# Supplementary material for: Allometric relationships of ecologically important Antarctic and Arctic zooplankton and fish species
Source: Polar Biol. 2022 Jan 8;45(2):203–24. doi: 10.1007/s00300-021-02984-4 (PMC8827386; doi:10.1007/s00300-021-02984-4)
Supplement: Supplementary file 1 — Supplementary file1 (XLSX 186 kb) [file 300_2021_2984_MOESM1_ESM.xlsx]

## Sheet: Data Antarctic
OccurenceID	locationID	decimalLatitude	decimalLongitude	eventDate	samplingProtocol	scientificName	scientificNameID	lifeStage	sex	preparations	OccurenceStatus	basisOfRecord	measurementDeterminedDate	Total length measurementType	Total length measurementValue	Total length measurementUnit	Standard length measurementType	Standard length measurementValue	Standard length measurementUnit	Eye length horizontal measurementType	Eye length horizontal measurementValue	Eye length horizontal measurementUnit	Eye length vertical measurementType	Eye length vertical measurementValue	Eye length vertical measurementUnit	Telson length measurementType	Telson length measurementValue	Telson length measurementUnit	Dry mass measurementType	Dry mass measurementValue	Dry mass measurementUnit	Wet mass measurementType	Wet mass measurementValue	Wet mass measurementUnit	Tail length measurementType	Tail length measurementValue	Tail length measurementUnit	Head width measurementType	Head width measurementValue	Head width measurementUnit	Eye distance measurementType	Eye distance measurementValue	Eye distance measurementUnit	Carapace length measurementType	Carapace measurementValue	Carapace length measurementUnit	Otolith length measurementType	Otolith length measurementValue	Otolith length measurementUnit
IcefluxAllometry_ANT-001	PS89-80_3	-63.894	0.0025	20140120	RMT	Atolla spp.	urn:lsid:marinespecies.org:taxname:135248	NA	NA	Preserved frozen -20 °C	Present	preservedSpecimen	October 2015																Dry mass	1.4478	g	Wet mass	28.1585	g
IcefluxAllometry_ANT-002	PS89-70_1	-68.2512	-3.94717	20150117	RMT	Atolla spp.	urn:lsid:marinespecies.org:taxname:135248	NA	NA	Preserved frozen -20 °C	Present	preservedSpecimen	October 2015																Dry mass	0.6008	g	Wet mass	8.6914	g
IcefluxAllometry_ANT-003	PS89-27_5	-64.0423	-0.0725	20141217	RMT	Atolla spp.	urn:lsid:marinespecies.org:taxname:135248	NA	NA	Preserved frozen -20 °C	Present	preservedSpecimen	October 2015																Dry mass	0.9492	g	Wet mass	15.7022	g
IcefluxAllometry_ANT-004	PS89-79_1	-65.8573	0.0341667	20150119	RMT	Atolla spp.	urn:lsid:marinespecies.org:taxname:135248	NA	NA	Preserved frozen -20 °C	Present	preservedSpecimen	October 2015																Dry mass	0.6282	g	Wet mass	5.6483	g
IcefluxAllometry_ANT-005	PS89-80_3	-63.894	0.0025	20140120	RMT	Atolla spp.	urn:lsid:marinespecies.org:taxname:135248	NA	NA	Preserved frozen -20 °C	Present	preservedSpecimen	October 2015																Dry mass	1.1958	g	Wet mass	17.6364	g
IcefluxAllometry_ANT-006	PS89-29_3	-66.021	0.046	20141218	RMT	Atolla spp.	urn:lsid:marinespecies.org:taxname:135248	NA	NA	Preserved frozen -20 °C	Present	preservedSpecimen	October 2015																Dry mass	1.1713	g	Wet mass	13.5871	g
IcefluxAllometry_ANT-007	PS89-70_1	-68.2512	-3.94717	20150117	RMT	Atolla spp.	urn:lsid:marinespecies.org:taxname:135248	NA	NA	Preserved frozen -20 °C	Present	preservedSpecimen	October 2015																Dry mass	1.0132	g	Wet mass	10.6521	g
IcefluxAllometry_ANT-008	PS89-80_3	-63.894	0.0025	20140120	RMT	Atolla spp.	urn:lsid:marinespecies.org:taxname:135248	NA	NA	Preserved frozen -20 °C	Present	preservedSpecimen	October 2015																Dry mass	0.8797	g	Wet mass	13.1911	g
IcefluxAllometry_ANT-009	PS89-27_5	-64.0423	-0.0725	20141217	RMT	Atolla spp.	urn:lsid:marinespecies.org:taxname:135248	NA	NA	Preserved frozen -20 °C	Present	preservedSpecimen	October 2015																Dry mass	1.0507	g	Wet mass	16.8269	g
IcefluxAllometry_ANT-010	PS89-29_3	-66.021	0.046	20141218	RMT	Atolla spp.	urn:lsid:marinespecies.org:taxname:135248	NA	NA	Preserved frozen -20 °C	Present	preservedSpecimen	October 2015																Dry mass	0.9017	g	Wet mass	12.1735	g
IcefluxAllometry_ANT-011	PS89-79_1	-65.8573	0.0341667	20150119	RMT	Atolla spp.	urn:lsid:marinespecies.org:taxname:135248	NA	NA	Preserved frozen -20 °C	Present	preservedSpecimen	October 2015																Dry mass	0.4877	g	Wet mass	6.9069	g
IcefluxAllometry_ANT-012	PS89-80_3	-63.894	0.0025	20140120	RMT	Atolla spp.	urn:lsid:marinespecies.org:taxname:135248	NA	NA	Preserved frozen -20 °C	Present	preservedSpecimen	October 2015																Dry mass	1.4581	g	Wet mass	28.6208	g
IcefluxAllometry_ANT-013	PS89-79_1	-65.8573	0.0341667	20150119	RMT	Atolla spp.	urn:lsid:marinespecies.org:taxname:135248	NA	NA	Preserved frozen -20 °C	Present	preservedSpecimen	October 2015																Dry mass	0.8315	g	Wet mass	12.217	g
IcefluxAllometry_ANT-014	PS89-80_3	-63.894	0.0025	20140120	RMT	Atolla spp.	urn:lsid:marinespecies.org:taxname:135248	NA	NA	Preserved frozen -20 °C	Present	preservedSpecimen	October 2015																Dry mass	0.8771	g	Wet mass	15.7546	g
IcefluxAllometry_ANT-015	PS89-80_3	-63.894	0.0025	20140120	RMT	Atolla spp.	urn:lsid:marinespecies.org:taxname:135248	NA	NA	Preserved frozen -20 °C	Present	preservedSpecimen	October 2015																Dry mass	1.1886	g	Wet mass	23.069	g
IcefluxAllometry_ANT-016	PS89-79_1	-65.8573	0.0341667	20150119	RMT	Atolla spp.	urn:lsid:marinespecies.org:taxname:135248	NA	NA	Preserved frozen -20 °C	Present	preservedSpecimen	October 2015																Dry mass	1.6342	g	Wet mass	32.9157	g
IcefluxAllometry_ANT-017	PS89-27_5	-64.0423	-0.0725	20141217	RMT	Atolla spp.	urn:lsid:marinespecies.org:taxname:135248	NA	NA	Preserved frozen -20 °C	Present	preservedSpecimen	October 2015																Dry mass	1.541	g	Wet mass	26.5529	g
IcefluxAllometry_ANT-018	PS89-18_1	-57.4443	0.0795	20141212	RMT	Bathylagus antarcticus	urn:lsid:marinespecies.org:taxname:234631	NA	NA	Preserved frozen -20 °C	Present	preservedSpecimen	October 2015	Total length	37	mm	Standard length	32	mm										Dry mass	0.0254	g	Wet mass	0.1594	g
IcefluxAllometry_ANT-019	PS89-18_1	-57.4443	0.0795	20141212	RMT	Bathylagus antarcticus	urn:lsid:marinespecies.org:taxname:234631	NA	NA	Preserved frozen -20 °C	Present	preservedSpecimen	October 2015	Total length	34	mm	Standard length	32	mm										Dry mass	0.0205	g	Wet mass	0.1282	g
IcefluxAllometry_ANT-020	PS89-18_1	-57.4443	0.0795	20141212	RMT	Bathylagus antarcticus	urn:lsid:marinespecies.org:taxname:234631	NA	NA	Preserved frozen -20 °C	Present	preservedSpecimen	October 2015	Total length	38	mm	Standard length	36	mm										Dry mass	0.0296	g	Wet mass	0.1882	g
IcefluxAllometry_ANT-021	PS89-18_1	-57.4443	0.0795	20141212	RMT	Bathylagus antarcticus	urn:lsid:marinespecies.org:taxname:234631	NA	NA	Preserved frozen -20 °C	Present	preservedSpecimen	October 2015	Total length	56	mm	Standard length	53	mm										Dry mass	0.1467	g	Wet mass	0.954	g
IcefluxAllometry_ANT-022	PS89-18_1	-57.4443	0.0795	20141212	RMT	Bathylagus antarcticus	urn:lsid:marinespecies.org:taxname:234631	NA	NA	Preserved frozen -20 °C	Present	preservedSpecimen	October 2015	Total length	58	mm	Standard length	56	mm										Dry mass	0.1384	g	Wet mass	0.8694	g
IcefluxAllometry_ANT-023	PS89-18_1	-57.4443	0.0795	20141212	RMT	Bathylagus antarcticus	urn:lsid:marinespecies.org:taxname:234631	NA	NA	Preserved frozen -20 °C	Present	preservedSpecimen	October 2015	Total length	45	mm	Standard length	43	mm										Dry mass	0.0687	g	Wet mass	0.4258	g
IcefluxAllometry_ANT-024	PS89-18_1	-57.4443	0.0795	20141212	RMT	Bathylagus antarcticus	urn:lsid:marinespecies.org:taxname:234631	NA	NA	Preserved frozen -20 °C	Present	preservedSpecimen	October 2015	Total length	38	mm	Standard length	36	mm										Dry mass	0.0338	g	Wet mass	0.2056	g
IcefluxAllometry_ANT-025	PS89-18_1	-57.4443	0.0795	20141212	RMT	Bathylagus antarcticus	urn:lsid:marinespecies.org:taxname:234631	NA	NA	Preserved frozen -20 °C	Present	preservedSpecimen	October 2015	Total length	38	mm	Standard length	36	mm										Dry mass	0.0297	g	Wet mass	0.1721	g
IcefluxAllometry_ANT-026	PS89-18_1	-57.4443	0.0795	20141212	RMT	Bathylagus antarcticus	urn:lsid:marinespecies.org:taxname:234631	NA	NA	Preserved frozen -20 °C	Present	preservedSpecimen	October 2015	Total length	52	mm	Standard length	48	mm										Dry mass	0.1059	g	Wet mass	0.6694	g
IcefluxAllometry_ANT-027	PS89-18_1	-57.4443	0.0795	20141212	RMT	Bathylagus antarcticus	urn:lsid:marinespecies.org:taxname:234631	NA	NA	Preserved frozen -20 °C	Present	preservedSpecimen	October 2015	Total length	40	mm	Standard length	37	mm										Dry mass	0.0388	g	Wet mass	0.2267	g
IcefluxAllometry_ANT-028	PS89-18_1	-57.4443	0.0795	20141212	RMT	Bathylagus antarcticus	urn:lsid:marinespecies.org:taxname:234631	NA	NA	Preserved frozen -20 °C	Present	preservedSpecimen	October 2015	Total length	55	mm	Standard length	52	mm										Dry mass	0.106	g	Wet mass	0.6537	g
IcefluxAllometry_ANT-029	PS81-557_2	-59.9623	-33.1667	20130910	SUIT	Clione limacina	urn:lsid:marinespecies.org:taxname:139178	NA	NA	Preserved frozen -20 °C	Present	preservedSpecimen	April - June 2014																Dry mass	5.08599	mg	Wet mass	123.03	mg
IcefluxAllometry_ANT-030	PS81-557_2	-59.9623	-33.1667	20130910	SUIT	Clione limacina	urn:lsid:marinespecies.org:taxname:139178	NA	NA	Preserved frozen -20 °C	Present	preservedSpecimen	April - June 2014																Dry mass	6.35011	mg	Wet mass	75.09	mg
IcefluxAllometry_ANT-031	PS81-557_2	-59.9623	-33.1667	20130910	SUIT	Clione limacina	urn:lsid:marinespecies.org:taxname:139178	NA	NA	Preserved frozen -20 °C	Present	preservedSpecimen	April - June 2014																Dry mass	4.69014	mg	Wet mass	99.2433	mg
IcefluxAllometry_ANT-032	PS81-566_18	-60.6917	-26.2667	20130925	SUIT	Clione limacina	urn:lsid:marinespecies.org:taxname:139178	NA	NA	Preserved frozen -20 °C	Present	preservedSpecimen	April - June 2014																Dry mass	6.46653	mg	Wet mass	168.27	mg
IcefluxAllometry_ANT-033	PS81-557_2	-59.9623	-33.1667	20130910	SUIT	Diphyes antarctica	urn:lsid:marinespecies.org:taxname:287245	NA	NA	Preserved frozen -20 °C	Present	preservedSpecimen	April - June 2014																Dry mass	4.14	mg	Wet mass	73.6567	mg
IcefluxAllometry_ANT-034	PS81-557_2	-59.9623	-33.1667	20130910	SUIT	Diphyes antarctica	urn:lsid:marinespecies.org:taxname:287245	NA	NA	Preserved frozen -20 °C	Present	preservedSpecimen	April - June 2014																Dry mass	10.32	mg	Wet mass	198.695	mg
IcefluxAllometry_ANT-035	PS89-27_5	-64.0423	-0.0725	20141217	RMT	Electrona antarctica	urn:lsid:marinespecies.org:taxname:217697	NA	NA	Preserved frozen -20 °C	Present	preservedSpecimen	October 2015	Total length	70	mm	Standard length	64	mm										Dry mass	0.8126	g	Wet mass	2.8013	g
IcefluxAllometry_ANT-036	PS89-27_5	-64.0423	-0.0725	20141217	RMT	Electrona antarctica	urn:lsid:marinespecies.org:taxname:217697	NA	NA	Preserved frozen -20 °C	Present	preservedSpecimen	October 2015	Total length	68	mm	Standard length	59	mm										Dry mass	0.5922	g	Wet mass	2.155	g
IcefluxAllometry_ANT-037	PS89-27_5	-64.0423	-0.0725	20141217	RMT	Electrona antarctica	urn:lsid:marinespecies.org:taxname:217697	NA	NA	Preserved frozen -20 °C	Present	preservedSpecimen	October 2015	Total length	70	mm	Standard length	63	mm										Dry mass	1.119	g	Wet mass	2.3599	g
IcefluxAllometry_ANT-038	PS89-27_5	-64.0423	-0.0725	20141217	RMT	Electrona antarctica	urn:lsid:marinespecies.org:taxname:217697	NA	NA	Preserved frozen -20 °C	Present	preservedSpecimen	October 2015	Total length	69	mm	Standard length	62	mm										Dry mass	0.7256	g	Wet mass	2.571	g
IcefluxAllometry_ANT-039	PS89-27_5	-64.0423	-0.0725	20141217	RMT	Electrona antarctica	urn:lsid:marinespecies.org:taxname:217697	NA	NA	Preserved frozen -20 °C	Present	preservedSpecimen	October 2015	Total length	64	mm	Standard length	58	mm										Dry mass	0.623	g	Wet mass	2.1396	g
IcefluxAllometry_ANT-040	PS89-27_5	-64.0423	-0.0725	20141217	RMT	Electrona antarctica	urn:lsid:marinespecies.org:taxname:217697	NA	NA	Preserved frozen -20 °C	Present	preservedSpecimen	October 2015	Total length	62	mm	Standard length	57	mm										Dry mass	0.5366	g	Wet mass	1.8725	g
IcefluxAllometry_ANT-041	PS89-27_5	-64.0423	-0.0725	20141217	RMT	Electrona antarctica	urn:lsid:marinespecies.org:taxname:217697	NA	NA	Preserved frozen -20 °C	Present	preservedSpecimen	October 2015	Total length	37	mm	Standard length	34	mm										Dry mass	0.1078	g	Wet mass	0.3944	g
IcefluxAllometry_ANT-042	PS89-27_5	-64.0423	-0.0725	20141217	RMT	Electrona antarctica	urn:lsid:marinespecies.org:taxname:217697	NA	NA	Preserved frozen -20 °C	Present	preservedSpecimen	October 2015	Total length	34	mm	Standard length	31	mm										Dry mass	0.0495	g	Wet mass	0.2559	g
IcefluxAllometry_ANT-043	PS89-27_5	-64.0423	-0.0725	20141217	RMT	Electrona antarctica	urn:lsid:marinespecies.org:taxname:217697	NA	NA	Preserved frozen -20 °C	Present	preservedSpecimen	October 2015	Total length	29	mm	Standard length	27	mm										Dry mass	0.0271	g	Wet mass	0.1393	g
IcefluxAllometry_ANT-044	PS89-27_5	-64.0423	-0.0725	20141217	RMT	Electrona antarctica	urn:lsid:marinespecies.org:taxname:217697	NA	NA	Preserved frozen -20 °C	Present	preservedSpecimen	October 2015	Total length	31	mm	Standard length	29	mm										Dry mass	0.0324	g	Wet mass	0.1542	g
IcefluxAllometry_ANT-045	PS89-18_1	-57.4443	0.0795	20141212	RMT	Electrona antarctica	urn:lsid:marinespecies.org:taxname:217697	NA	NA	Preserved frozen -20 °C	Present	preservedSpecimen	October 2015	Total length	73	mm	Standard length	65	mm										Dry mass	1.0733	g	Wet mass	3.3137	g
IcefluxAllometry_ANT-046	PS89-25_1	-62.354	-0.0433333	20141215	RMT	Electrona antarctica	urn:lsid:marinespecies.org:taxname:217697	NA	NA	Preserved frozen -20 °C	Present	preservedSpecimen	October 2015	Total length	59	mm	Standard length	52	mm										Dry mass	0.4102	g	Wet mass	1.6219	g
IcefluxAllometry_ANT-047	PS89-25_1	-62.354	-0.0433333	20141215	RMT	Electrona antarctica	urn:lsid:marinespecies.org:taxname:217697	NA	NA	Preserved frozen -20 °C	Present	preservedSpecimen	October 2015	Total length	29	mm	Standard length	26	mm										Dry mass	0.0331	g	Wet mass	0.1949	g
IcefluxAllometry_ANT-048	PS89-25_1	-62.354	-0.0433333	20141215	RMT	Electrona antarctica	urn:lsid:marinespecies.org:taxname:217697	NA	NA	Preserved frozen -20 °C	Present	preservedSpecimen	October 2015	Total length	33	mm	Standard length	30	mm										Dry mass	0.0591	g	Wet mass	0.3114	g
IcefluxAllometry_ANT-049	PS89-25_1	-62.354	-0.0433333	20141215	RMT	Electrona antarctica	urn:lsid:marinespecies.org:taxname:217697	NA	NA	Preserved frozen -20 °C	Present	preservedSpecimen	October 2015	Total length	31	mm	Standard length	28	mm										Dry mass	0.0215	g	Wet mass	0.1269	g
IcefluxAllometry_ANT-050	PS89-25_1	-62.354	-0.0433333	20141215	RMT	Electrona antarctica	urn:lsid:marinespecies.org:taxname:217697	NA	NA	Preserved frozen -20 °C	Present	preservedSpecimen	October 2015	Total length	30	mm	Standard length	26	mm										Dry mass	0.0245	g	Wet mass	0.1297	g
IcefluxAllometry_ANT-051	PS89-25_1	-62.354	-0.0433333	20141215	RMT	Electrona antarctica	urn:lsid:marinespecies.org:taxname:217697	NA	NA	Preserved frozen -20 °C	Present	preservedSpecimen	October 2015	Total length	30	mm	Standard length	27	mm										Dry mass	0.0258	g	Wet mass	0.1345	g
IcefluxAllometry_ANT-052	PS89-25_1	-62.354	-0.0433333	20141215	RMT	Electrona antarctica	urn:lsid:marinespecies.org:taxname:217697	NA	NA	Preserved frozen -20 °C	Present	preservedSpecimen	October 2015	Total length	27	mm	Standard length	24	mm										Dry mass	0.0132	g	Wet mass	0.1074	g
IcefluxAllometry_ANT-053	PS89-25_1	-62.354	-0.0433333	20141215	RMT	Electrona antarctica	urn:lsid:marinespecies.org:taxname:217697	NA	NA	Preserved frozen -20 °C	Present	preservedSpecimen	October 2015	Total length	27	mm	Standard length	24	mm										Dry mass	0.0165	g	Wet mass	0.0899	g
IcefluxAllometry_ANT-054	PS89-30_2	-66.446	-0.056	20141219	RMT	Electrona antarctica	urn:lsid:marinespecies.org:taxname:217697	NA	NA	Preserved frozen -20 °C	Present	preservedSpecimen	October 2015	Total length	57	mm	Standard length	53	mm										Dry mass	0.4664	g	Wet mass	1.7174	g
IcefluxAllometry_ANT-055	PS89-30_2	-66.446	-0.056	20141219	RMT	Electrona antarctica	urn:lsid:marinespecies.org:taxname:217697	NA	NA	Preserved frozen -20 °C	Present	preservedSpecimen	October 2015	Total length	29	mm	Standard length	25	mm										Dry mass	0.0255	g	Wet mass	0.1481	g
IcefluxAllometry_ANT-056	PS89-30_2	-66.446	-0.056	20141219	RMT	Electrona antarctica	urn:lsid:marinespecies.org:taxname:217697	NA	NA	Preserved frozen -20 °C	Present	preservedSpecimen	October 2015	Total length	45	mm	Standard length	40	mm										Dry mass	0.1772	g	Wet mass	0.6739	g
IcefluxAllometry_ANT-057	PS89-30_2	-66.446	-0.056	20141219	RMT	Electrona antarctica	urn:lsid:marinespecies.org:taxname:217697	NA	NA	Preserved frozen -20 °C	Present	preservedSpecimen	October 2015	Total length	30	mm	Standard length	25	mm										Dry mass	0.0244	g	Wet mass	0.1381	g
IcefluxAllometry_ANT-058	PS89-30_2	-66.446	-0.056	20141219	RMT	Electrona antarctica	urn:lsid:marinespecies.org:taxname:217697	NA	NA	Preserved frozen -20 °C	Present	preservedSpecimen	October 2015	Total length	28	mm	Standard length	25	mm										Dry mass	0.021	g	Wet mass	0.1152	g
IcefluxAllometry_ANT-059	PS89-30_2	-66.446	-0.056	20141219	RMT	Electrona antarctica	urn:lsid:marinespecies.org:taxname:217697	NA	NA	Preserved frozen -20 °C	Present	preservedSpecimen	October 2015	Total length	30	mm	Standard length	26	mm										Dry mass	0.0295	g	Wet mass	0.1589	g
IcefluxAllometry_ANT-060	PS89-18_1	-57.4443	0.0795	20141212	RMT	Electrona antarctica	urn:lsid:marinespecies.org:taxname:217697	NA	NA	Preserved frozen -20 °C	Present	preservedSpecimen	October 2015	Total length	75	mm	Standard length	69	mm										Dry mass	1.4327	g	Wet mass	4.2223	g
IcefluxAllometry_ANT-061	PS89-18_1	-57.4443	0.0795	20141212	RMT	Electrona antarctica	urn:lsid:marinespecies.org:taxname:217697	NA	NA	Preserved frozen -20 °C	Present	preservedSpecimen	October 2015	Total length	68	mm	Standard length	63	mm										Dry mass	1.0107	g	Wet mass	3.0516	g
IcefluxAllometry_ANT-062	PS89-18_1	-57.4443	0.0795	20141212	RMT	Electrona antarctica	urn:lsid:marinespecies.org:taxname:217697	NA	NA	Preserved frozen -20 °C	Present	preservedSpecimen	October 2015	Total length	61	mm	Standard length	56	mm										Dry mass	NA	g	Wet mass	2.0203	g
IcefluxAllometry_ANT-063	PS89-18_1	-57.4443	0.0795	20141212	RMT	Electrona antarctica	urn:lsid:marinespecies.org:taxname:217697	NA	NA	Preserved frozen -20 °C	Present	preservedSpecimen	October 2015	Total length	80	mm	Standard length	73	mm										Dry mass	NA	g	Wet mass	5.3647	g
IcefluxAllometry_ANT-064	PS89-18_1	-57.4443	0.0795	20141212	RMT	Electrona antarctica	urn:lsid:marinespecies.org:taxname:217697	NA	NA	Preserved frozen -20 °C	Present	preservedSpecimen	October 2015	Total length	65	mm	Standard length	59	mm										Dry mass	NA	g	Wet mass	2.387	g
IcefluxAllometry_ANT-065	PS89-18_1	-57.4443	0.0795	20141212	RMT	Electrona antarctica	urn:lsid:marinespecies.org:taxname:217697	NA	NA	Preserved frozen -20 °C	Present	preservedSpecimen	October 2015	Total length	84	mm	Standard length	78	mm										Dry mass	2.0463	g	Wet mass	6.1332	g
IcefluxAllometry_ANT-066	PS89-18_1	-57.4443	0.0795	20141212	RMT	Electrona antarctica	urn:lsid:marinespecies.org:taxname:217697	NA	NA	Preserved frozen -20 °C	Present	preservedSpecimen	October 2015	Total length	64	mm	Standard length	59	mm										Dry mass	NA	g	Wet mass	2.3673	g
IcefluxAllometry_ANT-067	PS89-18_1	-57.4443	0.0795	20141212	RMT	Electrona antarctica	urn:lsid:marinespecies.org:taxname:217697	NA	NA	Preserved frozen -20 °C	Present	preservedSpecimen	October 2015	Total length	73	mm	Standard length	68	mm										Dry mass	1.3432	g	Wet mass	4.1562	g
IcefluxAllometry_ANT-068	PS89-18_1	-57.4443	0.0795	20141212	RMT	Electrona antarctica	urn:lsid:marinespecies.org:taxname:217697	NA	NA	Preserved frozen -20 °C	Present	preservedSpecimen	October 2015	Total length	74	mm	Standard length	67	mm										Dry mass	NA	g	Wet mass	3.7759	g
IcefluxAllometry_ANT-069	PS89-18_1	-57.4443	0.0795	20141212	RMT	Electrona antarctica	urn:lsid:marinespecies.org:taxname:217697	NA	NA	Preserved frozen -20 °C	Present	preservedSpecimen	October 2015	Total length	63	mm	Standard length	59	mm										Dry mass	NA	g	Wet mass	2.4819	g
IcefluxAllometry_ANT-070	PS89-18_1	-57.4443	0.0795	20141212	RMT	Electrona antarctica	urn:lsid:marinespecies.org:taxname:217697	NA	NA	Preserved frozen -20 °C	Present	preservedSpecimen	October 2015	Total length	74	mm	Standard length	68	mm										Dry mass	NA	g	Wet mass	3.7858	g
IcefluxAllometry_ANT-071	PS89-18_1	-57.4443	0.0795	20141212	RMT	Electrona antarctica	urn:lsid:marinespecies.org:taxname:217697	NA	NA	Preserved frozen -20 °C	Present	preservedSpecimen	October 2015	Total length	69	mm	Standard length	64	mm										Dry mass	1.064	g	Wet mass	3.3108	g
IcefluxAllometry_ANT-072	PS89-18_1	-57.4443	0.0795	20141212	RMT	Electrona antarctica	urn:lsid:marinespecies.org:taxname:217697	NA	NA	Preserved frozen -20 °C	Present	preservedSpecimen	October 2015	Total length	62	mm	Standard length	57	mm										Dry mass	0.7539	g	Wet mass	2.3969	g
IcefluxAllometry_ANT-073	PS89-18_1	-57.4443	0.0795	20141212	RMT	Electrona antarctica	urn:lsid:marinespecies.org:taxname:217697	NA	NA	Preserved frozen -20 °C	Present	preservedSpecimen	October 2015	Total length	56	mm	Standard length	53	mm										Dry mass	NA	g	Wet mass	1.6783	g
IcefluxAllometry_ANT-074	PS89-18_1	-57.4443	0.0795	20141212	RMT	Electrona antarctica	urn:lsid:marinespecies.org:taxname:217697	NA	NA	Preserved frozen -20 °C	Present	preservedSpecimen	October 2015	Total length	57	mm	Standard length	54	mm										Dry mass	NA	g	Wet mass	1.8197	g
IcefluxAllometry_ANT-075	PS89-18_1	-57.4443	0.0795	20141212	RMT	Electrona antarctica	urn:lsid:marinespecies.org:taxname:217697	NA	NA	Preserved frozen -20 °C	Present	preservedSpecimen	October 2015	Total length	57	mm	Standard length	53	mm										Dry mass	NA	g	Wet mass	1.8638	g
IcefluxAllometry_ANT-076	PS89-18_1	-57.4443	0.0795	20141212	RMT	Electrona antarctica	urn:lsid:marinespecies.org:taxname:217697	NA	NA	Preserved frozen -20 °C	Present	preservedSpecimen	October 2015	Total length	62	mm	Standard length	58	mm										Dry mass	NA	g	Wet mass	2.4651	g
IcefluxAllometry_ANT-077	PS89-18_1	-57.4443	0.0795	20141212	RMT	Electrona antarctica	urn:lsid:marinespecies.org:taxname:217697	NA	NA	Preserved frozen -20 °C	Present	preservedSpecimen	October 2015	Total length	61	mm	Standard length	56	mm										Dry mass	0.6481	g	Wet mass	1.9697	g
IcefluxAllometry_ANT-078	PS89-18_1	-57.4443	0.0795	20141212	RMT	Electrona antarctica	urn:lsid:marinespecies.org:taxname:217697	NA	NA	Preserved frozen -20 °C	Present	preservedSpecimen	October 2015	Total length	60	mm	Standard length	56	mm										Dry mass	0.6747	g	Wet mass	2.0986	g
IcefluxAllometry_ANT-079	PS89-18_1	-57.4443	0.0795	20141212	RMT	Electrona antarctica	urn:lsid:marinespecies.org:taxname:217697	NA	NA	Preserved frozen -20 °C	Present	preservedSpecimen	October 2015	Total length	56	mm	Standard length	51	mm										Dry mass	0.5294	g	Wet mass	1.6051	g
IcefluxAllometry_ANT-080	PS89-18_1	-57.4443	0.0795	20141212	RMT	Electrona antarctica	urn:lsid:marinespecies.org:taxname:217697	NA	NA	Preserved frozen -20 °C	Present	preservedSpecimen	October 2015	Total length	50	mm	Standard length	45	mm										Dry mass	0.3344	g	Wet mass	1.0318	g
IcefluxAllometry_ANT-081	PS89-18_1	-57.4443	0.0795	20141212	RMT	Electrona antarctica	urn:lsid:marinespecies.org:taxname:217697	NA	NA	Preserved frozen -20 °C	Present	preservedSpecimen	October 2015	Total length	64	mm	Standard length	57	mm										Dry mass	0.8147	g	Wet mass	2.399	g
IcefluxAllometry_ANT-082	PS89-18_1	-57.4443	0.0795	20141212	RMT	Electrona antarctica	urn:lsid:marinespecies.org:taxname:217697	NA	NA	Preserved frozen -20 °C	Present	preservedSpecimen	October 2015	Total length	49	mm	Standard length	46	mm										Dry mass	0.3679	g	Wet mass	1.1812	g
IcefluxAllometry_ANT-083	PS89-18_1	-57.4443	0.0795	20141212	RMT	Electrona antarctica	urn:lsid:marinespecies.org:taxname:217697	NA	NA	Preserved frozen -20 °C	Present	preservedSpecimen	October 2015	Total length	46	mm	Standard length	42	mm										Dry mass	NA	g	Wet mass	0.8546	g
IcefluxAllometry_ANT-084	PS89-18_1	-57.4443	0.0795	20141212	RMT	Electrona antarctica	urn:lsid:marinespecies.org:taxname:217697	NA	NA	Preserved frozen -20 °C	Present	preservedSpecimen	October 2015	Total length	36	mm	Standard length	34	mm										Dry mass	NA	g	Wet mass	0.4202	g
IcefluxAllometry_ANT-085	PS89-18_1	-57.4443	0.0795	20141212	RMT	Electrona antarctica	urn:lsid:marinespecies.org:taxname:217697	NA	NA	Preserved frozen -20 °C	Present	preservedSpecimen	October 2015	Total length	46	mm	Standard length	42	mm										Dry mass	NA	g	Wet mass	0.8429	g
IcefluxAllometry_ANT-086	PS89-18_1	-57.4443	0.0795	20141212	RMT	Electrona antarctica	urn:lsid:marinespecies.org:taxname:217697	NA	NA	Preserved frozen -20 °C	Present	preservedSpecimen	October 2015	Total length	39	mm	Standard length	35	mm										Dry mass	NA	g	Wet mass	0.5622	g
IcefluxAllometry_ANT-087	PS89-18_1	-57.4443	0.0795	20141212	RMT	Electrona antarctica	urn:lsid:marinespecies.org:taxname:217697	NA	NA	Preserved frozen -20 °C	Present	preservedSpecimen	October 2015	Total length	44	mm	Standard length	41	mm										Dry mass	NA	g	Wet mass	0.7824	g
IcefluxAllometry_ANT-088	PS89-18_1	-57.4443	0.0795	20141212	RMT	Electrona antarctica	urn:lsid:marinespecies.org:taxname:217697	NA	NA	Preserved frozen -20 °C	Present	preservedSpecimen	October 2015	Total length	43	mm	Standard length	40	mm										Dry mass	NA	g	Wet mass	0.8365	g
IcefluxAllometry_ANT-089	PS89-18_1	-57.4443	0.0795	20141212	RMT	Electrona antarctica	urn:lsid:marinespecies.org:taxname:217697	NA	NA	Preserved frozen -20 °C	Present	preservedSpecimen	October 2015	Total length	27	mm	Standard length	25	mm										Dry mass	NA	g	Wet mass	0.1	g
IcefluxAllometry_ANT-090	PS89-18_1	-57.4443	0.0795	20141212	RMT	Electrona antarctica	urn:lsid:marinespecies.org:taxname:217697	NA	NA	Preserved frozen -20 °C	Present	preservedSpecimen	October 2015	Total length	40	mm	Standard length	37	mm										Dry mass	NA	g	Wet mass	0.6026	g
IcefluxAllometry_ANT-091	PS89-18_1	-57.4443	0.0795	20141212	RMT	Electrona antarctica	urn:lsid:marinespecies.org:taxname:217697	NA	NA	Preserved frozen -20 °C	Present	preservedSpecimen	October 2015	Total length	43	mm	Standard length	40	mm										Dry mass	NA	g	Wet mass	0.7258	g
IcefluxAllometry_ANT-092	PS89-18_1	-57.4443	0.0795	20141212	RMT	Electrona antarctica	urn:lsid:marinespecies.org:taxname:217697	NA	NA	Preserved frozen -20 °C	Present	preservedSpecimen	October 2015	Total length	44	mm	Standard length	41	mm										Dry mass	NA	g	Wet mass	0.7887	g
IcefluxAllometry_ANT-093	PS89-18_1	-57.4443	0.0795	20141212	RMT	Electrona antarctica	urn:lsid:marinespecies.org:taxname:217697	NA	NA	Preserved frozen -20 °C	Present	preservedSpecimen	October 2015	Total length	45	mm	Standard length	42	mm										Dry mass	0.2183	g	Wet mass	0.7243	g
IcefluxAllometry_ANT-094	PS89-18_1	-57.4443	0.0795	20141212	RMT	Electrona antarctica	urn:lsid:marinespecies.org:taxname:217697	NA	NA	Preserved frozen -20 °C	Present	preservedSpecimen	October 2015	Total length	22	mm	Standard length	21	mm										Dry mass	0.0126	g	Wet mass	0.0649	g
IcefluxAllometry_ANT-095	PS89-18_1	-57.4443	0.0795	20141212	RMT	Electrona antarctica	urn:lsid:marinespecies.org:taxname:217697	NA	NA	Preserved frozen -20 °C	Present	preservedSpecimen	October 2015	Total length	42	mm	Standard length	39	mm										Dry mass	0.1588	g	Wet mass	0.5903	g
IcefluxAllometry_ANT-096	PS89-18_1	-57.4443	0.0795	20141212	RMT	Electrona antarctica	urn:lsid:marinespecies.org:taxname:217697	NA	NA	Preserved frozen -20 °C	Present	preservedSpecimen	October 2015	Total length	40	mm	Standard length	37	mm										Dry mass	0.1712	g	Wet mass	0.5589	g
IcefluxAllometry_ANT-097	PS89-18_1	-57.4443	0.0795	20141212	RMT	Electrona antarctica	urn:lsid:marinespecies.org:taxname:217697	NA	NA	Preserved frozen -20 °C	Present	preservedSpecimen	October 2015	Total length	40	mm	Standard length	36	mm										Dry mass	0.1376	g	Wet mass	0.4835	g
IcefluxAllometry_ANT-098	PS89-18_1	-57.4443	0.0795	20141212	RMT	Electrona antarctica	urn:lsid:marinespecies.org:taxname:217697	NA	NA	Preserved frozen -20 °C	Present	preservedSpecimen	October 2015	Total length	25	mm	Standard length	23	mm										Dry mass	0.0192	g	Wet mass	0.0995	g
IcefluxAllometry_ANT-099	PS89-18_1	-57.4443	0.0795	20141212	RMT	Electrona antarctica	urn:lsid:marinespecies.org:taxname:217697	NA	NA	Preserved frozen -20 °C	Present	preservedSpecimen	October 2015	Total length	38	mm	Standard length	36	mm										Dry mass	0.1243	g	Wet mass	0.4634	g
IcefluxAllometry_ANT-100	PS89-18_1	-57.4443	0.0795	20141212	RMT	Electrona antarctica	urn:lsid:marinespecies.org:taxname:217697	NA	NA	Preserved frozen -20 °C	Present	preservedSpecimen	October 2015	Total length	46	mm	Standard length	42	mm										Dry mass	0.2693	g	Wet mass	0.9377	g
IcefluxAllometry_ANT-101	PS89-18_1	-57.4443	0.0795	20141212	RMT	Electrona antarctica	urn:lsid:marinespecies.org:taxname:217697	NA	NA	Preserved frozen -20 °C	Present	preservedSpecimen	October 2015	Total length	26	mm	Standard length	24	mm										Dry mass	0.0403	g	Wet mass	0.1149	g
IcefluxAllometry_ANT-102	PS89-18_1	-57.4443	0.0795	20141212	RMT	Electrona antarctica	urn:lsid:marinespecies.org:taxname:217697	NA	NA	Preserved frozen -20 °C	Present	preservedSpecimen	October 2015	Total length	29	mm	Standard length	26	mm										Dry mass	0.0543	g	Wet mass	0.134	g
IcefluxAllometry_ANT-103	PS89-25_1	-62.354	-0.0433333	20141215	RMT	Electrona antarctica	urn:lsid:marinespecies.org:taxname:217697	NA	NA	Preserved frozen -20 °C	Present	preservedSpecimen	October 2015	Total length	NA	mm	Standard length	NA	mm										Dry mass	0.0244	g	Wet mass	0.116	g
IcefluxAllometry_ANT-104	PS82_42_1	-76.073	-30.2663	20140107	RMT	Euphausia crystallorophias	urn:lsid:marinespecies.org:taxname:236216	NA	Female	Preserved frozen -80 °C	Present	preservedSpecimen	September - December 2014	Total length	21	mm													Dry mass	22.15	mg
IcefluxAllometry_ANT-105	PS82_42_1	-76.073	-30.2663	20140107	RMT	Euphausia crystallorophias	urn:lsid:marinespecies.org:taxname:236216	NA	Female	Preserved frozen -80 °C	Present	preservedSpecimen	September - December 2014	Total length	32	mm													Dry mass	88.45	mg
IcefluxAllometry_ANT-106	PS82-51_1	-76.3172	-28.9497	20140108	RMT	Euphausia crystallorophias	urn:lsid:marinespecies.org:taxname:236216	NA	Female	Preserved frozen -80 °C	Present	preservedSpecimen	September - December 2014	Total length	28	mm													Dry mass	30.535	mg
IcefluxAllometry_ANT-107	PS82_124_1	-75.4972	-27.432	20140109	RMT	Euphausia crystallorophias	urn:lsid:marinespecies.org:taxname:236216	NA	Female	Preserved frozen -80 °C	Present	preservedSpecimen	September - December 2014	Total length	29	mm													Dry mass	47.3	mg
IcefluxAllometry_ANT-108	PS82-83_1	-77.0192	-33.6885	20140113	RMT	Euphausia crystallorophias	urn:lsid:marinespecies.org:taxname:236216	NA	Female	Preserved frozen -80 °C	Present	preservedSpecimen	September - December 2014	Total length	33	mm													Dry mass	92.75	mg
IcefluxAllometry_ANT-109	PS82-135_1	-75.3222	-27.6338	20140120	RMT	Euphausia crystallorophias	urn:lsid:marinespecies.org:taxname:236216	NA	Female	Preserved frozen -80 °C	Present	preservedSpecimen	September - December 2014	Total length	32	mm													Dry mass	75.2	mg
IcefluxAllometry_ANT-110	PS82-83_1	-77.0192	-33.6885	20140113	RMT	Euphausia crystallorophias	urn:lsid:marinespecies.org:taxname:236216	NA	Female	Preserved frozen -80 °C	Present	preservedSpecimen	September - December 2014	Total length	32	mm													Dry mass	89.7	mg
IcefluxAllometry_ANT-111	PS82-135_1	-75.3222	-27.6338	20140120	RMT	Euphausia crystallorophias	urn:lsid:marinespecies.org:taxname:236216	NA	Female	Preserved frozen -80 °C	Present	preservedSpecimen	September - December 2014	Total length	32	mm													Dry mass	73.15	mg
IcefluxAllometry_ANT-112	PS82-133_1	-75.3327	-27.6183	20140120	RMT	Euphausia crystallorophias	urn:lsid:marinespecies.org:taxname:236216	NA	Female	Preserved frozen -80 °C	Present	preservedSpecimen	September - December 2014	Total length	33	mm													Dry mass	71.65	mg
IcefluxAllometry_ANT-113	PS82-65_1	-77.0992	-36.4297	20140110	RMT	Euphausia crystallorophias	urn:lsid:marinespecies.org:taxname:236216	NA	Female	Preserved frozen -80 °C	Present	preservedSpecimen	September - December 2014	Total length	31	mm													Dry mass	69.05	mg
IcefluxAllometry_ANT-114	PS82-65_1	-77.0992	-36.4297	20140110	RMT	Euphausia crystallorophias	urn:lsid:marinespecies.org:taxname:236216	NA	Female	Preserved frozen -80 °C	Present	preservedSpecimen	September - December 2014	Total length	31	mm													Dry mass	80.65	mg
IcefluxAllometry_ANT-115	PS82_133_1	-75.3327	-27.6183	20140120	RMT	Euphausia crystallorophias	urn:lsid:marinespecies.org:taxname:236216	NA	Female	Preserved frozen -80 °C	Present	preservedSpecimen	September - December 2014	Total length	28	mm													Dry mass	60.65	mg
IcefluxAllometry_ANT-116	PS82-155_1	-74.5663	-28.3008	20140122	RMT	Euphausia crystallorophias	urn:lsid:marinespecies.org:taxname:236216	NA	Female	Preserved frozen -80 °C	Present	preservedSpecimen	September - December 2014	Total length	28	mm													Dry mass	55.2	mg
IcefluxAllometry_ANT-117	PS82-155_1	-74.5663	-28.3008	20140122	RMT	Euphausia crystallorophias	urn:lsid:marinespecies.org:taxname:236216	NA	Female	Preserved frozen -80 °C	Present	preservedSpecimen	September - December 2014	Total length	27	mm													Dry mass	41.05	mg
IcefluxAllometry_ANT-118	PS82-135_1	-75.3222	-27.6338	20140120	RMT	Euphausia crystallorophias	urn:lsid:marinespecies.org:taxname:236216	NA	Female	Preserved frozen -80 °C	Present	preservedSpecimen	September - December 2014	Total length	32	mm													Dry mass	73.1	mg
IcefluxAllometry_ANT-119	PS82-65_1	-77.0992	-36.4297	20140110	RMT	Euphausia crystallorophias	urn:lsid:marinespecies.org:taxname:236216	NA	Female	Preserved frozen -80 °C	Present	preservedSpecimen	September - December 2014	Total length	30	mm													Dry mass	53.55	mg
IcefluxAllometry_ANT-120	PS82-100_1	-77.6977	-35.8898	20140115	RMT	Euphausia crystallorophias	urn:lsid:marinespecies.org:taxname:236216	F2B	Female	Preserved frozen -80 °C	Present	preservedSpecimen	September - December 2014	Total length	21	mm													Dry mass	11.35	mg
IcefluxAllometry_ANT-121	PS82-227_1	-74.3185	-37.6815	20140131	RMT	Euphausia crystallorophias	urn:lsid:marinespecies.org:taxname:236216	F2B	Female	Preserved frozen -80 °C	Present	preservedSpecimen	September - December 2014	Total length	23	mm													Dry mass	22.55	mg
IcefluxAllometry_ANT-122	PS82_247_1	-74.558	-37.7492	20140203	RMT	Euphausia crystallorophias	urn:lsid:marinespecies.org:taxname:236216	F3A	Female	Preserved frozen -80 °C	Present	preservedSpecimen	September - December 2014	Total length	26	mm													Dry mass	42.95	mg
IcefluxAllometry_ANT-123	PS82_304_1	-75.0842	-28.7338	20140209	RMT	Euphausia crystallorophias	urn:lsid:marinespecies.org:taxname:236216	F3A	Female	Preserved frozen -80 °C	Present	preservedSpecimen	September - December 2014	Total length	32	mm													Dry mass	53.05	mg
IcefluxAllometry_ANT-124	PS82-124_1	-75.4972	-27.432	20140109	RMT	Euphausia crystallorophias	urn:lsid:marinespecies.org:taxname:236216	J	Juvenile	Preserved frozen -80 °C	Present	preservedSpecimen	September - December 2014	Total length	21	mm													Dry mass	20.25	mg
IcefluxAllometry_ANT-125	PS82-124_1	-75.4972	-27.432	20140109	RMT	Euphausia crystallorophias	urn:lsid:marinespecies.org:taxname:236216	J	Juvenile	Preserved frozen -80 °C	Present	preservedSpecimen	September - December 2014	Total length	22	mm													Dry mass	26.2	mg
IcefluxAllometry_ANT-126	PS82-147_1	-74.8212	-25.2187	20140121	RMT	Euphausia crystallorophias	urn:lsid:marinespecies.org:taxname:236216	J	Juvenile	Preserved frozen -80 °C	Present	preservedSpecimen	September - December 2014	Total length	27	mm													Dry mass	16.1	mg
IcefluxAllometry_ANT-127	PS82-83_1	-77.0192	-33.6885	20140113	RMT	Euphausia crystallorophias	urn:lsid:marinespecies.org:taxname:236216	J	Juvenile	Preserved frozen -80 °C	Present	preservedSpecimen	September - December 2014	Total length	20	mm													Dry mass	12.45	mg
IcefluxAllometry_ANT-128	PS82-107_1	-77.918	-38.0468	20140116	RMT	Euphausia crystallorophias	urn:lsid:marinespecies.org:taxname:236216	J	Juvenile	Preserved frozen -80 °C	Present	preservedSpecimen	September - December 2014	Total length	20	mm													Dry mass	9.35	mg
IcefluxAllometry_ANT-129	PS82-42_1	-76.073	-30.2663	20140107	RMT	Euphausia crystallorophias	urn:lsid:marinespecies.org:taxname:236216	NA	Male	Preserved frozen -80 °C	Present	preservedSpecimen	September - December 2014	Total length	25	mm													Dry mass	36.15	mg
IcefluxAllometry_ANT-130	PS82-124_1	-75.4972	-27.432	20140109	RMT	Euphausia crystallorophias	urn:lsid:marinespecies.org:taxname:236216	NA	Male	Preserved frozen -80 °C	Present	preservedSpecimen	September - December 2014	Total length	23	mm													Dry mass	18	mg
IcefluxAllometry_ANT-131	PS82-90_1	-76.9308	-32.7588	20140114	RMT	Euphausia crystallorophias	urn:lsid:marinespecies.org:taxname:236216	NA	Male	Preserved frozen -80 °C	Present	preservedSpecimen	September - December 2014	Total length	24	mm													Dry mass	20.4	mg
IcefluxAllometry_ANT-132	PS82-90_1	-76.9308	-32.7588	20140114	RMT	Euphausia crystallorophias	urn:lsid:marinespecies.org:taxname:236216	NA	Male	Preserved frozen -80 °C	Present	preservedSpecimen	September - December 2014	Total length	28	mm													Dry mass	33.85	mg
IcefluxAllometry_ANT-133	PS82-65_1	-77.0992	-36.4297	20140110	RMT	Euphausia crystallorophias	urn:lsid:marinespecies.org:taxname:236216	NA	Male	Preserved frozen -80 °C	Present	preservedSpecimen	September - December 2014	Total length	25	mm													Dry mass	33.75	mg
IcefluxAllometry_ANT-134	PS82-42_1	-76.073	-30.2663	20140107	RMT	Euphausia crystallorophias	urn:lsid:marinespecies.org:taxname:236216	NA	Male	Preserved frozen -80 °C	Present	preservedSpecimen	September - December 2014	Total length	28	mm													Dry mass	56.15	mg
IcefluxAllometry_ANT-135	PS82-100_1	-77.6977	-35.8898	20140115	RMT	Euphausia crystallorophias	urn:lsid:marinespecies.org:taxname:236216	m2A2	Male	Preserved frozen -80 °C	Present	preservedSpecimen	September - December 2014	Total length	21	mm													Dry mass	11.55	mg
IcefluxAllometry_ANT-136	PS82-247_1	-74.558	-37.7492	20140203	RMT	Euphausia crystallorophias	urn:lsid:marinespecies.org:taxname:236216	M2A2	Male	Preserved frozen -80 °C	Present	preservedSpecimen	September - December 2014	Total length	22	mm													Dry mass	27.85	mg
IcefluxAllometry_ANT-137	PS82-177_1	-74.5518	-30.951	20140125	RMT	Euphausia crystallorophias	urn:lsid:marinespecies.org:taxname:236216	M2A3	Male	Preserved frozen -80 °C	Present	preservedSpecimen	September - December 2014	Total length	30	mm													Dry mass	42.9	mg
IcefluxAllometry_ANT-138	PS82-250_1	-74.5122	-37.473	20140203	RMT	Euphausia crystallorophias	urn:lsid:marinespecies.org:taxname:236216	M2A3	Male	Preserved frozen -80 °C	Present	preservedSpecimen	September - December 2014	Total length	31	mm													Dry mass	61.8	mg
IcefluxAllometry_ANT-139	PS82-177_1	-74.5518	-30.951	20140125	RMT	Euphausia crystallorophias	urn:lsid:marinespecies.org:taxname:236216	M2A3	Male	Preserved frozen -80 °C	Present	preservedSpecimen	September - December 2014	Total length	26	mm													Dry mass	34.25	mg
IcefluxAllometry_ANT-140	PS82-234_1	-74.2755	-37.8577	20140201	RMT	Euphausia crystallorophias	urn:lsid:marinespecies.org:taxname:236216	M2B	Male	Preserved frozen -80 °C	Present	preservedSpecimen	September - December 2014	Total length	20	mm													Dry mass	19.7	mg
IcefluxAllometry_ANT-141	PS82-304_1	-75.0842	-28.7338	20140209	RMT	Euphausia crystallorophias	urn:lsid:marinespecies.org:taxname:236216	M3A	Male	Preserved frozen -80 °C	Present	preservedSpecimen	September - December 2014	Total length	32	mm													Dry mass	45.15	mg
IcefluxAllometry_ANT-142	PS82-317_1	-74.6523	-28.8428	20140210	RMT	Euphausia crystallorophias	urn:lsid:marinespecies.org:taxname:236216	M3A	Male	Preserved frozen -80 °C	Present	preservedSpecimen	September - December 2014	Total length	26	mm													Dry mass	30.7	mg
IcefluxAllometry_ANT-143	PS82-317_1	-74.6523	-28.8428	20140210	RMT	Euphausia crystallorophias	urn:lsid:marinespecies.org:taxname:236216	M3A	Male	Preserved frozen -80 °C	Present	preservedSpecimen	September - December 2014	Total length	33	mm													Dry mass	50.75	mg
IcefluxAllometry_ANT-144	PS81-555_47	-60.8022	-39.1465	20130909	SUIT	Euphausia superba	urn:lsid:marinespecies.org:taxname:236217	J	Juvenile	4% hexamine-buffered formaldehyde-seawater	Present	preservedSpecimen	October 2014	Total length	17	mm																Wet mass	43.1	mg										Carapace length	4.9	mm
IcefluxAllometry_ANT-145	PS81-555_47	-60.8022	-39.1465	20130909	SUIT	Euphausia superba	urn:lsid:marinespecies.org:taxname:236217	NA	NA	4% hexamine-buffered formaldehyde-seawater	Present	preservedSpecimen	October 2014	Total length	17	mm																Wet mass	27.5	mg										Carapace length	4.9	mm
IcefluxAllometry_ANT-146	PS81-555_47	-60.8022	-39.1465	20130909	SUIT	Euphausia superba	urn:lsid:marinespecies.org:taxname:236217	J	Juvenile	4% hexamine-buffered formaldehyde-seawater	Present	preservedSpecimen	October 2014	Total length	20	mm																Wet mass	46	mg										Carapace length	5.3	mm
IcefluxAllometry_ANT-147	PS81-555_47	-60.8022	-39.1465	20130909	SUIT	Euphausia superba	urn:lsid:marinespecies.org:taxname:236217	J	Juvenile	4% hexamine-buffered formaldehyde-seawater	Present	preservedSpecimen	October 2014	Total length	16	mm																Wet mass	28.7	mg										Carapace length	4.7	mm
IcefluxAllometry_ANT-148	PS81-555_47	-60.8022	-39.1465	20130909	SUIT	Euphausia superba	urn:lsid:marinespecies.org:taxname:236217	J	Juvenile	4% hexamine-buffered formaldehyde-seawater	Present	preservedSpecimen	October 2014	Total length	16	mm																Wet mass	20.4	mg										Carapace length	4.9	mm
IcefluxAllometry_ANT-149	PS81-555_47	-60.8022	-39.1465	20130909	SUIT	Euphausia superba	urn:lsid:marinespecies.org:taxname:236217	J	Juvenile	4% hexamine-buffered formaldehyde-seawater	Present	preservedSpecimen	October 2014	Total length	17	mm																Wet mass	42.1	mg										Carapace length	4.4	mm
IcefluxAllometry_ANT-150	PS81-566_21	-60.6708	-26.2181	20130925	SUIT	Euphausia superba	urn:lsid:marinespecies.org:taxname:236217	NA	NA	4% hexamine-buffered formaldehyde-seawater	Present	preservedSpecimen	October 2014	Total length	10	mm																Wet mass	5.3	mg										Carapace length	3	mm
IcefluxAllometry_ANT-151	PS81-566_21	-60.6708	-26.2181	20130925	SUIT	Euphausia superba	urn:lsid:marinespecies.org:taxname:236217	FVI	Furcilia	4% hexamine-buffered formaldehyde-seawater	Present	preservedSpecimen	October 2014	Total length	8	mm																Wet mass	5.1	mg										Carapace length	2.7	mm
IcefluxAllometry_ANT-152	PS81-566_21	-60.6708	-26.2181	20130925	SUIT	Euphausia superba	urn:lsid:marinespecies.org:taxname:236217	FVI	Furcilia	4% hexamine-buffered formaldehyde-seawater	Present	preservedSpecimen	October 2014	Total length	10	mm																Wet mass	6.1	mg										Carapace length	3	mm
IcefluxAllometry_ANT-153	PS81-555_44	-60.9322	-40.5453	20130904	SUIT	Euphausia superba	urn:lsid:marinespecies.org:taxname:236217	J	Juvenile	4% hexamine-buffered formaldehyde-seawater	Present	preservedSpecimen	October 2014	Total length	16	mm																Wet mass	30.1	mg										Carapace length	5	mm
IcefluxAllometry_ANT-154	PS81-566_2	-60.5261	-26.5231	20130919	SUIT	Euphausia superba	urn:lsid:marinespecies.org:taxname:236217	NA	NA	4% hexamine-buffered formaldehyde-seawater	Present	preservedSpecimen	October 2014	Total length	7	mm																Wet mass	2	mg										Carapace length	2.5	mm
IcefluxAllometry_ANT-155	PS81-566_2	-60.5261	-26.5231	20130919	SUIT	Euphausia superba	urn:lsid:marinespecies.org:taxname:236217	FVI	Furcilia	4% hexamine-buffered formaldehyde-seawater	Present	preservedSpecimen	October 2014	Total length	8	mm																Wet mass	3.8	mg										Carapace length	2.8	mm
IcefluxAllometry_ANT-156	PS81-566_2	-60.5261	-26.5231	20130919	SUIT	Euphausia superba	urn:lsid:marinespecies.org:taxname:236217	FVI	Furcilia	4% hexamine-buffered formaldehyde-seawater	Present	preservedSpecimen	October 2014	Total length	9	mm																Wet mass	5.2	mg										Carapace length	2.6	mm
IcefluxAllometry_ANT-157	PS81-560_2	-60.625	-31.7805	20130911	SUIT	Euphausia superba	urn:lsid:marinespecies.org:taxname:236217	FVI	Furcilia	4% hexamine-buffered formaldehyde-seawater	Present	preservedSpecimen	October 2014	Total length	11	mm																Wet mass	6.9	mg										Carapace length	3.1	mm
IcefluxAllometry_ANT-158	PS81-560_2	-60.625	-31.7805	20130911	SUIT	Euphausia superba	urn:lsid:marinespecies.org:taxname:236217	FVI	Furcilia	4% hexamine-buffered formaldehyde-seawater	Present	preservedSpecimen	October 2014	Total length	10	mm																Wet mass	5.7	mg										Carapace length	3	mm
IcefluxAllometry_ANT-159	PS81-560_2	-60.625	-31.7805	20130911	SUIT	Euphausia superba	urn:lsid:marinespecies.org:taxname:236217	NA	NA	4% hexamine-buffered formaldehyde-seawater	Present	preservedSpecimen	October 2014	Total length	10	mm																Wet mass	6.5	mg										Carapace length	3.1	mm
IcefluxAllometry_ANT-160	PS81-560_2	-60.625	-31.7805	20130911	SUIT	Euphausia superba	urn:lsid:marinespecies.org:taxname:236217	NA	NA	4% hexamine-buffered formaldehyde-seawater	Present	preservedSpecimen	October 2014	Total length	11	mm																Wet mass	6.2	mg										Carapace length	3.5	mm
IcefluxAllometry_ANT-161	PS81-551_1	-61.2222	-40.7262	20130831	SUIT	Euphausia superba	urn:lsid:marinespecies.org:taxname:236217	M2A3	male	4% hexamine-buffered formaldehyde-seawater	Present	preservedSpecimen	October 2014	Total length	33	mm																Wet mass	220.5	mg										Carapace length	9	mm
IcefluxAllometry_ANT-162	PS81-551_1	-61.2222	-40.7262	20130831	SUIT	Euphausia superba	urn:lsid:marinespecies.org:taxname:236217	M2A2	male	4% hexamine-buffered formaldehyde-seawater	Present	preservedSpecimen	October 2014	Total length	36	mm																Wet mass	189.6	mg										Carapace length	9.3	mm
IcefluxAllometry_ANT-163	PS81-551_1	-61.2222	-40.7262	20130831	SUIT	Euphausia superba	urn:lsid:marinespecies.org:taxname:236217	F2B	Female	4% hexamine-buffered formaldehyde-seawater	Present	preservedSpecimen	October 2014	Total length	34	mm																Wet mass	249.5	mg										Carapace length	9	mm
IcefluxAllometry_ANT-164	PS81-551_1	-61.2222	-40.7262	20130831	SUIT	Euphausia superba	urn:lsid:marinespecies.org:taxname:236217	F3A	Female	4% hexamine-buffered formaldehyde-seawater	Present	preservedSpecimen	October 2014	Total length	36	mm																Wet mass	306.4	mg										Carapace length	10.3	mm
IcefluxAllometry_ANT-165	PS81-557_2	-59.9623	-33.1667	20130910	SUIT	Euphausia superba	urn:lsid:marinespecies.org:taxname:236217	J	juvenile	4% hexamine-buffered formaldehyde-seawater	Present	preservedSpecimen	October 2014	Total length	17	mm																Wet mass	25.2	mg										Carapace length	4.9	mm
IcefluxAllometry_ANT-166	PS81-557_2	-59.9623	-33.1667	20130910	SUIT	Euphausia superba	urn:lsid:marinespecies.org:taxname:236217	J	juvenile	4% hexamine-buffered formaldehyde-seawater	Present	preservedSpecimen	October 2014	Total length	15	mm																Wet mass	25.3	mg										Carapace length	4.6	mm
IcefluxAllometry_ANT-167	PS81-557_2	-59.9623	-33.1667	20130910	SUIT	Euphausia superba	urn:lsid:marinespecies.org:taxname:236217	J	juvenile	4% hexamine-buffered formaldehyde-seawater	Present	preservedSpecimen	October 2014	Total length	16	mm																Wet mass	20.5	mg										Carapace length	4.8	mm
IcefluxAllometry_ANT-168	PS81-562_5	-60.9665	-31.2393	20130912	SUIT	Euphausia superba	urn:lsid:marinespecies.org:taxname:236217	FVI	Furcilia	4% hexamine-buffered formaldehyde-seawater	Present	preservedSpecimen	October 2014	Total length	12	mm																Wet mass	8.4	mg										Carapace length	3.4	mm
IcefluxAllometry_ANT-169	PS81-562_5	-60.9665	-31.2393	20130912	SUIT	Euphausia superba	urn:lsid:marinespecies.org:taxname:236217	FVI	Furcilia	4% hexamine-buffered formaldehyde-seawater	Present	preservedSpecimen	October 2014	Total length	12	mm																Wet mass	8	mg										Carapace length	3.6	mm
IcefluxAllometry_ANT-170	PS81-562_5	-60.9665	-31.2393	20130912	SUIT	Euphausia superba	urn:lsid:marinespecies.org:taxname:236217	NA	NA	4% hexamine-buffered formaldehyde-seawater	Present	preservedSpecimen	October 2014	Total length	11	mm																Wet mass	7.8	mg										Carapace length	3.5	mm
IcefluxAllometry_ANT-171	PS81-565_5	-60.7067	-27.1728	20130916	SUIT	Euphausia superba	urn:lsid:marinespecies.org:taxname:236217	NA	NA	4% hexamine-buffered formaldehyde-seawater	Present	preservedSpecimen	November 2014	Total length	11	mm																Wet mass	7.3	mg										Carapace length	3.1	mm
IcefluxAllometry_ANT-172	PS81-565_5	-60.7067	-27.1728	20130916	SUIT	Euphausia superba	urn:lsid:marinespecies.org:taxname:236217	NA	NA	4% hexamine-buffered formaldehyde-seawater	Present	preservedSpecimen	November 2014	Total length	10	mm																Wet mass	5.9	mg										Carapace length	3.2	mm
IcefluxAllometry_ANT-173	PS81-565_5	-60.7067	-27.1728	20130916	SUIT	Euphausia superba	urn:lsid:marinespecies.org:taxname:236217	FVI	Furcilia	4% hexamine-buffered formaldehyde-seawater	Present	preservedSpecimen	November 2014	Total length	11	mm																Wet mass	7.5	mg										Carapace length	2.8	mm
IcefluxAllometry_ANT-174	PS81-567_2	-60.4458	-25.7017	20130928	SUIT	Euphausia superba	urn:lsid:marinespecies.org:taxname:236217	NA	NA	4% hexamine-buffered formaldehyde-seawater	Present	preservedSpecimen	November 2014	Total length	10	mm																Wet mass	4.4	mg										Carapace length	2.9	mm
IcefluxAllometry_ANT-175	PS81-567_2	-60.4458	-25.7017	20130928	SUIT	Euphausia superba	urn:lsid:marinespecies.org:taxname:236217	NA	NA	4% hexamine-buffered formaldehyde-seawater	Present	preservedSpecimen	November 2014	Total length	9	mm																Wet mass	4	mg										Carapace length	2.2	mm
IcefluxAllometry_ANT-176	PS81-567_2	-60.4458	-25.7017	20130928	SUIT	Euphausia superba	urn:lsid:marinespecies.org:taxname:236217	FVI	Furcilia	4% hexamine-buffered formaldehyde-seawater	Present	preservedSpecimen	November 2014	Total length	9	mm																Wet mass	2.6	mg										Carapace length	2.2	mm
IcefluxAllometry_ANT-177	PS81-570_5	-59.0835	-26.3385	20130929	SUIT	Euphausia superba	urn:lsid:marinespecies.org:taxname:236217	J	Juvenile	4% hexamine-buffered formaldehyde-seawater	Present	preservedSpecimen	November 2014	Total length	16	mm																Wet mass	20.5	mg										Carapace length	3.6	mm
IcefluxAllometry_ANT-178	PS81-570_5	-59.0835	-26.3385	20130929	SUIT	Euphausia superba	urn:lsid:marinespecies.org:taxname:236217	J	Juvenile	4% hexamine-buffered formaldehyde-seawater	Present	preservedSpecimen	November 2014	Total length	14	mm																Wet mass	16.7	mg										Carapace length	4	mm
IcefluxAllometry_ANT-179	PS81-571_2	-58.4202	-26.1132	20130930	SUIT	Euphausia superba	urn:lsid:marinespecies.org:taxname:236217	FVI	Furcilia	4% hexamine-buffered formaldehyde-seawater	Present	preservedSpecimen	November 2014	Total length	13	mm																Wet mass	10.8	mg										Carapace length	3.9	mm
IcefluxAllometry_ANT-180	PS81-571_2	-58.4202	-26.1132	20130930	SUIT	Euphausia superba	urn:lsid:marinespecies.org:taxname:236217	FVI	Furcilia	4% hexamine-buffered formaldehyde-seawater	Present	preservedSpecimen	November 2014	Total length	13	mm																Wet mass	11.5	mg										Carapace length	3.6	mm
IcefluxAllometry_ANT-181	PS81-571_2	-58.4202	-26.1132	20130930	SUIT	Euphausia superba	urn:lsid:marinespecies.org:taxname:236217	FVI	Furcilia	4% hexamine-buffered formaldehyde-seawater	Present	preservedSpecimen	November 2014	Total length	13	mm																Wet mass	13.5	mg										Carapace length	3.9	mm
IcefluxAllometry_ANT-182	PS81-577_2	-58.4412	-26.1018	20131002	SUIT	Euphausia superba	urn:lsid:marinespecies.org:taxname:236217	FVI	Furcilia	4% hexamine-buffered formaldehyde-seawater	Present	preservedSpecimen	November 2014	Total length	11	mm																Wet mass	9.9	mg										Carapace length	3.6	mm
IcefluxAllometry_ANT-183	PS81-577_2	-58.4412	-26.1018	20131002	SUIT	Euphausia superba	urn:lsid:marinespecies.org:taxname:236217	NA	NA	4% hexamine-buffered formaldehyde-seawater	Present	preservedSpecimen	November 2014	Total length	11	mm																Wet mass	8.4	mg										Carapace length	3.3	mm
IcefluxAllometry_ANT-184	PS81-577_2	-58.4412	-26.1018	20131002	SUIT	Euphausia superba	urn:lsid:marinespecies.org:taxname:236217	FVI	Furcilia	4% hexamine-buffered formaldehyde-seawater	Present	preservedSpecimen	November 2014	Total length	12	mm																Wet mass	9	mg										Carapace length	3.3	mm
IcefluxAllometry_ANT-185	PS81-579_2	-58.456	-26.0533	20131002	SUIT	Euphausia superba	urn:lsid:marinespecies.org:taxname:236217	J	Juvenile	4% hexamine-buffered formaldehyde-seawater	Present	preservedSpecimen	November 2014	Total length	15	mm																Wet mass	21.4	mg										Carapace length	4.1	mm
IcefluxAllometry_ANT-186	PS81-579_2	-58.456	-26.0533	20131002	SUIT	Euphausia superba	urn:lsid:marinespecies.org:taxname:236217	FVI	Furcilia	4% hexamine-buffered formaldehyde-seawater	Present	preservedSpecimen	November 2014	Total length	13	mm																Wet mass	14.6	mg										Carapace length	3.6	mm
IcefluxAllometry_ANT-187	PS81-579_2	-58.456	-26.0533	20131002	SUIT	Euphausia superba	urn:lsid:marinespecies.org:taxname:236217	FVI	Furcilia	4% hexamine-buffered formaldehyde-seawater	Present	preservedSpecimen	November 2014	Total length	13	mm																Wet mass	12.7	mg										Carapace length	3.9	mm
IcefluxAllometry_ANT-188	PS81-551_1	-61.2222	-40.7262	20130831	SUIT	Euphausia superba	urn:lsid:marinespecies.org:taxname:236217	F3A	Female	4% hexamine-buffered formaldehyde-seawater	Present	preservedSpecimen	November 2014	Total length	36	mm																Wet mass	322.5	mg										Carapace length	13.6	mm
IcefluxAllometry_ANT-189	PS81-555_47	-60.8022	-39.1465	20130909	SUIT	Euphausia superba	urn:lsid:marinespecies.org:taxname:236217	J	Juvenile	4% hexamine-buffered formaldehyde-seawater	Present	preservedSpecimen	November 2014	Total length	14	mm																Wet mass	13	mg										Carapace length	4.1	mm
IcefluxAllometry_ANT-190	PS81-555_47	-60.8022	-39.1465	20130909	SUIT	Euphausia superba	urn:lsid:marinespecies.org:taxname:236217	NA	NA	4% hexamine-buffered formaldehyde-seawater	Present	preservedSpecimen	November 2014	Total length	14	mm																Wet mass	19.5	mg										Carapace length	4	mm
IcefluxAllometry_ANT-191	PS81-555_47	-60.8022	-39.1465	20130909	SUIT	Euphausia superba	urn:lsid:marinespecies.org:taxname:236217	NA	NA	4% hexamine-buffered formaldehyde-seawater	Present	preservedSpecimen	November 2014	Total length	14	mm																Wet mass	17.5	mg										Carapace length	4.4	mm
IcefluxAllometry_ANT-192	PS81-557_2	-59.9623	-33.1667	20130910	SUIT	Euphausia superba	urn:lsid:marinespecies.org:taxname:236217	J	Juvenile	4% hexamine-buffered formaldehyde-seawater	Present	preservedSpecimen	November 2014	Total length	16	mm																Wet mass	24.8	mg										Carapace length	4.7	mm
IcefluxAllometry_ANT-193	PS81-557_2	-59.9623	-33.1667	20130910	SUIT	Euphausia superba	urn:lsid:marinespecies.org:taxname:236217	J	Juvenile	4% hexamine-buffered formaldehyde-seawater	Present	preservedSpecimen	November 2014	Total length	16	mm																Wet mass	25.6	mg										Carapace length	4.5	mm
IcefluxAllometry_ANT-194	PS81-557_2	-59.9623	-33.1667	20130910	SUIT	Euphausia superba	urn:lsid:marinespecies.org:taxname:236217	J	Juvenile	4% hexamine-buffered formaldehyde-seawater	Present	preservedSpecimen	November 2014	Total length	16	mm																Wet mass	24.5	mg										Carapace length	4.4	mm
IcefluxAllometry_ANT-195	PS81-560_2	-60.625	-31.7805	20130911	SUIT	Euphausia superba	urn:lsid:marinespecies.org:taxname:236217	F2B	Female	4% hexamine-buffered formaldehyde-seawater	Present	preservedSpecimen	November 2014	Total length	23	mm																Wet mass	NA	mg										Carapace length	6.4	mm
IcefluxAllometry_ANT-196	PS81-560_2	-60.625	-31.7805	20130911	SUIT	Euphausia superba	urn:lsid:marinespecies.org:taxname:236217	F2B	Female	4% hexamine-buffered formaldehyde-seawater	Present	preservedSpecimen	November 2014	Total length	24	mm																Wet mass	85.8	mg										Carapace length	6.4	mm
IcefluxAllometry_ANT-197	PS81-562_5	-60.9665	-31.2393	20130912	SUIT	Euphausia superba	urn:lsid:marinespecies.org:taxname:236217	F2B	Female	4% hexamine-buffered formaldehyde-seawater	Present	preservedSpecimen	November 2014	Total length	30	mm																Wet mass	171.4	mg										Carapace length	8.8	mm
IcefluxAllometry_ANT-198	PS81-562_5	-60.9665	-31.2393	20130912	SUIT	Euphausia superba	urn:lsid:marinespecies.org:taxname:236217	F2B	Female	4% hexamine-buffered formaldehyde-seawater	Present	preservedSpecimen	November 2014	Total length	29	mm																Wet mass	167.8	mg										Carapace length	8.6	mm
IcefluxAllometry_ANT-199	PS81-565_5	-60.7067	-27.1728	20130916	SUIT	Euphausia superba	urn:lsid:marinespecies.org:taxname:236217	FVI	Furcilia	4% hexamine-buffered formaldehyde-seawater	Present	preservedSpecimen	November 2014	Total length	9	mm																Wet mass	2.8	mg										Carapace length	2.9	mm
IcefluxAllometry_ANT-200	PS81-565_5	-60.7067	-27.1728	20130916	SUIT	Euphausia superba	urn:lsid:marinespecies.org:taxname:236217	FVI	Furcilia	4% hexamine-buffered formaldehyde-seawater	Present	preservedSpecimen	November 2014	Total length	9	mm																Wet mass	2.7	mg										Carapace length	2.6	mm
IcefluxAllometry_ANT-201	PS81-565_5	-60.7067	-27.1728	20130916	SUIT	Euphausia superba	urn:lsid:marinespecies.org:taxname:236217	FVI	Furcilia	4% hexamine-buffered formaldehyde-seawater	Present	preservedSpecimen	November 2014	Total length	8	mm																Wet mass	1.8	mg										Carapace length	2.6	mm
IcefluxAllometry_ANT-202	PS81-570_5	-59.0835	-26.3385	20130929	SUIT	Euphausia superba	urn:lsid:marinespecies.org:taxname:236217	FVI	Furcilia	4% hexamine-buffered formaldehyde-seawater	Present	preservedSpecimen	November 2014	Total length	13	mm																Wet mass	11.9	mg										Carapace length	3.8	mm
IcefluxAllometry_ANT-203	PS81-567_2	-60.4458	-25.7017	20130928	SUIT	Euphausia superba	urn:lsid:marinespecies.org:taxname:236217	FVI	Furcilia	4% hexamine-buffered formaldehyde-seawater	Present	preservedSpecimen	November 2014	Total length	10	mm																Wet mass	5.5	mg										Carapace length	3.2	mm
IcefluxAllometry_ANT-204	PS81-567_2	-60.4458	-25.7017	20130928	SUIT	Euphausia superba	urn:lsid:marinespecies.org:taxname:236217	NA	NA	4% hexamine-buffered formaldehyde-seawater	Present	preservedSpecimen	November 2014	Total length	10	mm																Wet mass	5.5	mg										Carapace length	3.5	mm
IcefluxAllometry_ANT-205	PS81-567_2	-60.4458	-25.7017	20130928	SUIT	Euphausia superba	urn:lsid:marinespecies.org:taxname:236217	NA	NA	4% hexamine-buffered formaldehyde-seawater	Present	preservedSpecimen	November 2014	Total length	10	mm																Wet mass	4.9	mg										Carapace length	3.2	mm
IcefluxAllometry_ANT-206	PS81-571_2	-58.4202	-26.1132	20130930	SUIT	Euphausia superba	urn:lsid:marinespecies.org:taxname:236217	NA	NA	4% hexamine-buffered formaldehyde-seawater	Present	preservedSpecimen	November 2014	Total length	11	mm																Wet mass	6.8	mg										Carapace length	3.3	mm
IcefluxAllometry_ANT-207	PS81-571_2	-58.4202	-26.1132	20130930	SUIT	Euphausia superba	urn:lsid:marinespecies.org:taxname:236217	FVI	Furcilia	4% hexamine-buffered formaldehyde-seawater	Present	preservedSpecimen	November 2014	Total length	11	mm																Wet mass	9.5	mg										Carapace length	3.7	mm
IcefluxAllometry_ANT-208	PS81-571_2	-58.4202	-26.1132	20130930	SUIT	Euphausia superba	urn:lsid:marinespecies.org:taxname:236217	FVI	Furcilia	4% hexamine-buffered formaldehyde-seawater	Present	preservedSpecimen	November 2014	Total length	12	mm																Wet mass	9.7	mg										Carapace length	3.5	mm
IcefluxAllometry_ANT-209	PS81-577_2	-58.4412	-26.1018	20131002	SUIT	Euphausia superba	urn:lsid:marinespecies.org:taxname:236217	NA	NA	4% hexamine-buffered formaldehyde-seawater	Present	preservedSpecimen	November 2014	Total length	12	mm																Wet mass	15.1	mg										Carapace length	4.1	mm
IcefluxAllometry_ANT-210	PS81-577_2	-58.4412	-26.1018	20131002	SUIT	Euphausia superba	urn:lsid:marinespecies.org:taxname:236217	NA	NA	4% hexamine-buffered formaldehyde-seawater	Present	preservedSpecimen	November 2014	Total length	11	mm																Wet mass	8.6	mg										Carapace length	3.6	mm
IcefluxAllometry_ANT-211	PS81-579_2	-58.456	-26.0533	20131002	SUIT	Euphausia superba	urn:lsid:marinespecies.org:taxname:236217	FVI	Furcilia	4% hexamine-buffered formaldehyde-seawater	Present	preservedSpecimen	February 2015	Total length	12	mm																Wet mass	9.4	mg										Carapace length	3.6	mm
IcefluxAllometry_ANT-212	PS81-579_2	-58.456	-26.0533	20131002	SUIT	Euphausia superba	urn:lsid:marinespecies.org:taxname:236217	NA	NA	4% hexamine-buffered formaldehyde-seawater	Present	preservedSpecimen	February 2015	Total length	14	mm																Wet mass	10.5	mg										Carapace length	4.5	mm
IcefluxAllometry_ANT-213	PS81-579_2	-58.456	-26.0533	20131002	SUIT	Euphausia superba	urn:lsid:marinespecies.org:taxname:236217	FVI	Furcilia	4% hexamine-buffered formaldehyde-seawater	Present	preservedSpecimen	February 2015	Total length	13	mm																Wet mass	10.6	mg										Carapace length	4.2	mm
IcefluxAllometry_ANT-214	PS81-555_44	-60.9322	-40.5453	20130904	SUIT	Euphausia superba	urn:lsid:marinespecies.org:taxname:236217	J	Juvenile	4% hexamine-buffered formaldehyde-seawater	Present	preservedSpecimen	February 2015	Total length	16	mm																Wet mass	28.7	mg										Carapace length	5.3	mm
IcefluxAllometry_ANT-215	PS81-555_44	-60.9322	-40.5453	20130904	SUIT	Euphausia superba	urn:lsid:marinespecies.org:taxname:236217	J	Juvenile	4% hexamine-buffered formaldehyde-seawater	Present	preservedSpecimen	February 2015	Total length	19	mm																Wet mass	51.6	mg										Carapace length	5.6	mm
IcefluxAllometry_ANT-216	PS81-560_2	-60.625	-31.7805	20130911	SUIT	Euphausia superba	urn:lsid:marinespecies.org:taxname:236217	J	Juvenile	4% hexamine-buffered formaldehyde-seawater	Present	preservedSpecimen	February 2015	Total length	20	mm																Wet mass	50.9	mg										Carapace length	6	mm
IcefluxAllometry_ANT-217	PS81-560_2	-60.625	-31.7805	20130911	SUIT	Euphausia superba	urn:lsid:marinespecies.org:taxname:236217	J	Juvenile	4% hexamine-buffered formaldehyde-seawater	Present	preservedSpecimen	February 2015	Total length	20	mm																Wet mass	40.1	mg										Carapace length	5.3	mm
IcefluxAllometry_ANT-218	PS81-577_2	-58.4412	-26.1018	20131002	SUIT	Euphausia superba	urn:lsid:marinespecies.org:taxname:236217	J	Juvenile	4% hexamine-buffered formaldehyde-seawater	Present	preservedSpecimen	April 2015	Total length	17	mm																Wet mass	26.6	mg										Carapace length	5.6	mm
IcefluxAllometry_ANT-219	PS81-577_2	-58.4412	-26.1018	20131002	SUIT	Euphausia superba	urn:lsid:marinespecies.org:taxname:236217	J	Juvenile	4% hexamine-buffered formaldehyde-seawater	Present	preservedSpecimen	April 2015	Total length	17	mm																Wet mass	25.1	mg										Carapace length	5.5	mm
IcefluxAllometry_ANT-220	PS81-579_2	-58.456	-26.0533	20131002	SUIT	Euphausia superba	urn:lsid:marinespecies.org:taxname:236217	J	Juvenile	4% hexamine-buffered formaldehyde-seawater	Present	preservedSpecimen	April 2015	Total length	17	mm																Wet mass	29.9	mg										Carapace length	5.2	mm
IcefluxAllometry_ANT-221	PS81-579_2	-58.456	-26.0533	20131002	SUIT	Euphausia superba	urn:lsid:marinespecies.org:taxname:236217	J	Juvenile	4% hexamine-buffered formaldehyde-seawater	Present	preservedSpecimen	April 2015	Total length	15	mm																Wet mass	22.2	mg										Carapace length	5	mm
IcefluxAllometry_ANT-222	PS81-557_2	-59.9623	-33.1667	20130910	SUIT	Euphausia superba	urn:lsid:marinespecies.org:taxname:236217	FVI	Furcilia	4% hexamine-buffered formaldehyde-seawater	Present	preservedSpecimen	April 2015	Total length	12	mm																Wet mass	8.5	mg										Carapace length	4	mm
IcefluxAllometry_ANT-223	PS81-557_2	-59.9623	-33.1667	20130910	SUIT	Euphausia superba	urn:lsid:marinespecies.org:taxname:236217	FVI	Furcilia	4% hexamine-buffered formaldehyde-seawater	Present	preservedSpecimen	April 2015	Total length	12	mm																Wet mass	9.3	mg										Carapace length	3.5	mm
IcefluxAllometry_ANT-224	PS81-557_2	-59.9623	-33.1667	20130910	SUIT	Euphausia superba	urn:lsid:marinespecies.org:taxname:236217	FVI	Furcilia	4% hexamine-buffered formaldehyde-seawater	Present	preservedSpecimen	April 2015	Total length	15	mm																Wet mass	17	mg										Carapace length	4.2	mm
IcefluxAllometry_ANT-225	PS81-560_2	-60.625	-31.7805	20130911	SUIT	Euphausia superba	urn:lsid:marinespecies.org:taxname:236217	FVI	Furcilia	4% hexamine-buffered formaldehyde-seawater	Present	preservedSpecimen	April 2015	Total length	11	mm																Wet mass	7.8	mg										Carapace length	3.6	mm
IcefluxAllometry_ANT-226	PS81-560_2	-60.625	-31.7805	20130911	SUIT	Euphausia superba	urn:lsid:marinespecies.org:taxname:236217	NA	NA	4% hexamine-buffered formaldehyde-seawater	Present	preservedSpecimen	April 2015	Total length	13	mm																Wet mass	10.8	mg										Carapace length	4	mm
IcefluxAllometry_ANT-227	PS81-560_2	-60.625	-31.7805	20130911	SUIT	Euphausia superba	urn:lsid:marinespecies.org:taxname:236217	NA	NA	4% hexamine-buffered formaldehyde-seawater	Present	preservedSpecimen	April 2015	Total length	14	mm																Wet mass	12.8	mg										Carapace length	4.3	mm
IcefluxAllometry_ANT-228	PS81-562_5	-60.9665	-31.2393	20130912	SUIT	Euphausia superba	urn:lsid:marinespecies.org:taxname:236217	NA	NA	4% hexamine-buffered formaldehyde-seawater	Present	preservedSpecimen	April 2015	Total length	10	mm																Wet mass	5.8	mg										Carapace length	3.4	mm
IcefluxAllometry_ANT-229	PS81-562_5	-60.9665	-31.2393	20130912	SUIT	Euphausia superba	urn:lsid:marinespecies.org:taxname:236217	NA	NA	4% hexamine-buffered formaldehyde-seawater	Present	preservedSpecimen	April 2015	Total length	10	mm																Wet mass	5.1	mg										Carapace length	3.6	mm
IcefluxAllometry_ANT-230	PS81-566_21	-60.6708	-26.2181	20130925	SUIT	Euphausia superba	urn:lsid:marinespecies.org:taxname:236217	FVI	Furcilia	4% hexamine-buffered formaldehyde-seawater	Present	preservedSpecimen	April 2015	Total length	9	mm																Wet mass	2.7	mg										Carapace length	3.2	mm
IcefluxAllometry_ANT-231	PS81-566_21	-60.6708	-26.2181	20130925	SUIT	Euphausia superba	urn:lsid:marinespecies.org:taxname:236217	NA	NA	4% hexamine-buffered formaldehyde-seawater	Present	preservedSpecimen	April 2015	Total length	8	mm																Wet mass	2.5	mg										Carapace length	2.6	mm
IcefluxAllometry_ANT-232	PS81-566_21	-60.6708	-26.2181	20130925	SUIT	Euphausia superba	urn:lsid:marinespecies.org:taxname:236217	FVI	Furcilia	4% hexamine-buffered formaldehyde-seawater	Present	preservedSpecimen	April 2015	Total length	10	mm																Wet mass	3	mg										Carapace length	3	mm
IcefluxAllometry_ANT-233	PS81-579_2	-58.456	-26.0533	20131002	SUIT	Euphausia superba	urn:lsid:marinespecies.org:taxname:236217	FVI	Furcilia	4% hexamine-buffered formaldehyde-seawater	Present	preservedSpecimen	April 2015	Total length	13	mm																Wet mass	10.9	mg										Carapace length	3.8	mm
IcefluxAllometry_ANT-234	PS81-579_2	-58.456	-26.0533	20131002	SUIT	Euphausia superba	urn:lsid:marinespecies.org:taxname:236217	FVI	Furcilia	4% hexamine-buffered formaldehyde-seawater	Present	preservedSpecimen	April 2015	Total length	11	mm																Wet mass	9.4	mg										Carapace length	3.5	mm
IcefluxAllometry_ANT-235	PS81-579_2	-58.456	-26.0533	20131002	SUIT	Euphausia superba	urn:lsid:marinespecies.org:taxname:236217	FVI	Furcilia	4% hexamine-buffered formaldehyde-seawater	Present	preservedSpecimen	April 2015	Total length	12	mm																Wet mass	10	mg										Carapace length	4.4	mm
IcefluxAllometry_ANT-236	PS81-555_47	-60.8022	-39.1465	20130909	SUIT	Euphausia superba	urn:lsid:marinespecies.org:taxname:236217	FVI	Furcilia	4% hexamine-buffered formaldehyde-seawater	Present	preservedSpecimen	April 2015	Total length	11	mm																Wet mass	5.3	mg										Carapace length	3.5	mm
IcefluxAllometry_ANT-237	PS81-555_47	-60.8022	-39.1465	20130909	SUIT	Euphausia superba	urn:lsid:marinespecies.org:taxname:236217	FVI	Furcilia	4% hexamine-buffered formaldehyde-seawater	Present	preservedSpecimen	April 2015	Total length	13	mm																Wet mass	13.7	mg										Carapace length	4.3	mm
IcefluxAllometry_ANT-238	PS81-555_47	-60.8022	-39.1465	20130909	SUIT	Euphausia superba	urn:lsid:marinespecies.org:taxname:236217	FVI	Furcilia	4% hexamine-buffered formaldehyde-seawater	Present	preservedSpecimen	April 2015	Total length	12	mm																Wet mass	8	mg										Carapace length	3.8	mm
IcefluxAllometry_ANT-239	PS81-560_2	-60.625	-31.7805	20130911	SUIT	Euphausia superba	urn:lsid:marinespecies.org:taxname:236217	J	Juvenile	4% hexamine-buffered formaldehyde-seawater	Present	preservedSpecimen	April 2015	Total length	15	mm																Wet mass	12.4	mg										Carapace length	5.1	mm
IcefluxAllometry_ANT-240	PS81-560_2	-60.625	-31.7805	20130911	SUIT	Euphausia superba	urn:lsid:marinespecies.org:taxname:236217	J	Juvenile	4% hexamine-buffered formaldehyde-seawater	Present	preservedSpecimen	April 2015	Total length	13	mm																Wet mass	11.5	mg										Carapace length	4.1	mm
IcefluxAllometry_ANT-241	PS81-560_2	-60.625	-31.7805	20130911	SUIT	Euphausia superba	urn:lsid:marinespecies.org:taxname:236217	J	Juvenile	4% hexamine-buffered formaldehyde-seawater	Present	preservedSpecimen	April 2015	Total length	19	mm																Wet mass	32.1	mg										Carapace length	5.2	mm
IcefluxAllometry_ANT-242	PS81-571_2	-58.4202	-26.1132	20130930	SUIT	Euphausia superba	urn:lsid:marinespecies.org:taxname:236217	J	Juvenile	4% hexamine-buffered formaldehyde-seawater	Present	preservedSpecimen	April 2015	Total length	18	mm																Wet mass	31.5	mg										Carapace length	5.1	mm
IcefluxAllometry_ANT-243	PS81-571_2	-58.4202	-26.1132	20130930	SUIT	Euphausia superba	urn:lsid:marinespecies.org:taxname:236217	J	Juvenile	4% hexamine-buffered formaldehyde-seawater	Present	preservedSpecimen	April 2015	Total length	17	mm																Wet mass	25.7	mg										Carapace length	5.2	mm
IcefluxAllometry_ANT-244	PS81-571_2	-58.4202	-26.1132	20130930	SUIT	Euphausia superba	urn:lsid:marinespecies.org:taxname:236217	J	Juvenile	4% hexamine-buffered formaldehyde-seawater	Present	preservedSpecimen	April 2015	Total length	16	mm																Wet mass	20.2	mg										Carapace length	5	mm
IcefluxAllometry_ANT-245	PS81-571_2	-58.4202	-26.1132	20130930	SUIT	Euphausia superba	urn:lsid:marinespecies.org:taxname:236217	J	Juvenile	4% hexamine-buffered formaldehyde-seawater	Present	preservedSpecimen	April 2015	Total length	15	mm																Wet mass	16.8	mg										Carapace length	4.6	mm
IcefluxAllometry_ANT-246	PS81-577_2	-58.4412	-26.1018	20131002	SUIT	Euphausia superba	urn:lsid:marinespecies.org:taxname:236217	J	Juvenile	4% hexamine-buffered formaldehyde-seawater	Present	preservedSpecimen	April 2015	Total length	14	mm																Wet mass	9.9	mg										Carapace length	4.2	mm
IcefluxAllometry_ANT-247	PS81-562_5	-60.9665	-31.2393	20130912	SUIT	Euphausia superba	urn:lsid:marinespecies.org:taxname:236217	FVI	Furcilia	4% hexamine-buffered formaldehyde-seawater	Present	preservedSpecimen	April 2015	Total length	12	mm																Wet mass	12.1	mg										Carapace length	4	mm
IcefluxAllometry_ANT-248	PS81-565_5	-60.7067	-27.1728	20130916	SUIT	Euphausia superba	urn:lsid:marinespecies.org:taxname:236217	NA	NA	4% hexamine-buffered formaldehyde-seawater	Present	preservedSpecimen	April 2015	Total length	10	mm																Wet mass	5.4	mg										Carapace length	2.6	mm
IcefluxAllometry_ANT-249	PS81-567_2	-60.4458	-25.7017	20130928	SUIT	Euphausia superba	urn:lsid:marinespecies.org:taxname:236217	FVI	Furcilia	4% hexamine-buffered formaldehyde-seawater	Present	preservedSpecimen	April 2015	Total length	10	mm																Wet mass	4.3	mg										Carapace length	2.7	mm
IcefluxAllometry_ANT-250	PS81-567_2	-60.4458	-25.7017	20130928	SUIT	Euphausia superba	urn:lsid:marinespecies.org:taxname:236217	FVI	Furcilia	4% hexamine-buffered formaldehyde-seawater	Present	preservedSpecimen	April 2015	Total length	8	mm																Wet mass	2.4	mg										Carapace length	NA	mm
IcefluxAllometry_ANT-251	PS81-567_2	-60.4458	-25.7017	20130928	SUIT	Euphausia superba	urn:lsid:marinespecies.org:taxname:236217	FVI	Furcilia	4% hexamine-buffered formaldehyde-seawater	Present	preservedSpecimen	April 2015	Total length	8	mm																Wet mass	3.7	mg										Carapace length	2.5	mm
IcefluxAllometry_ANT-252	PS81-570_5	-59.0835	-26.3385	20130929	SUIT	Euphausia superba	urn:lsid:marinespecies.org:taxname:236217	NA	NA	4% hexamine-buffered formaldehyde-seawater	Present	preservedSpecimen	April 2015	Total length	14	mm																Wet mass	15.3	mg										Carapace length	3.8	mm
IcefluxAllometry_ANT-253	PS81-570_5	-59.0835	-26.3385	20130929	SUIT	Euphausia superba	urn:lsid:marinespecies.org:taxname:236217	J	Juvenile	4% hexamine-buffered formaldehyde-seawater	Present	preservedSpecimen	April 2015	Total length	14	mm																Wet mass	15.7	mg										Carapace length	3.2	mm
IcefluxAllometry_ANT-254	PS81-571_2	-58.4202	-26.1132	20130930	SUIT	Euphausia superba	urn:lsid:marinespecies.org:taxname:236217	J	Juvenile	4% hexamine-buffered formaldehyde-seawater	Present	preservedSpecimen	April 2015	Total length	15	mm																Wet mass	17.9	mg										Carapace length	4.1	mm
IcefluxAllometry_ANT-255	PS81-551_1	-61.2222	-40.7262	20130831	SUIT	Euphausia superba	urn:lsid:marinespecies.org:taxname:236217	F2B	Female	Preserved frozen -20 °C	Present	preservedSpecimen	April - June 2014	Total length	35	mm													Dry mass	40.52	mg	Wet mass	193.273	mg
IcefluxAllometry_ANT-256	PS81-551_1	-61.2222	-40.7262	20130831	SUIT	Euphausia superba	urn:lsid:marinespecies.org:taxname:236217	J	Juvenile	Preserved frozen -20 °C	Present	preservedSpecimen	April - June 2014	Total length	32	mm													Dry mass	44.8167	mg	Wet mass	206.827	mg
IcefluxAllometry_ANT-257	PS81-551_1	-61.2222	-40.7262	20130831	SUIT	Euphausia superba	urn:lsid:marinespecies.org:taxname:236217	J	Juvenile	Preserved frozen -20 °C	Present	preservedSpecimen	April - June 2014	Total length	30	mm													Dry mass	35.4717	mg	Wet mass	173.143	mg
IcefluxAllometry_ANT-258	PS81-551_1	-61.2222	-40.7262	20130831	SUIT	Euphausia superba	urn:lsid:marinespecies.org:taxname:236217	J	Juvenile	Preserved frozen -20 °C	Present	preservedSpecimen	April - June 2014	Total length	28	mm													Dry mass	23.35	mg	Wet mass	115.633	mg
IcefluxAllometry_ANT-259	PS81-551_1	-61.2222	-40.7262	20130831	SUIT	Euphausia superba	urn:lsid:marinespecies.org:taxname:236217	J	Juvenile	Preserved frozen -20 °C	Present	preservedSpecimen	April - June 2014	Total length	31	mm													Dry mass	39.5433	mg	Wet mass	187.18	mg
IcefluxAllometry_ANT-260	PS81-551_1	-61.2222	-40.7262	20130831	SUIT	Euphausia superba	urn:lsid:marinespecies.org:taxname:236217	J	Juvenile	Preserved frozen -20 °C	Present	preservedSpecimen	April - June 2014	Total length	16.5637	mm													Dry mass	4.36	mg	Wet mass	20.1067	mg
IcefluxAllometry_ANT-261	PS81-551_1	-61.2222	-40.7262	20130831	SUIT	Euphausia superba	urn:lsid:marinespecies.org:taxname:236217	J	Juvenile	Preserved frozen -20 °C	Present	preservedSpecimen	April - June 2014	Total length	17.3055	mm													Dry mass	5.95333	mg	Wet mass	31.11	mg
IcefluxAllometry_ANT-262	PS81-551_1	-61.2222	-40.7262	20130831	SUIT	Euphausia superba	urn:lsid:marinespecies.org:taxname:236217	J	Juvenile	Preserved frozen -20 °C	Present	preservedSpecimen	April - June 2014	Total length	36	mm													Dry mass	52.1517	mg	Wet mass	227.407	mg
IcefluxAllometry_ANT-263	PS81-551_1	-61.2222	-40.7262	20130831	SUIT	Euphausia superba	urn:lsid:marinespecies.org:taxname:236217	FVI	Furcilia	Preserved frozen -20 °C	Present	preservedSpecimen	April - June 2014	Total length	19.0102	mm													Dry mass	7.74667	mg	Wet mass	37.6433	mg
IcefluxAllometry_ANT-264	PS81-551_1	-61.2222	-40.7262	20130831	SUIT	Euphausia superba	urn:lsid:marinespecies.org:taxname:236217	J	Juvenile	Preserved frozen -20 °C	Present	preservedSpecimen	April - June 2014	Total length	22	mm													Dry mass	11.9517	mg	Wet mass	62.5933	mg
IcefluxAllometry_ANT-265	PS81-551_1	-61.2222	-40.7262	20130831	SUIT	Euphausia superba	urn:lsid:marinespecies.org:taxname:236217	F2B	Female	Preserved frozen -20 °C	Present	preservedSpecimen	April - June 2014	Total length	34	mm													Dry mass	52.2517	mg	Wet mass	247.227	mg
IcefluxAllometry_ANT-266	PS81-551_1	-61.2222	-40.7262	20130831	SUIT	Euphausia superba	urn:lsid:marinespecies.org:taxname:236217	FVI	Furcilia	Preserved frozen -20 °C	Present	preservedSpecimen	April - June 2014	Total length	15	mm													Dry mass	3.69333	mg	Wet mass	17.8933	mg
IcefluxAllometry_ANT-267	PS81-562_5	-60.9665	-31.2393	20130912	SUIT	Euphausia superba	urn:lsid:marinespecies.org:taxname:236217	FVI	Furcilia	Preserved frozen -20 °C	Present	preservedSpecimen	April - June 2014	Total length	10.2594	mm													Dry mass	2.50667	mg	Wet mass	10.5167	mg
IcefluxAllometry_ANT-268	PS81-562_5	-60.9665	-31.2393	20130912	SUIT	Euphausia superba	urn:lsid:marinespecies.org:taxname:236217	FVI	Furcilia	Preserved frozen -20 °C	Present	preservedSpecimen	April - June 2014	Total length	10.5014	mm													Dry mass	5.75167	mg	Wet mass	24.5267	mg
IcefluxAllometry_ANT-269	PS81-551_1	-61.2222	-40.7262	20130831	SUIT	Euphausia superba	urn:lsid:marinespecies.org:taxname:236217	fa	Female	Preserved frozen -80 °C	Present	preservedSpecimen	September - December 2014	Total length	41	mm													Dry mass	102.78	mg
IcefluxAllometry_ANT-270	PS81-551_1	-61.2222	-40.7262	20130831	SUIT	Euphausia superba	urn:lsid:marinespecies.org:taxname:236217	fa	Female	Preserved frozen -80 °C	Present	preservedSpecimen	September - December 2014	Total length	40	mm													Dry mass	94.51	mg
IcefluxAllometry_ANT-271	PS81-551_1	-61.2222	-40.7262	20130831	SUIT	Euphausia superba	urn:lsid:marinespecies.org:taxname:236217	fa	Female	Preserved frozen -80 °C	Present	preservedSpecimen	September - December 2014	Total length	39	mm													Dry mass	86.52	mg
IcefluxAllometry_ANT-272	PS81-571_1	-58.4202	-26.1132	20130930	RMT	Euphausia superba	urn:lsid:marinespecies.org:taxname:236217	fb	Female	Preserved frozen -80 °C	Present	preservedSpecimen	September - December 2014	Total length	47	mm													Dry mass	177.73	mg
IcefluxAllometry_ANT-273	PS81-571_1	-58.4202	-26.1132	20130930	RMT	Euphausia superba	urn:lsid:marinespecies.org:taxname:236217	fc	Female	Preserved frozen -80 °C	Present	preservedSpecimen	September - December 2014	Total length	52	mm													Dry mass	162.89	mg
IcefluxAllometry_ANT-274	PS81-571_1	-58.4202	-26.1132	20130930	RMT	Euphausia superba	urn:lsid:marinespecies.org:taxname:236217	fb	Female	Preserved frozen -80 °C	Present	preservedSpecimen	September - December 2014	Total length	45	mm													Dry mass	127.32	mg
IcefluxAllometry_ANT-275	PS81-571_1	-58.4202	-26.1132	20130930	RMT	Euphausia superba	urn:lsid:marinespecies.org:taxname:236217	fb	Female	Preserved frozen -80 °C	Present	preservedSpecimen	September - December 2014	Total length	52	mm													Dry mass	219.47	mg
IcefluxAllometry_ANT-276	PS81-571_1	-58.4202	-26.1132	20130930	RMT	Euphausia superba	urn:lsid:marinespecies.org:taxname:236217	fb	Female	Preserved frozen -80 °C	Present	preservedSpecimen	September - December 2014	Total length	44	mm													Dry mass	134.17	mg
IcefluxAllometry_ANT-277	PS81-571_1	-58.4202	-26.1132	20130930	RMT	Euphausia superba	urn:lsid:marinespecies.org:taxname:236217	fb	Female	Preserved frozen -80 °C	Present	preservedSpecimen	September - December 2014	Total length	48	mm													Dry mass	149.53	mg
IcefluxAllometry_ANT-278	PS81-579_2	-58.456	-26.0533	20131002	SUIT	Euphausia superba	urn:lsid:marinespecies.org:taxname:236217	fb	Female	Preserved frozen -80 °C	Present	preservedSpecimen	September - December 2014	Total length	50	mm													Dry mass	164.76	mg
IcefluxAllometry_ANT-279	PS81-551_1	-61.2222	-40.7262	20130831	SUIT	Euphausia superba	urn:lsid:marinespecies.org:taxname:236217	M2A1	Male	Preserved frozen -80 °C	Present	preservedSpecimen	September - December 2014	Total length	28	mm													Dry mass	35	mg
IcefluxAllometry_ANT-280	PS81-551_1	-61.2222	-40.7262	20130831	SUIT	Euphausia superba	urn:lsid:marinespecies.org:taxname:236217	M2A3	Male	Preserved frozen -80 °C	Present	preservedSpecimen	September - December 2014	Total length	36	mm													Dry mass	71.53	mg
IcefluxAllometry_ANT-281	PS81-551_1	-61.2222	-40.7262	20130831	SUIT	Euphausia superba	urn:lsid:marinespecies.org:taxname:236217	M3A	Male	Preserved frozen -80 °C	Present	preservedSpecimen	September - December 2014	Total length	31	mm													Dry mass	59.69	mg
IcefluxAllometry_ANT-282	PS81-551_1	-61.2222	-40.7262	20130831	SUIT	Euphausia superba	urn:lsid:marinespecies.org:taxname:236217	M2A3	Male	Preserved frozen -80 °C	Present	preservedSpecimen	September - December 2014	Total length	36	mm													Dry mass	74.6867	mg
IcefluxAllometry_ANT-283	PS81-571_1	-58.4202	-26.1132	20130930	RMT	Euphausia superba	urn:lsid:marinespecies.org:taxname:236217	M3B	Male	Preserved frozen -80 °C	Present	preservedSpecimen	September - December 2014	Total length	55	mm													Dry mass	247.9	mg
IcefluxAllometry_ANT-284	PS81-571_1	-58.4202	-26.1132	20130930	RMT	Euphausia superba	urn:lsid:marinespecies.org:taxname:236217	M3A	Male	Preserved frozen -80 °C	Present	preservedSpecimen	September - December 2014	Total length	52	mm													Dry mass	243.7	mg
IcefluxAllometry_ANT-285	PS81-571_1	-58.4202	-26.1132	20130930	RMT	Euphausia superba	urn:lsid:marinespecies.org:taxname:236217	M3B	Male	Preserved frozen -80 °C	Present	preservedSpecimen	September - December 2014	Total length	55	mm													Dry mass	228.57	mg
IcefluxAllometry_ANT-286	PS81-571_1	-58.4202	-26.1132	20130930	RMT	Euphausia superba	urn:lsid:marinespecies.org:taxname:236217	M3A	Male	Preserved frozen -80 °C	Present	preservedSpecimen	September - December 2014	Total length	51	mm													Dry mass	241.49	mg
IcefluxAllometry_ANT-287	PS81-571_1	-58.4202	-26.1132	20130930	RMT	Euphausia superba	urn:lsid:marinespecies.org:taxname:236217	M2A3	Male	Preserved frozen -80 °C	Present	preservedSpecimen	September - December 2014	Total length	35	mm													Dry mass	68.64	mg
IcefluxAllometry_ANT-288	PS81-571_1	-58.4202	-26.1132	20130930	RMT	Euphausia superba	urn:lsid:marinespecies.org:taxname:236217	M3B	Male	Preserved frozen -80 °C	Present	preservedSpecimen	September - December 2014	Total length	55	mm													Dry mass	257.31	mg
IcefluxAllometry_ANT-289	PS81-571_1	-58.4202	-26.1132	20130930	RMT	Euphausia superba	urn:lsid:marinespecies.org:taxname:236217	M3A	Male	Preserved frozen -80 °C	Present	preservedSpecimen	September - December 2014	Total length	40	mm													Dry mass	93.63	mg
IcefluxAllometry_ANT-290	PS82-234_1	74.2755	-37.8577	20140201	RMT	Euphausia superba	urn:lsid:marinespecies.org:taxname:236217	F2B	Female	Preserved frozen -80 °C	Present	preservedSpecimen	September - December 2014	Total length	34	mm													Dry mass	65.75	mg
IcefluxAllometry_ANT-291	PS82-250_1	-74.5122	-37.473	20140203	RMT	Euphausia superba	urn:lsid:marinespecies.org:taxname:236217	F2B	Female	Preserved frozen -80 °C	Present	preservedSpecimen	September - December 2014	Total length	32	mm													Dry mass	63.55	mg
IcefluxAllometry_ANT-292	PS82-199_1	-74.5972	-36.3608	20140127	RMT	Euphausia superba	urn:lsid:marinespecies.org:taxname:236217	F2B	Female	Preserved frozen -80 °C	Present	preservedSpecimen	September - December 2014	Total length	37	mm													Dry mass	98.65	mg
IcefluxAllometry_ANT-293	PS82-65_1	-77.0992	-36.4297	20140110	RMT	Euphausia superba	urn:lsid:marinespecies.org:taxname:236217	F3A	Female	Preserved frozen -80 °C	Present	preservedSpecimen	September - December 2014	Total length	43	mm													Dry mass	147	mg
IcefluxAllometry_ANT-294	PS82-133_1	-75.3327	-27.6183	20140120	RMT	Euphausia superba	urn:lsid:marinespecies.org:taxname:236217	F3A	Female	Preserved frozen -80 °C	Present	preservedSpecimen	September - December 2014	Total length	42	mm													Dry mass	218.75	mg
IcefluxAllometry_ANT-295	PS82-227_1	-74.3185	-37.6815	20140131	RMT	Euphausia superba	urn:lsid:marinespecies.org:taxname:236217	F3A	Female	Preserved frozen -80 °C	Present	preservedSpecimen	September - December 2014	Total length	40	mm													Dry mass	117.05	mg
IcefluxAllometry_ANT-296	PS82-317_1	-74.6523	-28.8428	20140210	RMT	Euphausia superba	urn:lsid:marinespecies.org:taxname:236217	F3A	Female	Preserved frozen -80 °C	Present	preservedSpecimen	September - December 2014	Total length	40	mm													Dry mass	119.1	mg
IcefluxAllometry_ANT-297	PS82-177_1	-74.5518	-30.951	20140125	RMT	Euphausia superba	urn:lsid:marinespecies.org:taxname:236217	F3A	Female	Preserved frozen -80 °C	Present	preservedSpecimen	September - December 2014	Total length	33	mm													Dry mass	82.7	mg
IcefluxAllometry_ANT-298	PS82-199_1	-74.5972	-36.3608	20140127	RMT	Euphausia superba	urn:lsid:marinespecies.org:taxname:236217	F3A	Female	Preserved frozen -80 °C	Present	preservedSpecimen	September - December 2014	Total length	45	mm													Dry mass	136.5	mg
IcefluxAllometry_ANT-299	PS82-155_1	-74.5663	-28.3008	20140122	RMT	Euphausia superba	urn:lsid:marinespecies.org:taxname:236217	F3B	Female	Preserved frozen -80 °C	Present	preservedSpecimen	September - December 2014	Total length	43	mm													Dry mass	157.8	mg
IcefluxAllometry_ANT-300	PS82-199_1	-74.5972	-36.3608	20140127	RMT	Euphausia superba	urn:lsid:marinespecies.org:taxname:236217	F3B	Female	Preserved frozen -80 °C	Present	preservedSpecimen	September - December 2014	Total length	46	mm													Dry mass	154.2	mg
IcefluxAllometry_ANT-301	PS82-177_1	-74.5518	-30.951	20140125	RMT	Euphausia superba	urn:lsid:marinespecies.org:taxname:236217	F3B	Female	Preserved frozen -80 °C	Present	preservedSpecimen	September - December 2014	Total length	42	mm													Dry mass	113.8	mg
IcefluxAllometry_ANT-302	PS82-177_1	-74.5518	-30.951	20140125	RMT	Euphausia superba	urn:lsid:marinespecies.org:taxname:236217	F3B	Female	Preserved frozen -80 °C	Present	preservedSpecimen	September - December 2014	Total length	43	mm													Dry mass	133.3	mg
IcefluxAllometry_ANT-303	PS82-147_1	-74.8212	-25.2187	20140121	RMT	Euphausia superba	urn:lsid:marinespecies.org:taxname:236217	F3B	Female	Preserved frozen -80 °C	Present	preservedSpecimen	September - December 2014	Total length	42	mm													Dry mass	184.35	mg
IcefluxAllometry_ANT-304	PS82-155_1	-74.5663	-28.3008	20140122	RMT	Euphausia superba	urn:lsid:marinespecies.org:taxname:236217	F3B	Female	Preserved frozen -80 °C	Present	preservedSpecimen	September - December 2014	Total length	41	mm													Dry mass	123.15	mg
IcefluxAllometry_ANT-305	PS82-42_1	-76.073	-30.2663	20140107	RMT	Euphausia superba	urn:lsid:marinespecies.org:taxname:236217	F3C	Female	Preserved frozen -80 °C	Present	preservedSpecimen	September - December 2014	Total length	43	mm													Dry mass	219.2	mg
IcefluxAllometry_ANT-306	PS82-147_1	-74.8212	-25.2187	20140121	RMT	Euphausia superba	urn:lsid:marinespecies.org:taxname:236217	F3C	Female	Preserved frozen -80 °C	Present	preservedSpecimen	September - December 2014	Total length	42	mm													Dry mass	237.8	mg
IcefluxAllometry_ANT-307	PS82-147_1	-74.8212	-25.2187	20140121	RMT	Euphausia superba	urn:lsid:marinespecies.org:taxname:236217	F3C	Female	Preserved frozen -80 °C	Present	preservedSpecimen	September - December 2014	Total length	41	mm													Dry mass	212.05	mg
IcefluxAllometry_ANT-308	PS82-177_1	-74.5518	-30.951	20140125	RMT	Euphausia superba	urn:lsid:marinespecies.org:taxname:236217	F3D	Female	Preserved frozen -80 °C	Present	preservedSpecimen	September - December 2014	Total length	43	mm													Dry mass	214.95	mg
IcefluxAllometry_ANT-309	PS82-177_1	-74.5518	-30.951	20140125	RMT	Euphausia superba	urn:lsid:marinespecies.org:taxname:236217	F3D	Female	Preserved frozen -80 °C	Present	preservedSpecimen	September - December 2014	Total length	41	mm													Dry mass	159.75	mg
IcefluxAllometry_ANT-310	PS82-83_1	-77.0192	-33.6885	20140113	RMT	Euphausia superba	urn:lsid:marinespecies.org:taxname:236217	J	Juvenile	Preserved frozen -80 °C	Present	preservedSpecimen	September - December 2014	Total length	29	mm													Dry mass	38	mg
IcefluxAllometry_ANT-311	PS82-83_1	-77.0192	-33.6885	20140113	RMT	Euphausia superba	urn:lsid:marinespecies.org:taxname:236217	J	Juvenile	Preserved frozen -80 °C	Present	preservedSpecimen	September - December 2014	Total length	27	mm													Dry mass	35.15	mg
IcefluxAllometry_ANT-312	PS82-227_1	-74.3185	-37.6815	20140131	RMT	Euphausia superba	urn:lsid:marinespecies.org:taxname:236217	M2A1	Male	Preserved frozen -80 °C	Present	preservedSpecimen	September - December 2014	Total length	29	mm													Dry mass	42.3	mg
IcefluxAllometry_ANT-313	PS82-234_1	74.2755	-37.8577	20140201	RMT	Euphausia superba	urn:lsid:marinespecies.org:taxname:236217	M2A2	Male	Preserved frozen -80 °C	Present	preservedSpecimen	September - December 2014	Total length	37	mm													Dry mass	92.4	mg
IcefluxAllometry_ANT-314	PS82-234_1	74.2755	-37.8577	20140201	RMT	Euphausia superba	urn:lsid:marinespecies.org:taxname:236217	M2A2	Male	Preserved frozen -80 °C	Present	preservedSpecimen	September - December 2014	Total length	34	mm													Dry mass	71.25	mg
IcefluxAllometry_ANT-315	PS82-199_1	-74.5972	-36.3608	20140127	RMT	Euphausia superba	urn:lsid:marinespecies.org:taxname:236217	M2A2	Male	Preserved frozen -80 °C	Present	preservedSpecimen	September - December 2014	Total length	37	mm													Dry mass	149.1	mg
IcefluxAllometry_ANT-316	PS82-155_1	-74.5663	-28.3008	20140122	RMT	Euphausia superba	urn:lsid:marinespecies.org:taxname:236217	M2A3	Male	Preserved frozen -80 °C	Present	preservedSpecimen	September - December 2014	Total length	38	mm													Dry mass	106.4	mg
IcefluxAllometry_ANT-317	PS82-155_1	-74.5663	-28.3008	20140122	RMT	Euphausia superba	urn:lsid:marinespecies.org:taxname:236217	M2A3	Male	Preserved frozen -80 °C	Present	preservedSpecimen	September - December 2014	Total length	44	mm													Dry mass	136	mg
IcefluxAllometry_ANT-318	PS82-317_1	-74.6523	-28.8428	20140210	RMT	Euphausia superba	urn:lsid:marinespecies.org:taxname:236217	M2A3	Male	Preserved frozen -80 °C	Present	preservedSpecimen	September - December 2014	Total length	48	mm													Dry mass	184.35	mg
IcefluxAllometry_ANT-319	PS82-317_1	-74.6523	-28.8428	20140210	RMT	Euphausia superba	urn:lsid:marinespecies.org:taxname:236217	M2A3	Male	Preserved frozen -80 °C	Present	preservedSpecimen	September - December 2014	Total length	44	mm													Dry mass	175.45	mg
IcefluxAllometry_ANT-320	PS82-177_1	-74.5518	-30.951	20140125	RMT	Euphausia superba	urn:lsid:marinespecies.org:taxname:236217	M2A3	Male	Preserved frozen -80 °C	Present	preservedSpecimen	September - December 2014	Total length	42	mm													Dry mass	120.05	mg
IcefluxAllometry_ANT-321	PS82-199_1	-74.5972	-36.3608	20140127	RMT	Euphausia superba	urn:lsid:marinespecies.org:taxname:236217	M2A3	Male	Preserved frozen -80 °C	Present	preservedSpecimen	September - December 2014	Total length	41	mm													Dry mass	130.45	mg
IcefluxAllometry_ANT-322	PS82-147_1	-74.8212	-25.2187	20140121	RMT	Euphausia superba	urn:lsid:marinespecies.org:taxname:236217	M3A	Male	Preserved frozen -80 °C	Present	preservedSpecimen	September - December 2014	Total length	43	mm													Dry mass	168.7	mg
IcefluxAllometry_ANT-323	PS82-199_1	-74.5972	-36.3608	20140127	RMT	Euphausia superba	urn:lsid:marinespecies.org:taxname:236217	M3A	Male	Preserved frozen -80 °C	Present	preservedSpecimen	September - December 2014	Total length	47	mm													Dry mass	174.4	mg
IcefluxAllometry_ANT-324	PS82-227_1	-74.3185	-37.6815	20140131	RMT	Euphausia superba	urn:lsid:marinespecies.org:taxname:236217	M3A	Male	Preserved frozen -80 °C	Present	preservedSpecimen	September - December 2014	Total length	43	mm													Dry mass	145.55	mg
IcefluxAllometry_ANT-325	PS82-177_1	-74.5518	-30.951	20140125	RMT	Euphausia superba	urn:lsid:marinespecies.org:taxname:236217	M3B	Male	Preserved frozen -80 °C	Present	preservedSpecimen	September - December 2014	Total length	46	mm													Dry mass	201.3	mg
IcefluxAllometry_ANT-326	PS82-177_1	-74.5518	-30.951	20140125	RMT	Euphausia superba	urn:lsid:marinespecies.org:taxname:236217	M3B	Male	Preserved frozen -80 °C	Present	preservedSpecimen	September - December 2014	Total length	45	mm													Dry mass	171.65	mg
IcefluxAllometry_ANT-327	PS89-27-6	-64.1177	-0.0381667	20141217	SUIT	Euphausia superba	urn:lsid:marinespecies.org:taxname:236217	F3A	Female	Preserved frozen -20 °C	Present	preservedSpecimen	September 2015	Total length	38	mm																Wet mass	310	mg
IcefluxAllometry_ANT-328	PS89-27-6	-64.1177	-0.0381667	20141217	SUIT	Euphausia superba	urn:lsid:marinespecies.org:taxname:236217	J	Juvenile	Preserved frozen -20 °C	Present	preservedSpecimen	September 2015	Total length	33	mm																Wet mass	379.6	mg
IcefluxAllometry_ANT-329	PS89-27-6	-64.1177	-0.0381667	20141217	SUIT	Euphausia superba	urn:lsid:marinespecies.org:taxname:236217	F2B	Female	Preserved frozen -20 °C	Present	preservedSpecimen	September 2015	Total length	33	mm																Wet mass	225.4	mg
IcefluxAllometry_ANT-330	PS89-27-6	-64.1177	-0.0381667	20141217	SUIT	Euphausia superba	urn:lsid:marinespecies.org:taxname:236217	F2B	Female	Preserved frozen -20 °C	Present	preservedSpecimen	September 2015	Total length	34	mm																Wet mass	245.8	mg
IcefluxAllometry_ANT-331	PS89-27-6	-64.1177	-0.0381667	20141217	SUIT	Euphausia superba	urn:lsid:marinespecies.org:taxname:236217	F2B	Female	Preserved frozen -20 °C	Present	preservedSpecimen	September 2015	Total length	31	mm																Wet mass	206.6	mg
IcefluxAllometry_ANT-332	PS89-27-6	-64.1177	-0.0381667	20141217	SUIT	Euphausia superba	urn:lsid:marinespecies.org:taxname:236217	F3A	Female	Preserved frozen -20 °C	Present	preservedSpecimen	September 2015	Total length	33	mm																Wet mass	216.7	mg
IcefluxAllometry_ANT-333	PS89-27-6	-64.1177	-0.0381667	20141217	SUIT	Euphausia superba	urn:lsid:marinespecies.org:taxname:236217	F3A	Female	Preserved frozen -20 °C	Present	preservedSpecimen	September 2015	Total length	33	mm																Wet mass	287	mg
IcefluxAllometry_ANT-334	PS89-27-6	-64.1177	-0.0381667	20141217	SUIT	Euphausia superba	urn:lsid:marinespecies.org:taxname:236217	F3A	Female	Preserved frozen -20 °C	Present	preservedSpecimen	September 2015	Total length	32	mm																Wet mass	175.6	mg
IcefluxAllometry_ANT-335	PS89-27-6	-64.1177	-0.0381667	20141217	SUIT	Euphausia superba	urn:lsid:marinespecies.org:taxname:236217	F3A	Female	Preserved frozen -20 °C	Present	preservedSpecimen	September 2015	Total length	39	mm																Wet mass	308.2	mg
IcefluxAllometry_ANT-336	PS89-27-6	-64.1177	-0.0381667	20141217	SUIT	Euphausia superba	urn:lsid:marinespecies.org:taxname:236217	F3A	Female	Preserved frozen -20 °C	Present	preservedSpecimen	September 2015	Total length	36	mm																Wet mass	259.2	mg
IcefluxAllometry_ANT-337	PS89-24-2	-61.9883	0.018	20141215	SUIT	Euphausia superba	urn:lsid:marinespecies.org:taxname:236217	F3A	Female	Preserved frozen -20 °C	Present	preservedSpecimen	September 2015	Total length	32	mm																Wet mass	200.3	mg
IcefluxAllometry_ANT-338	PS89-24-2	-61.9883	0.018	20141215	SUIT	Euphausia superba	urn:lsid:marinespecies.org:taxname:236217	F3A	Female	Preserved frozen -20 °C	Present	preservedSpecimen	September 2015	Total length	36	mm																Wet mass	272.8	mg
IcefluxAllometry_ANT-339	PS89-24-2	-61.9883	0.018	20141215	SUIT	Euphausia superba	urn:lsid:marinespecies.org:taxname:236217	F2B	Female	Preserved frozen -20 °C	Present	preservedSpecimen	September 2015	Total length	28	mm																Wet mass	151.7	mg
IcefluxAllometry_ANT-340	PS89-24-2	-61.9883	0.018	20141215	SUIT	Euphausia superba	urn:lsid:marinespecies.org:taxname:236217	F2B	Female	Preserved frozen -20 °C	Present	preservedSpecimen	September 2015	Total length	30	mm																Wet mass	186.4	mg
IcefluxAllometry_ANT-341	PS89-24-2	-61.9883	0.018	20141215	SUIT	Euphausia superba	urn:lsid:marinespecies.org:taxname:236217	J	Juvenile	Preserved frozen -20 °C	Present	preservedSpecimen	September 2015	Total length	29	mm																Wet mass	196.5	mg
IcefluxAllometry_ANT-342	PS89-24-2	-61.9883	0.018	20141215	SUIT	Euphausia superba	urn:lsid:marinespecies.org:taxname:236217	J	Juvenile	Preserved frozen -20 °C	Present	preservedSpecimen	September 2015	Total length	31	mm																Wet mass	162.1	mg
IcefluxAllometry_ANT-343	PS89-24-2	-61.9883	0.018	20141215	SUIT	Euphausia superba	urn:lsid:marinespecies.org:taxname:236217	J	Juvenile	Preserved frozen -20 °C	Present	preservedSpecimen	September 2015	Total length	28	mm																Wet mass	190.8	mg
IcefluxAllometry_ANT-344	PS89-71-1	-68.2035	-3.70083	20150117	SUIT	Euphausia superba	urn:lsid:marinespecies.org:taxname:236217	F3A	Female	Preserved frozen -20 °C	Present	preservedSpecimen	September 2015	Total length	39	mm																Wet mass	383.6	mg
IcefluxAllometry_ANT-345	PS89-71-1	-68.2035	-3.70083	20150117	SUIT	Euphausia superba	urn:lsid:marinespecies.org:taxname:236217	F3A	Female	Preserved frozen -20 °C	Present	preservedSpecimen	September 2015	Total length	33	mm																Wet mass	253.7	mg
IcefluxAllometry_ANT-346	PS89-71-1	-68.2035	-3.70083	20150117	SUIT	Euphausia superba	urn:lsid:marinespecies.org:taxname:236217	F3A	Female	Preserved frozen -20 °C	Present	preservedSpecimen	September 2015	Total length	37	mm																Wet mass	341.9	mg
IcefluxAllometry_ANT-347	PS89-71-1	-68.2035	-3.70083	20150117	SUIT	Euphausia superba	urn:lsid:marinespecies.org:taxname:236217	F2B	Female	Preserved frozen -20 °C	Present	preservedSpecimen	September 2015	Total length	36	mm																Wet mass	334.2	mg
IcefluxAllometry_ANT-348	PS89-71-1	-68.2035	-3.70083	20150117	SUIT	Euphausia superba	urn:lsid:marinespecies.org:taxname:236217	F2B	Female	Preserved frozen -20 °C	Present	preservedSpecimen	September 2015	Total length	33	mm																Wet mass	263.4	mg
IcefluxAllometry_ANT-349	PS89-71-1	-68.2035	-3.70083	20150117	SUIT	Euphausia superba	urn:lsid:marinespecies.org:taxname:236217	F2B	Female	Preserved frozen -20 °C	Present	preservedSpecimen	September 2015	Total length	35	mm																Wet mass	248.2	mg
IcefluxAllometry_ANT-350	PS89-71-1	-68.2035	-3.70083	20150117	SUIT	Euphausia superba	urn:lsid:marinespecies.org:taxname:236217	F2B	Female	Preserved frozen -20 °C	Present	preservedSpecimen	September 2015	Total length	36	mm																Wet mass	319.5	mg
IcefluxAllometry_ANT-351	PS89-71-1	-68.2035	-3.70083	20150117	SUIT	Euphausia superba	urn:lsid:marinespecies.org:taxname:236217	F2B	Female	Preserved frozen -20 °C	Present	preservedSpecimen	September 2015	Total length	33	mm																Wet mass	232.4	mg
IcefluxAllometry_ANT-352	PS89-71-1	-68.2035	-3.70083	20150117	SUIT	Euphausia superba	urn:lsid:marinespecies.org:taxname:236217	F2B	Female	Preserved frozen -20 °C	Present	preservedSpecimen	September 2015	Total length	35	mm																Wet mass	302.7	mg
IcefluxAllometry_ANT-353	PS89-71-1	-68.2035	-3.70083	20150117	SUIT	Euphausia superba	urn:lsid:marinespecies.org:taxname:236217	F2B	Female	Preserved frozen -20 °C	Present	preservedSpecimen	September 2015	Total length	33	mm																Wet mass	221.9	mg
IcefluxAllometry_ANT-354	PS89-71-1	-68.2035	-3.70083	20150117	SUIT	Euphausia superba	urn:lsid:marinespecies.org:taxname:236217	J	Juvenile	Preserved frozen -20 °C	Present	preservedSpecimen	September 2015	Total length	31	mm																Wet mass	266.9	mg
IcefluxAllometry_ANT-355	PS89-71-1	-68.2035	-3.70083	20150117	SUIT	Euphausia superba	urn:lsid:marinespecies.org:taxname:236217	J	Juvenile	Preserved frozen -20 °C	Present	preservedSpecimen	September 2015	Total length	30	mm																Wet mass	195.9	mg
IcefluxAllometry_ANT-356	PS89-71-1	-68.2035	-3.70083	20150117	SUIT	Euphausia superba	urn:lsid:marinespecies.org:taxname:236217	J	Juvenile	Preserved frozen -20 °C	Present	preservedSpecimen	September 2015	Total length	37	mm																Wet mass	375.8	mg
IcefluxAllometry_ANT-357	PS89-71-1	-68.2035	-3.70083	20150117	SUIT	Euphausia superba	urn:lsid:marinespecies.org:taxname:236217	J	Juvenile	Preserved frozen -20 °C	Present	preservedSpecimen	September 2015	Total length	32	mm																Wet mass	256.5	mg
IcefluxAllometry_ANT-358	PS89-71-1	-68.2035	-3.70083	20150117	SUIT	Euphausia superba	urn:lsid:marinespecies.org:taxname:236217	J	Juvenile	Preserved frozen -20 °C	Present	preservedSpecimen	September 2015	Total length	34	mm																Wet mass	268.5	mg
IcefluxAllometry_ANT-359	PS89-71-1	-68.2035	-3.70083	20150117	SUIT	Euphausia superba	urn:lsid:marinespecies.org:taxname:236217	J	Juvenile	Preserved frozen -20 °C	Present	preservedSpecimen	September 2015	Total length	32	mm																Wet mass	235.8	mg
IcefluxAllometry_ANT-360	PS89-71-1	-68.2035	-3.70083	20150117	SUIT	Euphausia superba	urn:lsid:marinespecies.org:taxname:236217	J	Juvenile	Preserved frozen -20 °C	Present	preservedSpecimen	September 2015	Total length	32	mm																Wet mass	249.3	mg
IcefluxAllometry_ANT-361	PS89-71-1	-68.2035	-3.70083	20150117	SUIT	Euphausia superba	urn:lsid:marinespecies.org:taxname:236217	J	Juvenile	Preserved frozen -20 °C	Present	preservedSpecimen	September 2015	Total length	34	mm																Wet mass	289.3	mg
IcefluxAllometry_ANT-362	PS89-71-1	-68.2035	-3.70083	20150117	SUIT	Euphausia superba	urn:lsid:marinespecies.org:taxname:236217	J	Juvenile	Preserved frozen -20 °C	Present	preservedSpecimen	September 2015	Total length	32	mm																Wet mass	254.3	mg
IcefluxAllometry_ANT-363	PS89-71-1	-68.2035	-3.70083	20150117	SUIT	Euphausia superba	urn:lsid:marinespecies.org:taxname:236217	M2A1	Male	Preserved frozen -20 °C	Present	preservedSpecimen	September 2015	Total length	36	mm																Wet mass	222.9	mg
IcefluxAllometry_ANT-364	PS89-71-1	-68.2035	-3.70083	20150117	SUIT	Euphausia superba	urn:lsid:marinespecies.org:taxname:236217	M2A3	Male	Preserved frozen -20 °C	Present	preservedSpecimen	September 2015	Total length	37	mm																Wet mass	266.3	mg
IcefluxAllometry_ANT-365	PS89-71-1	-68.2035	-3.70083	20150117	SUIT	Euphausia superba	urn:lsid:marinespecies.org:taxname:236217	F3A	Female	Preserved frozen -20 °C	Present	preservedSpecimen	September 2015	Total length	35	mm																Wet mass	258.3	mg
IcefluxAllometry_ANT-366	PS89-71-1	-68.2035	-3.70083	20150117	SUIT	Euphausia superba	urn:lsid:marinespecies.org:taxname:236217	F3A	Female	Preserved frozen -20 °C	Present	preservedSpecimen	September 2015	Total length	35	mm																Wet mass	306.1	mg
IcefluxAllometry_ANT-367	PS89-71-1	-68.2035	-3.70083	20150117	SUIT	Euphausia superba	urn:lsid:marinespecies.org:taxname:236217	F2B	Female	Preserved frozen -20 °C	Present	preservedSpecimen	September 2015	Total length	33	mm																Wet mass	236.6	mg
IcefluxAllometry_ANT-368	PS89-71-1	-68.2035	-3.70083	20150117	SUIT	Euphausia superba	urn:lsid:marinespecies.org:taxname:236217	F2B	Female	Preserved frozen -20 °C	Present	preservedSpecimen	September 2015	Total length	31	mm																Wet mass	185.5	mg
IcefluxAllometry_ANT-369	PS89-71-1	-68.2035	-3.70083	20150117	SUIT	Euphausia superba	urn:lsid:marinespecies.org:taxname:236217	F2B	Female	Preserved frozen -20 °C	Present	preservedSpecimen	September 2015	Total length	31	mm																Wet mass	205	mg
IcefluxAllometry_ANT-370	PS89-71-1	-68.2035	-3.70083	20150117	SUIT	Euphausia superba	urn:lsid:marinespecies.org:taxname:236217	F2B	Female	Preserved frozen -20 °C	Present	preservedSpecimen	September 2015	Total length	35	mm																Wet mass	315.9	mg
IcefluxAllometry_ANT-371	PS89-71-1	-68.2035	-3.70083	20150117	SUIT	Euphausia superba	urn:lsid:marinespecies.org:taxname:236217	J	Juvenile	Preserved frozen -20 °C	Present	preservedSpecimen	September 2015	Total length	34	mm																Wet mass	336.3	mg
IcefluxAllometry_ANT-372	PS89-71-1	-68.2035	-3.70083	20150117	SUIT	Euphausia superba	urn:lsid:marinespecies.org:taxname:236217	J	Juvenile	Preserved frozen -20 °C	Present	preservedSpecimen	September 2015	Total length	32	mm																Wet mass	247.1	mg
IcefluxAllometry_ANT-373	PS89-71-1	-68.2035	-3.70083	20150117	SUIT	Euphausia superba	urn:lsid:marinespecies.org:taxname:236217	J	Juvenile	Preserved frozen -20 °C	Present	preservedSpecimen	September 2015	Total length	34	mm																Wet mass	235.9	mg
IcefluxAllometry_ANT-374	PS89-71-1	-68.2035	-3.70083	20150117	SUIT	Euphausia superba	urn:lsid:marinespecies.org:taxname:236217	J	Juvenile	Preserved frozen -20 °C	Present	preservedSpecimen	September 2015	Total length	35	mm																Wet mass	307.1	mg
IcefluxAllometry_ANT-375	PS89-71-1	-68.2035	-3.70083	20150117	SUIT	Euphausia superba	urn:lsid:marinespecies.org:taxname:236217	J	Juvenile	Preserved frozen -20 °C	Present	preservedSpecimen	September 2015	Total length	35	mm																Wet mass	269.5	mg
IcefluxAllometry_ANT-376	PS89-71-1	-68.2035	-3.70083	20150117	SUIT	Euphausia superba	urn:lsid:marinespecies.org:taxname:236217	J	Juvenile	Preserved frozen -20 °C	Present	preservedSpecimen	September 2015	Total length	32	mm																Wet mass	250.5	mg
IcefluxAllometry_ANT-377	PS89-71-1	-68.2035	-3.70083	20150117	SUIT	Euphausia superba	urn:lsid:marinespecies.org:taxname:236217	J	Juvenile	Preserved frozen -20 °C	Present	preservedSpecimen	September 2015	Total length	29	mm																Wet mass	158.3	mg
IcefluxAllometry_ANT-378	PS89-71-1	-68.2035	-3.70083	20150117	SUIT	Euphausia superba	urn:lsid:marinespecies.org:taxname:236217	J	Juvenile	Preserved frozen -20 °C	Present	preservedSpecimen	September 2015	Total length	33	mm																Wet mass	268.4	mg
IcefluxAllometry_ANT-379	PS89-59-1	-70.5315	-8.8105	20150112	SUIT	Euphausia superba	urn:lsid:marinespecies.org:taxname:236217	M2A1	Male	Preserved frozen -20 °C	Present	preservedSpecimen	September 2015	Total length	31	mm																Wet mass	270	mg
IcefluxAllometry_ANT-380	PS89-59-1	-70.5315	-8.8105	20150112	SUIT	Euphausia superba	urn:lsid:marinespecies.org:taxname:236217	M2A3	Male	Preserved frozen -20 °C	Present	preservedSpecimen	September 2015	Total length	38	mm																Wet mass	423.1	mg
IcefluxAllometry_ANT-381	PS89-59-1	-70.5315	-8.8105	20150112	SUIT	Euphausia superba	urn:lsid:marinespecies.org:taxname:236217	M3A	Male	Preserved frozen -20 °C	Present	preservedSpecimen	September 2015	Total length	44	mm																Wet mass	636.3	mg
IcefluxAllometry_ANT-382	PS89-59-1	-70.5315	-8.8105	20150112	SUIT	Euphausia superba	urn:lsid:marinespecies.org:taxname:236217	M3A	Male	Preserved frozen -20 °C	Present	preservedSpecimen	September 2015	Total length	39	mm																Wet mass	471.1	mg
IcefluxAllometry_ANT-383	PS89-59-1	-70.5315	-8.8105	20150112	SUIT	Euphausia superba	urn:lsid:marinespecies.org:taxname:236217	M3B	Male	Preserved frozen -20 °C	Present	preservedSpecimen	September 2015	Total length	49	mm																Wet mass	996.6	mg
IcefluxAllometry_ANT-384	PS89-59-1	-70.5315	-8.8105	20150112	SUIT	Euphausia superba	urn:lsid:marinespecies.org:taxname:236217	F2B	Female	Preserved frozen -20 °C	Present	preservedSpecimen	September 2015	Total length	33	mm																Wet mass	237.2	mg
IcefluxAllometry_ANT-385	PS89-59-1	-70.5315	-8.8105	20150112	SUIT	Euphausia superba	urn:lsid:marinespecies.org:taxname:236217	F2B	Female	Preserved frozen -20 °C	Present	preservedSpecimen	September 2015	Total length	36	mm																Wet mass	323.6	mg
IcefluxAllometry_ANT-386	PS89-59-1	-70.5315	-8.8105	20150112	SUIT	Euphausia superba	urn:lsid:marinespecies.org:taxname:236217	F3A	Female	Preserved frozen -20 °C	Present	preservedSpecimen	September 2015	Total length	37	mm																Wet mass	390.8	mg
IcefluxAllometry_ANT-387	PS89-59-1	-70.5315	-8.8105	20150112	SUIT	Euphausia superba	urn:lsid:marinespecies.org:taxname:236217	F3B	Female	Preserved frozen -20 °C	Present	preservedSpecimen	September 2015	Total length	38	mm																Wet mass	333.5	mg
IcefluxAllometry_ANT-388	PS89-62-1	-69.4598	-10.4515	20150115	SUIT	Euphausia superba	urn:lsid:marinespecies.org:taxname:236217	M2A3	Male	Preserved frozen -20 °C	Present	preservedSpecimen	September 2015	Total length	37	mm																Wet mass	322.3	mg
IcefluxAllometry_ANT-389	PS89-62-1	-69.4598	-10.4515	20150115	SUIT	Euphausia superba	urn:lsid:marinespecies.org:taxname:236217	M3B	Male	Preserved frozen -20 °C	Present	preservedSpecimen	September 2015	Total length	40	mm																Wet mass	467.4	mg
IcefluxAllometry_ANT-390	PS89-62-1	-69.4598	-10.4515	20150115	SUIT	Euphausia superba	urn:lsid:marinespecies.org:taxname:236217	M3B	Male	Preserved frozen -20 °C	Present	preservedSpecimen	September 2015	Total length	45	mm																Wet mass	626.2	mg
IcefluxAllometry_ANT-391	PS89-62-1	-69.4598	-10.4515	20150115	SUIT	Euphausia superba	urn:lsid:marinespecies.org:taxname:236217	F3A	Female	Preserved frozen -20 °C	Present	preservedSpecimen	September 2015	Total length	34	mm																Wet mass	262.9	mg
IcefluxAllometry_ANT-392	PS89-62-1	-69.4598	-10.4515	20150115	SUIT	Euphausia superba	urn:lsid:marinespecies.org:taxname:236217	F3A	Female	Preserved frozen -20 °C	Present	preservedSpecimen	September 2015	Total length	41	mm																Wet mass	459	mg
IcefluxAllometry_ANT-393	PS89-62-1	-69.4598	-10.4515	20150115	SUIT	Euphausia superba	urn:lsid:marinespecies.org:taxname:236217	F2B	Female	Preserved frozen -20 °C	Present	preservedSpecimen	September 2015	Total length	31	mm																Wet mass	188.8	mg
IcefluxAllometry_ANT-394	PS89-62-1	-69.4598	-10.4515	20150115	SUIT	Euphausia superba	urn:lsid:marinespecies.org:taxname:236217	F2B	Female	Preserved frozen -20 °C	Present	preservedSpecimen	September 2015	Total length	30	mm																Wet mass	157.6	mg
IcefluxAllometry_ANT-395	PS89-62-1	-69.4598	-10.4515	20150115	SUIT	Euphausia superba	urn:lsid:marinespecies.org:taxname:236217	F2B	Female	Preserved frozen -20 °C	Present	preservedSpecimen	September 2015	Total length	29	mm																Wet mass	176.6	mg
IcefluxAllometry_ANT-396	PS89-62-1	-69.4598	-10.4515	20150115	SUIT	Euphausia superba	urn:lsid:marinespecies.org:taxname:236217	F2B	Female	Preserved frozen -20 °C	Present	preservedSpecimen	September 2015	Total length	32	mm																Wet mass	212.7	mg
IcefluxAllometry_ANT-397	PS89-62-1	-69.4598	-10.4515	20150115	SUIT	Euphausia superba	urn:lsid:marinespecies.org:taxname:236217	F2B	Female	Preserved frozen -20 °C	Present	preservedSpecimen	September 2015	Total length	28	mm																Wet mass	175.2	mg
IcefluxAllometry_ANT-398	PS89-62-1	-69.4598	-10.4515	20150115	SUIT	Euphausia superba	urn:lsid:marinespecies.org:taxname:236217	F2B	Female	Preserved frozen -20 °C	Present	preservedSpecimen	September 2015	Total length	30	mm																Wet mass	160.9	mg
IcefluxAllometry_ANT-399	PS89-62-1	-69.4598	-10.4515	20150115	SUIT	Euphausia superba	urn:lsid:marinespecies.org:taxname:236217	F2B	Female	Preserved frozen -20 °C	Present	preservedSpecimen	September 2015	Total length	28	mm																Wet mass	147	mg
IcefluxAllometry_ANT-400	PS89-62-1	-69.4598	-10.4515	20150115	SUIT	Euphausia superba	urn:lsid:marinespecies.org:taxname:236217	F2B	Female	Preserved frozen -20 °C	Present	preservedSpecimen	September 2015	Total length	36	mm																Wet mass	366.1	mg
IcefluxAllometry_ANT-401	PS89-62-1	-69.4598	-10.4515	20150115	SUIT	Euphausia superba	urn:lsid:marinespecies.org:taxname:236217	F2B	Female	Preserved frozen -20 °C	Present	preservedSpecimen	September 2015	Total length	29	mm																Wet mass	163.9	mg
IcefluxAllometry_ANT-402	PS89-62-1	-69.4598	-10.4515	20150115	SUIT	Euphausia superba	urn:lsid:marinespecies.org:taxname:236217	J	Juvenile	Preserved frozen -20 °C	Present	preservedSpecimen	September 2015	Total length	29	mm																Wet mass	179.7	mg
IcefluxAllometry_ANT-403	PS89-62-1	-69.4598	-10.4515	20150115	SUIT	Euphausia superba	urn:lsid:marinespecies.org:taxname:236217	J	Juvenile	Preserved frozen -20 °C	Present	preservedSpecimen	September 2015	Total length	29	mm																Wet mass	150.9	mg
IcefluxAllometry_ANT-404	PS89-62-1	-69.4598	-10.4515	20150115	SUIT	Euphausia superba	urn:lsid:marinespecies.org:taxname:236217	J	Juvenile	Preserved frozen -20 °C	Present	preservedSpecimen	September 2015	Total length	28	mm																Wet mass	171.6	mg
IcefluxAllometry_ANT-405	PS89-62-1	-69.4598	-10.4515	20150115	SUIT	Euphausia superba	urn:lsid:marinespecies.org:taxname:236217	J	Juvenile	Preserved frozen -20 °C	Present	preservedSpecimen	September 2015	Total length	28	mm																Wet mass	167	mg
IcefluxAllometry_ANT-406	PS89-62-1	-69.4598	-10.4515	20150115	SUIT	Euphausia superba	urn:lsid:marinespecies.org:taxname:236217	J	Juvenile	Preserved frozen -20 °C	Present	preservedSpecimen	September 2015	Total length	30	mm																Wet mass	201.9	mg
IcefluxAllometry_ANT-407	PS89-62-1	-69.4598	-10.4515	20150115	SUIT	Euphausia superba	urn:lsid:marinespecies.org:taxname:236217	J	Juvenile	Preserved frozen -20 °C	Present	preservedSpecimen	September 2015	Total length	34	mm																Wet mass	281.2	mg
IcefluxAllometry_ANT-408	PS89-62-1	-69.4598	-10.4515	20150115	SUIT	Euphausia superba	urn:lsid:marinespecies.org:taxname:236217	J	Juvenile	Preserved frozen -20 °C	Present	preservedSpecimen	September 2015	Total length	32	mm																Wet mass	236.3	mg
IcefluxAllometry_ANT-409	PS89-62-1	-69.4598	-10.4515	20150115	SUIT	Euphausia superba	urn:lsid:marinespecies.org:taxname:236217	J	Juvenile	Preserved frozen -20 °C	Present	preservedSpecimen	September 2015	Total length	30	mm																Wet mass	180	mg
IcefluxAllometry_ANT-410	PS89-62-1	-69.4598	-10.4515	20150115	SUIT	Euphausia superba	urn:lsid:marinespecies.org:taxname:236217	J	Juvenile	Preserved frozen -20 °C	Present	preservedSpecimen	September 2015	Total length	30	mm																Wet mass	213.1	mg
IcefluxAllometry_ANT-411	PS89-62-1	-69.4598	-10.4515	20150115	SUIT	Euphausia superba	urn:lsid:marinespecies.org:taxname:236217	J	Juvenile	Preserved frozen -20 °C	Present	preservedSpecimen	September 2015	Total length	34	mm																Wet mass	243.3	mg
IcefluxAllometry_ANT-412	PS89-62-1	-69.4598	-10.4515	20150115	SUIT	Euphausia superba	urn:lsid:marinespecies.org:taxname:236217	J	Juvenile	Preserved frozen -20 °C	Present	preservedSpecimen	September 2015	Total length	30	mm																Wet mass	159	mg
IcefluxAllometry_ANT-413	PS89-62-1	-69.4598	-10.4515	20150115	SUIT	Euphausia superba	urn:lsid:marinespecies.org:taxname:236217	J	Juvenile	Preserved frozen -20 °C	Present	preservedSpecimen	September 2015	Total length	30	mm																Wet mass	168.7	mg
IcefluxAllometry_ANT-414	PS89-62-1	-69.4598	-10.4515	20150115	SUIT	Euphausia superba	urn:lsid:marinespecies.org:taxname:236217	J	Juvenile	Preserved frozen -20 °C	Present	preservedSpecimen	September 2015	Total length	28	mm																Wet mass	171.7	mg
IcefluxAllometry_ANT-415	PS89-62-1	-69.4598	-10.4515	20150115	SUIT	Euphausia superba	urn:lsid:marinespecies.org:taxname:236217	F2B	Female	Preserved frozen -20 °C	Present	preservedSpecimen	September 2015	Total length	34	mm																Wet mass	197.2	mg
IcefluxAllometry_ANT-416	PS89-62-1	-69.4598	-10.4515	20150115	SUIT	Euphausia superba	urn:lsid:marinespecies.org:taxname:236217	F2B	Female	Preserved frozen -20 °C	Present	preservedSpecimen	September 2015	Total length	32	mm																Wet mass	225.1	mg
IcefluxAllometry_ANT-417	PS89-62-1	-69.4598	-10.4515	20150115	SUIT	Euphausia superba	urn:lsid:marinespecies.org:taxname:236217	F2B	Female	Preserved frozen -20 °C	Present	preservedSpecimen	September 2015	Total length	31	mm																Wet mass	198.9	mg
IcefluxAllometry_ANT-418	PS89-62-1	-69.4598	-10.4515	20150115	SUIT	Euphausia superba	urn:lsid:marinespecies.org:taxname:236217	F2B	Female	Preserved frozen -20 °C	Present	preservedSpecimen	September 2015	Total length	30	mm																Wet mass	185.6	mg
IcefluxAllometry_ANT-419	PS89-62-1	-69.4598	-10.4515	20150115	SUIT	Euphausia superba	urn:lsid:marinespecies.org:taxname:236217	F3A	Female	Preserved frozen -20 °C	Present	preservedSpecimen	September 2015	Total length	34	mm																Wet mass	288	mg
IcefluxAllometry_ANT-420	PS89-62-1	-69.4598	-10.4515	20150115	SUIT	Euphausia superba	urn:lsid:marinespecies.org:taxname:236217	F3A	Female	Preserved frozen -20 °C	Present	preservedSpecimen	September 2015	Total length	33	mm																Wet mass	204.5	mg
IcefluxAllometry_ANT-421	PS89-62-1	-69.4598	-10.4515	20150115	SUIT	Euphausia superba	urn:lsid:marinespecies.org:taxname:236217	F3A	Female	Preserved frozen -20 °C	Present	preservedSpecimen	September 2015	Total length	36	mm																Wet mass	362.6	mg
IcefluxAllometry_ANT-422	PS89-62-1	-69.4598	-10.4515	20150115	SUIT	Euphausia superba	urn:lsid:marinespecies.org:taxname:236217	F3A	Female	Preserved frozen -20 °C	Present	preservedSpecimen	September 2015	Total length	38	mm																Wet mass	377.1	mg
IcefluxAllometry_ANT-423	PS89-62-1	-69.4598	-10.4515	20150115	SUIT	Euphausia superba	urn:lsid:marinespecies.org:taxname:236217	F3A	Female	Preserved frozen -20 °C	Present	preservedSpecimen	September 2015	Total length	36	mm																Wet mass	335.4	mg
IcefluxAllometry_ANT-424	PS89-62-1	-69.4598	-10.4515	20150115	SUIT	Euphausia superba	urn:lsid:marinespecies.org:taxname:236217	F3A	Female	Preserved frozen -20 °C	Present	preservedSpecimen	September 2015	Total length	41	mm																Wet mass	458.6	mg
IcefluxAllometry_ANT-425	PS89-62-1	-69.4598	-10.4515	20150115	SUIT	Euphausia superba	urn:lsid:marinespecies.org:taxname:236217	F3A	Female	Preserved frozen -20 °C	Present	preservedSpecimen	September 2015	Total length	37	mm																Wet mass	310.7	mg
IcefluxAllometry_ANT-426	PS89-62-1	-69.4598	-10.4515	20150115	SUIT	Euphausia superba	urn:lsid:marinespecies.org:taxname:236217	J	Juvenile	Preserved frozen -20 °C	Present	preservedSpecimen	September 2015	Total length	32	mm																Wet mass	230	mg
IcefluxAllometry_ANT-427	PS89-62-1	-69.4598	-10.4515	20150115	SUIT	Euphausia superba	urn:lsid:marinespecies.org:taxname:236217	J	Juvenile	Preserved frozen -20 °C	Present	preservedSpecimen	September 2015	Total length	26	mm																Wet mass	151.2	mg
IcefluxAllometry_ANT-428	PS89-62-1	-69.4598	-10.4515	20150115	SUIT	Euphausia superba	urn:lsid:marinespecies.org:taxname:236217	J	Juvenile	Preserved frozen -20 °C	Present	preservedSpecimen	September 2015	Total length	29	mm																Wet mass	167	mg
IcefluxAllometry_ANT-429	PS89-62-1	-69.4598	-10.4515	20150115	SUIT	Euphausia superba	urn:lsid:marinespecies.org:taxname:236217	J	Juvenile	Preserved frozen -20 °C	Present	preservedSpecimen	September 2015	Total length	30	mm																Wet mass	146	mg
IcefluxAllometry_ANT-430	PS89-62-1	-69.4598	-10.4515	20150115	SUIT	Euphausia superba	urn:lsid:marinespecies.org:taxname:236217	J	Juvenile	Preserved frozen -20 °C	Present	preservedSpecimen	September 2015	Total length	30	mm																Wet mass	161.2	mg
IcefluxAllometry_ANT-431	PS89-62-1	-69.4598	-10.4515	20150115	SUIT	Euphausia superba	urn:lsid:marinespecies.org:taxname:236217	J	Juvenile	Preserved frozen -20 °C	Present	preservedSpecimen	September 2015	Total length	30	mm																Wet mass	157.8	mg
IcefluxAllometry_ANT-432	PS89-62-1	-69.4598	-10.4515	20150115	SUIT	Euphausia superba	urn:lsid:marinespecies.org:taxname:236217	J	Juvenile	Preserved frozen -20 °C	Present	preservedSpecimen	September 2015	Total length	32	mm																Wet mass	216.4	mg
IcefluxAllometry_ANT-433	PS89-62-1	-69.4598	-10.4515	20150115	SUIT	Euphausia superba	urn:lsid:marinespecies.org:taxname:236217	J	Juvenile	Preserved frozen -20 °C	Present	preservedSpecimen	September 2015	Total length	31	mm																Wet mass	231.2	mg
IcefluxAllometry_ANT-434	PS89-62-1	-69.4598	-10.4515	20150115	SUIT	Euphausia superba	urn:lsid:marinespecies.org:taxname:236217	J	Juvenile	Preserved frozen -20 °C	Present	preservedSpecimen	September 2015	Total length	32	mm																Wet mass	227.7	mg
IcefluxAllometry_ANT-435	PS89-62-1	-69.4598	-10.4515	20150115	SUIT	Euphausia superba	urn:lsid:marinespecies.org:taxname:236217	J	Juvenile	Preserved frozen -20 °C	Present	preservedSpecimen	September 2015	Total length	36	mm																Wet mass	339.4	mg
IcefluxAllometry_ANT-436	PS89-62-1	-69.4598	-10.4515	20150115	SUIT	Euphausia superba	urn:lsid:marinespecies.org:taxname:236217	J	Juvenile	Preserved frozen -20 °C	Present	preservedSpecimen	September 2015	Total length	35	mm																Wet mass	299.1	mg
IcefluxAllometry_ANT-437	PS89-62-1	-69.4598	-10.4515	20150115	SUIT	Euphausia superba	urn:lsid:marinespecies.org:taxname:236217	J	Juvenile	Preserved frozen -20 °C	Present	preservedSpecimen	September 2015	Total length	28	mm																Wet mass	154.2	mg
IcefluxAllometry_ANT-438	PS89-62-1	-69.4598	-10.4515	20150115	SUIT	Euphausia superba	urn:lsid:marinespecies.org:taxname:236217	J	Juvenile	Preserved frozen -20 °C	Present	preservedSpecimen	September 2015	Total length	30	mm																Wet mass	193	mg
IcefluxAllometry_ANT-439	PS89-62-1	-69.4598	-10.4515	20150115	SUIT	Euphausia superba	urn:lsid:marinespecies.org:taxname:236217	J	Juvenile	Preserved frozen -20 °C	Present	preservedSpecimen	September 2015	Total length	31	mm																Wet mass	232.2	mg
IcefluxAllometry_ANT-440	PS89-62-1	-69.4598	-10.4515	20150115	SUIT	Euphausia superba	urn:lsid:marinespecies.org:taxname:236217	M2A3	Male	Preserved frozen -20 °C	Present	preservedSpecimen	October 2015	Total length	43	mm																Wet mass	489.2	mg
IcefluxAllometry_ANT-441	PS89-62-1	-69.4598	-10.4515	20150115	SUIT	Euphausia superba	urn:lsid:marinespecies.org:taxname:236217	M3B	Male	Preserved frozen -20 °C	Present	preservedSpecimen	October 2015	Total length	38	mm																Wet mass	354.4	mg
IcefluxAllometry_ANT-442	PS89-62-1	-69.4598	-10.4515	20150115	SUIT	Euphausia superba	urn:lsid:marinespecies.org:taxname:236217	M3B	Male	Preserved frozen -20 °C	Present	preservedSpecimen	October 2015	Total length	41	mm																Wet mass	458.3	mg
IcefluxAllometry_ANT-443	PS89-62-1	-69.4598	-10.4515	20150115	SUIT	Euphausia superba	urn:lsid:marinespecies.org:taxname:236217	F3A	Female	Preserved frozen -20 °C	Present	preservedSpecimen	October 2015	Total length	38	mm																Wet mass	351.5	mg
IcefluxAllometry_ANT-444	PS89-62-1	-69.4598	-10.4515	20150115	SUIT	Euphausia superba	urn:lsid:marinespecies.org:taxname:236217	F3A	Female	Preserved frozen -20 °C	Present	preservedSpecimen	October 2015	Total length	35	mm																Wet mass	251.8	mg
IcefluxAllometry_ANT-445	PS89-62-1	-69.4598	-10.4515	20150115	SUIT	Euphausia superba	urn:lsid:marinespecies.org:taxname:236217	F3A	Female	Preserved frozen -20 °C	Present	preservedSpecimen	October 2015	Total length	36	mm																Wet mass	303.1	mg
IcefluxAllometry_ANT-446	PS89-62-1	-69.4598	-10.4515	20150115	SUIT	Euphausia superba	urn:lsid:marinespecies.org:taxname:236217	F3A	Female	Preserved frozen -20 °C	Present	preservedSpecimen	October 2015	Total length	34	mm																Wet mass	283.2	mg
IcefluxAllometry_ANT-447	PS89-62-1	-69.4598	-10.4515	20150115	SUIT	Euphausia superba	urn:lsid:marinespecies.org:taxname:236217	F2B	Female	Preserved frozen -20 °C	Present	preservedSpecimen	October 2015	Total length	32	mm																Wet mass	236.1	mg
IcefluxAllometry_ANT-448	PS89-62-1	-69.4598	-10.4515	20150115	SUIT	Euphausia superba	urn:lsid:marinespecies.org:taxname:236217	F2B	Female	Preserved frozen -20 °C	Present	preservedSpecimen	October 2015	Total length	28	mm																Wet mass	182.5	mg
IcefluxAllometry_ANT-449	PS89-62-1	-69.4598	-10.4515	20150115	SUIT	Euphausia superba	urn:lsid:marinespecies.org:taxname:236217	F2B	Female	Preserved frozen -20 °C	Present	preservedSpecimen	October 2015	Total length	33	mm																Wet mass	216.8	mg
IcefluxAllometry_ANT-450	PS89-62-1	-69.4598	-10.4515	20150115	SUIT	Euphausia superba	urn:lsid:marinespecies.org:taxname:236217	F2B	Female	Preserved frozen -20 °C	Present	preservedSpecimen	October 2015	Total length	32	mm																Wet mass	224.1	mg
IcefluxAllometry_ANT-451	PS89-62-1	-69.4598	-10.4515	20150115	SUIT	Euphausia superba	urn:lsid:marinespecies.org:taxname:236217	F2B	Female	Preserved frozen -20 °C	Present	preservedSpecimen	October 2015	Total length	34	mm																Wet mass	267.6	mg
IcefluxAllometry_ANT-452	PS89-62-1	-69.4598	-10.4515	20150115	SUIT	Euphausia superba	urn:lsid:marinespecies.org:taxname:236217	F2B	Female	Preserved frozen -20 °C	Present	preservedSpecimen	October 2015	Total length	33	mm																Wet mass	219.8	mg
IcefluxAllometry_ANT-453	PS89-62-1	-69.4598	-10.4515	20150115	SUIT	Euphausia superba	urn:lsid:marinespecies.org:taxname:236217	F2B	Female	Preserved frozen -20 °C	Present	preservedSpecimen	October 2015	Total length	33	mm																Wet mass	259.2	mg
IcefluxAllometry_ANT-454	PS89-62-1	-69.4598	-10.4515	20150115	SUIT	Euphausia superba	urn:lsid:marinespecies.org:taxname:236217	J	Juvenile	Preserved frozen -20 °C	Present	preservedSpecimen	October 2015	Total length	30	mm																Wet mass	171.7	mg
IcefluxAllometry_ANT-455	PS89-62-1	-69.4598	-10.4515	20150115	SUIT	Euphausia superba	urn:lsid:marinespecies.org:taxname:236217	J	Juvenile	Preserved frozen -20 °C	Present	preservedSpecimen	October 2015	Total length	33	mm																Wet mass	224.5	mg
IcefluxAllometry_ANT-456	PS89-62-1	-69.4598	-10.4515	20150115	SUIT	Euphausia superba	urn:lsid:marinespecies.org:taxname:236217	J	Juvenile	Preserved frozen -20 °C	Present	preservedSpecimen	October 2015	Total length	31	mm																Wet mass	193.1	mg
IcefluxAllometry_ANT-457	PS89-62-1	-69.4598	-10.4515	20150115	SUIT	Euphausia superba	urn:lsid:marinespecies.org:taxname:236217	J	Juvenile	Preserved frozen -20 °C	Present	preservedSpecimen	October 2015	Total length	31	mm																Wet mass	183.2	mg
IcefluxAllometry_ANT-458	PS89-62-1	-69.4598	-10.4515	20150115	SUIT	Euphausia superba	urn:lsid:marinespecies.org:taxname:236217	J	Juvenile	Preserved frozen -20 °C	Present	preservedSpecimen	October 2015	Total length	29	mm																Wet mass	169.5	mg
IcefluxAllometry_ANT-459	PS89-62-1	-69.4598	-10.4515	20150115	SUIT	Euphausia superba	urn:lsid:marinespecies.org:taxname:236217	J	Juvenile	Preserved frozen -20 °C	Present	preservedSpecimen	October 2015	Total length	31	mm																Wet mass	198.2	mg
IcefluxAllometry_ANT-460	PS89-62-1	-69.4598	-10.4515	20150115	SUIT	Euphausia superba	urn:lsid:marinespecies.org:taxname:236217	J	Juvenile	Preserved frozen -20 °C	Present	preservedSpecimen	October 2015	Total length	31	mm																Wet mass	194.7	mg
IcefluxAllometry_ANT-461	PS89-62-1	-69.4598	-10.4515	20150115	SUIT	Euphausia superba	urn:lsid:marinespecies.org:taxname:236217	J	Juvenile	Preserved frozen -20 °C	Present	preservedSpecimen	October 2015	Total length	35	mm																Wet mass	257	mg
IcefluxAllometry_ANT-462	PS89-62-1	-69.4598	-10.4515	20150115	SUIT	Euphausia superba	urn:lsid:marinespecies.org:taxname:236217	J	Juvenile	Preserved frozen -20 °C	Present	preservedSpecimen	October 2015	Total length	33	mm																Wet mass	241.8	mg
IcefluxAllometry_ANT-463	PS89-62-1	-69.4598	-10.4515	20150115	SUIT	Euphausia superba	urn:lsid:marinespecies.org:taxname:236217	J	Juvenile	Preserved frozen -20 °C	Present	preservedSpecimen	October 2015	Total length	31	mm																Wet mass	191.6	mg
IcefluxAllometry_ANT-464	PS89-62-1	-69.4598	-10.4515	20150115	SUIT	Euphausia superba	urn:lsid:marinespecies.org:taxname:236217	J	Juvenile	Preserved frozen -20 °C	Present	preservedSpecimen	October 2015	Total length	36	mm																Wet mass	270.5	mg
IcefluxAllometry_ANT-465	PS89-62-1	-69.4598	-10.4515	20150115	SUIT	Euphausia superba	urn:lsid:marinespecies.org:taxname:236217	J	Juvenile	Preserved frozen -20 °C	Present	preservedSpecimen	October 2015	Total length	31	mm																Wet mass	192.1	mg
IcefluxAllometry_ANT-466	PS89-62-1	-69.4598	-10.4515	20150115	SUIT	Euphausia superba	urn:lsid:marinespecies.org:taxname:236217	J	Juvenile	Preserved frozen -20 °C	Present	preservedSpecimen	October 2015	Total length	31	mm																Wet mass	196.2	mg
IcefluxAllometry_ANT-467	PS89-62-1	-69.4598	-10.4515	20150115	SUIT	Euphausia superba	urn:lsid:marinespecies.org:taxname:236217	J	Juvenile	Preserved frozen -20 °C	Present	preservedSpecimen	October 2015	Total length	31	mm																Wet mass	216.1	mg
IcefluxAllometry_ANT-468	PS89-62-1	-69.4598	-10.4515	20150115	SUIT	Euphausia superba	urn:lsid:marinespecies.org:taxname:236217	J	Juvenile	Preserved frozen -20 °C	Present	preservedSpecimen	October 2015	Total length	34	mm																Wet mass	202.5	mg
IcefluxAllometry_ANT-469	PS89-62-1	-69.4598	-10.4515	20150115	SUIT	Euphausia superba	urn:lsid:marinespecies.org:taxname:236217	J	Juvenile	Preserved frozen -20 °C	Present	preservedSpecimen	October 2015	Total length	28	mm																Wet mass	173.6	mg
IcefluxAllometry_ANT-470	PS89-62-1	-69.4598	-10.4515	20150115	SUIT	Euphausia superba	urn:lsid:marinespecies.org:taxname:236217	J	Juvenile	Preserved frozen -20 °C	Present	preservedSpecimen	October 2015	Total length	31	mm																Wet mass	190.6	mg
IcefluxAllometry_ANT-471	PS89-62-1	-69.4598	-10.4515	20150115	SUIT	Euphausia superba	urn:lsid:marinespecies.org:taxname:236217	J	Juvenile	Preserved frozen -20 °C	Present	preservedSpecimen	October 2015	Total length	29	mm																Wet mass	194	mg
IcefluxAllometry_ANT-472	PS89-62-1	-69.4598	-10.4515	20150115	SUIT	Euphausia superba	urn:lsid:marinespecies.org:taxname:236217	J	Juvenile	Preserved frozen -20 °C	Present	preservedSpecimen	October 2015	Total length	29	mm																Wet mass	184.4	mg
IcefluxAllometry_ANT-473	PS89-62-1	-69.4598	-10.4515	20150115	SUIT	Euphausia superba	urn:lsid:marinespecies.org:taxname:236217	J	Juvenile	Preserved frozen -20 °C	Present	preservedSpecimen	October 2015	Total length	35	mm																Wet mass	236.1	mg
IcefluxAllometry_ANT-474	PS89-62-1	-69.4598	-10.4515	20150115	SUIT	Euphausia superba	urn:lsid:marinespecies.org:taxname:236217	J	Juvenile	Preserved frozen -20 °C	Present	preservedSpecimen	October 2015	Total length	30	mm																Wet mass	189.1	mg
IcefluxAllometry_ANT-475	PS89-62-1	-69.4598	-10.4515	20150115	SUIT	Euphausia superba	urn:lsid:marinespecies.org:taxname:236217	J	Juvenile	Preserved frozen -20 °C	Present	preservedSpecimen	October 2015	Total length	30	mm																Wet mass	192.1	mg
IcefluxAllometry_ANT-476	PS89-62-1	-69.4598	-10.4515	20150115	SUIT	Euphausia superba	urn:lsid:marinespecies.org:taxname:236217	J	Juvenile	Preserved frozen -20 °C	Present	preservedSpecimen	October 2015	Total length	32	mm																Wet mass	230.2	mg
IcefluxAllometry_ANT-477	PS89-27-6	-64.1177	-0.0381667	20141217	SUIT	Euphausia superba	urn:lsid:marinespecies.org:taxname:236217	J	Juvenile	Preserved frozen -20 °C	Present	preservedSpecimen	October 2015	Total length	30	mm																Wet mass	184.9	mg
IcefluxAllometry_ANT-478	PS89-27-6	-64.1177	-0.0381667	20141217	SUIT	Euphausia superba	urn:lsid:marinespecies.org:taxname:236217	F3B	Female	Preserved frozen -20 °C	Present	preservedSpecimen	October 2015	Total length	41	mm																Wet mass	475.8	mg
IcefluxAllometry_ANT-479	PS89-27-6	-64.1177	-0.0381667	20141217	SUIT	Euphausia superba	urn:lsid:marinespecies.org:taxname:236217	J	Juvenile	Preserved frozen -20 °C	Present	preservedSpecimen	October 2015	Total length	23	mm																Wet mass	95.4	mg
IcefluxAllometry_ANT-480	PS89-27-6	-64.1177	-0.0381667	20141217	SUIT	Euphausia superba	urn:lsid:marinespecies.org:taxname:236217	J	Juvenile	Preserved frozen -20 °C	Present	preservedSpecimen	October 2015	Total length	19	mm																Wet mass	37.8	mg
IcefluxAllometry_ANT-481	PS89-27-6	-64.1177	-0.0381667	20141217	SUIT	Euphausia superba	urn:lsid:marinespecies.org:taxname:236217	J	Juvenile	Preserved frozen -20 °C	Present	preservedSpecimen	October 2015	Total length	24	mm																Wet mass	72.4	mg
IcefluxAllometry_ANT-482	PS89-53-3	-70.5365	-8.88717	20150110	SUIT	Euphausia superba	urn:lsid:marinespecies.org:taxname:236217	M2A3	Male	Preserved frozen -20 °C	Present	preservedSpecimen	October 2015	Total length	35	mm																Wet mass	360.3	mg
IcefluxAllometry_ANT-483	PS89-53-3	-70.5365	-8.88717	20150110	SUIT	Euphausia superba	urn:lsid:marinespecies.org:taxname:236217	M3B	Male	Preserved frozen -20 °C	Present	preservedSpecimen	October 2015	Total length	45	mm																Wet mass	633.6	mg
IcefluxAllometry_ANT-484	PS89-53-3	-70.5365	-8.88717	20150110	SUIT	Euphausia superba	urn:lsid:marinespecies.org:taxname:236217	M2A2	Male	Preserved frozen -20 °C	Present	preservedSpecimen	October 2015	Total length	31	mm																Wet mass	228.5	mg
IcefluxAllometry_ANT-485	PS89-53-3	-70.5365	-8.88717	20150110	SUIT	Euphausia superba	urn:lsid:marinespecies.org:taxname:236217	F3A	Female	Preserved frozen -20 °C	Present	preservedSpecimen	October 2015	Total length	38	mm																Wet mass	314.3	mg
IcefluxAllometry_ANT-486	PS89-53-3	-70.5365	-8.88717	20150110	SUIT	Euphausia superba	urn:lsid:marinespecies.org:taxname:236217	F3B	Female	Preserved frozen -20 °C	Present	preservedSpecimen	October 2015	Total length	45	mm																Wet mass	699	mg
IcefluxAllometry_ANT-487	PS89-24-2	-61.9883	0.018	20141215	SUIT	Euphausia superba	urn:lsid:marinespecies.org:taxname:236217	F2B	Female	Preserved frozen -20 °C	Present	preservedSpecimen	October 2015	Total length	32	mm																Wet mass	219.7	mg
IcefluxAllometry_ANT-488	PS89-24-2	-61.9883	0.018	20141215	SUIT	Euphausia superba	urn:lsid:marinespecies.org:taxname:236217	F3A	Female	Preserved frozen -20 °C	Present	preservedSpecimen	October 2015	Total length	37	mm																Wet mass	374.2	mg
IcefluxAllometry_ANT-489	PS89-24-2	-61.9883	0.018	20141215	SUIT	Euphausia superba	urn:lsid:marinespecies.org:taxname:236217	J	Juvenile	Preserved frozen -20 °C	Present	preservedSpecimen	October 2015	Total length	22	mm																Wet mass	76.3	mg
IcefluxAllometry_ANT-490	PS89-24-2	-61.9883	0.018	20141215	SUIT	Euphausia superba	urn:lsid:marinespecies.org:taxname:236217	J	Juvenile	Preserved frozen -20 °C	Present	preservedSpecimen	October 2015	Total length	29	mm																Wet mass	210.8	mg
IcefluxAllometry_ANT-491	PS89-24-2	-61.9883	0.018	20141215	SUIT	Euphausia superba	urn:lsid:marinespecies.org:taxname:236217	J	Juvenile	Preserved frozen -20 °C	Present	preservedSpecimen	October 2015	Total length	32	mm																Wet mass	202.2	mg
IcefluxAllometry_ANT-492	PS89-24-2	-61.9883	0.018	20141215	SUIT	Euphausia superba	urn:lsid:marinespecies.org:taxname:236217	J	Juvenile	Preserved frozen -20 °C	Present	preservedSpecimen	October 2015	Total length	29	mm																Wet mass	185.4	mg
IcefluxAllometry_ANT-493	PS89-24-2	-61.9883	0.018	20141215	SUIT	Euphausia superba	urn:lsid:marinespecies.org:taxname:236217	J	Juvenile	Preserved frozen -20 °C	Present	preservedSpecimen	October 2015	Total length	31	mm																Wet mass	235.2	mg
IcefluxAllometry_ANT-494	PS89-24-2	-61.9883	0.018	20141215	SUIT	Euphausia superba	urn:lsid:marinespecies.org:taxname:236217	J	Juvenile	Preserved frozen -20 °C	Present	preservedSpecimen	October 2015	Total length	30	mm																Wet mass	191.6	mg
IcefluxAllometry_ANT-495	PS89-24-2	-61.9883	0.018	20141215	SUIT	Euphausia superba	urn:lsid:marinespecies.org:taxname:236217	M2A1	Male	Preserved frozen -20 °C	Present	preservedSpecimen	October 2015	Total length	33	mm																Wet mass	337.9	mg
IcefluxAllometry_ANT-496	PS89-24-2	-61.9883	0.018	20141215	SUIT	Euphausia superba	urn:lsid:marinespecies.org:taxname:236217	M2A1	Male	Preserved frozen -20 °C	Present	preservedSpecimen	October 2015	Total length	31	mm																Wet mass	181.1	mg
IcefluxAllometry_ANT-497	PS89-24-2	-61.9883	0.018	20141215	SUIT	Euphausia superba	urn:lsid:marinespecies.org:taxname:236217	M2A1	Male	Preserved frozen -20 °C	Present	preservedSpecimen	October 2015	Total length	32	mm																Wet mass	238	mg
IcefluxAllometry_ANT-498	PS89-24-2	-61.9883	0.018	20141215	SUIT	Euphausia superba	urn:lsid:marinespecies.org:taxname:236217	M2A1	Male	Preserved frozen -20 °C	Present	preservedSpecimen	October 2015	Total length	30	mm																Wet mass	227.9	mg
IcefluxAllometry_ANT-499	PS89-24-2	-61.9883	0.018	20141215	SUIT	Euphausia superba	urn:lsid:marinespecies.org:taxname:236217	M2A2	Male	Preserved frozen -20 °C	Present	preservedSpecimen	October 2015	Total length	33	mm																Wet mass	254.8	mg
IcefluxAllometry_ANT-500	PS89-24-2	-61.9883	0.018	20141215	SUIT	Euphausia superba	urn:lsid:marinespecies.org:taxname:236217	M2A2	Male	Preserved frozen -20 °C	Present	preservedSpecimen	October 2015	Total length	32	mm																Wet mass	234.2	mg
IcefluxAllometry_ANT-501	PS89-24-2	-61.9883	0.018	20141215	SUIT	Euphausia superba	urn:lsid:marinespecies.org:taxname:236217	M2A2	Male	Preserved frozen -20 °C	Present	preservedSpecimen	October 2015	Total length	34	mm																Wet mass	279.4	mg
IcefluxAllometry_ANT-502	PS89-24-2	-61.9883	0.018	20141215	SUIT	Euphausia superba	urn:lsid:marinespecies.org:taxname:236217	M2A2	Male	Preserved frozen -20 °C	Present	preservedSpecimen	October 2015	Total length	32	mm																Wet mass	279	mg
IcefluxAllometry_ANT-503	PS89-24-2	-61.9883	0.018	20141215	SUIT	Euphausia superba	urn:lsid:marinespecies.org:taxname:236217	M2A3	Male	Preserved frozen -20 °C	Present	preservedSpecimen	October 2015	Total length	40	mm																Wet mass	460.5	mg
IcefluxAllometry_ANT-504	PS89-24-2	-61.9883	0.018	20141215	SUIT	Euphausia superba	urn:lsid:marinespecies.org:taxname:236217	M2A3	Male	Preserved frozen -20 °C	Present	preservedSpecimen	October 2015	Total length	41	mm																Wet mass	520.5	mg
IcefluxAllometry_ANT-505	PS89-24-2	-61.9883	0.018	20141215	SUIT	Euphausia superba	urn:lsid:marinespecies.org:taxname:236217	M3A	Male	Preserved frozen -20 °C	Present	preservedSpecimen	October 2015	Total length	41	mm																Wet mass	500.5	mg
IcefluxAllometry_ANT-506	PS89-70-2	-68.258	-3.9345	20150117	SUIT	Euphausia superba	urn:lsid:marinespecies.org:taxname:236217	M2A1	Male	Preserved frozen -20 °C	Present	preservedSpecimen	October 2015	Total length	30	mm																Wet mass	207	mg
IcefluxAllometry_ANT-507	PS89-70-2	-68.258	-3.9345	20150117	SUIT	Euphausia superba	urn:lsid:marinespecies.org:taxname:236217	M2A1	Male	Preserved frozen -20 °C	Present	preservedSpecimen	October 2015	Total length	33	mm																Wet mass	271	mg
IcefluxAllometry_ANT-508	PS89-70-2	-68.258	-3.9345	20150117	SUIT	Euphausia superba	urn:lsid:marinespecies.org:taxname:236217	M2A2	Male	Preserved frozen -20 °C	Present	preservedSpecimen	October 2015	Total length	34	mm																Wet mass	276.3	mg
IcefluxAllometry_ANT-509	PS89-70-2	-68.258	-3.9345	20150117	SUIT	Euphausia superba	urn:lsid:marinespecies.org:taxname:236217	M2A3	Male	Preserved frozen -20 °C	Present	preservedSpecimen	October 2015	Total length	42	mm																Wet mass	478.9	mg
IcefluxAllometry_ANT-510	PS89-70-2	-68.258	-3.9345	20150117	SUIT	Euphausia superba	urn:lsid:marinespecies.org:taxname:236217	F2B	Female	Preserved frozen -20 °C	Present	preservedSpecimen	October 2015	Total length	33	mm																Wet mass	237	mg
IcefluxAllometry_ANT-511	PS89-70-2	-68.258	-3.9345	20150117	SUIT	Euphausia superba	urn:lsid:marinespecies.org:taxname:236217	F2B	Female	Preserved frozen -20 °C	Present	preservedSpecimen	October 2015	Total length	33	mm																Wet mass	289	mg
IcefluxAllometry_ANT-512	PS89-70-2	-68.258	-3.9345	20150117	SUIT	Euphausia superba	urn:lsid:marinespecies.org:taxname:236217	F2B	Female	Preserved frozen -20 °C	Present	preservedSpecimen	October 2015	Total length	32	mm																Wet mass	254.9	mg
IcefluxAllometry_ANT-513	PS89-70-2	-68.258	-3.9345	20150117	SUIT	Euphausia superba	urn:lsid:marinespecies.org:taxname:236217	F2B	Female	Preserved frozen -20 °C	Present	preservedSpecimen	October 2015	Total length	37	mm																Wet mass	349.9	mg
IcefluxAllometry_ANT-514	PS89-70-2	-68.258	-3.9345	20150117	SUIT	Euphausia superba	urn:lsid:marinespecies.org:taxname:236217	F2B	Female	Preserved frozen -20 °C	Present	preservedSpecimen	October 2015	Total length	30	mm																Wet mass	179.1	mg
IcefluxAllometry_ANT-515	PS89-70-2	-68.258	-3.9345	20150117	SUIT	Euphausia superba	urn:lsid:marinespecies.org:taxname:236217	F3A	Female	Preserved frozen -20 °C	Present	preservedSpecimen	October 2015	Total length	38	mm																Wet mass	360.7	mg
IcefluxAllometry_ANT-516	PS89-70-2	-68.258	-3.9345	20150117	SUIT	Euphausia superba	urn:lsid:marinespecies.org:taxname:236217	F3A	Female	Preserved frozen -20 °C	Present	preservedSpecimen	October 2015	Total length	34	mm																Wet mass	292.6	mg
IcefluxAllometry_ANT-517	PS89-70-2	-68.258	-3.9345	20150117	SUIT	Euphausia superba	urn:lsid:marinespecies.org:taxname:236217	F3A	Female	Preserved frozen -20 °C	Present	preservedSpecimen	October 2015	Total length	35	mm																Wet mass	356.2	mg
IcefluxAllometry_ANT-518	PS89-70-2	-68.258	-3.9345	20150117	SUIT	Euphausia superba	urn:lsid:marinespecies.org:taxname:236217	F3A	Female	Preserved frozen -20 °C	Present	preservedSpecimen	October 2015	Total length	35	mm																Wet mass	305	mg
IcefluxAllometry_ANT-519	PS89-70-2	-68.258	-3.9345	20150117	SUIT	Euphausia superba	urn:lsid:marinespecies.org:taxname:236217	F3A	Female	Preserved frozen -20 °C	Present	preservedSpecimen	October 2015	Total length	33	mm																Wet mass	228.6	mg
IcefluxAllometry_ANT-520	PS89-70-2	-68.258	-3.9345	20150117	SUIT	Euphausia superba	urn:lsid:marinespecies.org:taxname:236217	F3A	Female	Preserved frozen -20 °C	Present	preservedSpecimen	October 2015	Total length	35	mm																Wet mass	319.2	mg
IcefluxAllometry_ANT-521	PS89-70-2	-68.258	-3.9345	20150117	SUIT	Euphausia superba	urn:lsid:marinespecies.org:taxname:236217	F3A	Female	Preserved frozen -20 °C	Present	preservedSpecimen	October 2015	Total length	39	mm																Wet mass	387.1	mg
IcefluxAllometry_ANT-522	PS89-70-2	-68.258	-3.9345	20150117	SUIT	Euphausia superba	urn:lsid:marinespecies.org:taxname:236217	F3A	Female	Preserved frozen -20 °C	Present	preservedSpecimen	October 2015	Total length	33	mm																Wet mass	232.7	mg
IcefluxAllometry_ANT-523	PS89-70-2	-68.258	-3.9345	20150117	SUIT	Euphausia superba	urn:lsid:marinespecies.org:taxname:236217	J	Juvenile	Preserved frozen -20 °C	Present	preservedSpecimen	October 2015	Total length	26	mm																Wet mass	105.9	mg
IcefluxAllometry_ANT-524	PS89-70-2	-68.258	-3.9345	20150117	SUIT	Euphausia superba	urn:lsid:marinespecies.org:taxname:236217	J	Juvenile	Preserved frozen -20 °C	Present	preservedSpecimen	October 2015	Total length	31	mm																Wet mass	192.3	mg
IcefluxAllometry_ANT-525	PS89-70-2	-68.258	-3.9345	20150117	SUIT	Euphausia superba	urn:lsid:marinespecies.org:taxname:236217	J	Juvenile	Preserved frozen -20 °C	Present	preservedSpecimen	October 2015	Total length	30	mm																Wet mass	221.2	mg
IcefluxAllometry_ANT-526	PS89-70-2	-68.258	-3.9345	20150117	SUIT	Euphausia superba	urn:lsid:marinespecies.org:taxname:236217	J	Juvenile	Preserved frozen -20 °C	Present	preservedSpecimen	October 2015	Total length	34	mm																Wet mass	270.6	mg
IcefluxAllometry_ANT-527	PS89-70-2	-68.258	-3.9345	20150117	SUIT	Euphausia superba	urn:lsid:marinespecies.org:taxname:236217	J	Juvenile	Preserved frozen -20 °C	Present	preservedSpecimen	October 2015	Total length	26	mm																Wet mass	119.7	mg
IcefluxAllometry_ANT-528	PS89-70-2	-68.258	-3.9345	20150117	SUIT	Euphausia superba	urn:lsid:marinespecies.org:taxname:236217	J	Juvenile	Preserved frozen -20 °C	Present	preservedSpecimen	October 2015	Total length	24	mm																Wet mass	112.2	mg
IcefluxAllometry_ANT-529	PS89-70-2	-68.258	-3.9345	20150117	SUIT	Euphausia superba	urn:lsid:marinespecies.org:taxname:236217	J	Juvenile	Preserved frozen -20 °C	Present	preservedSpecimen	October 2015	Total length	29	mm																Wet mass	169	mg
IcefluxAllometry_ANT-530	PS89-70-2	-68.258	-3.9345	20150117	SUIT	Euphausia superba	urn:lsid:marinespecies.org:taxname:236217	J	Juvenile	Preserved frozen -20 °C	Present	preservedSpecimen	October 2015	Total length	32	mm																Wet mass	212.9	mg
IcefluxAllometry_ANT-531	PS89-70-2	-68.258	-3.9345	20150117	SUIT	Euphausia superba	urn:lsid:marinespecies.org:taxname:236217	J	Juvenile	Preserved frozen -20 °C	Present	preservedSpecimen	October 2015	Total length	31	mm																Wet mass	191.8	mg
IcefluxAllometry_ANT-532	PS89-70-2	-68.258	-3.9345	20150117	SUIT	Euphausia superba	urn:lsid:marinespecies.org:taxname:236217	J	Juvenile	Preserved frozen -20 °C	Present	preservedSpecimen	October 2015	Total length	28	mm																Wet mass	131.7	mg
IcefluxAllometry_ANT-533	PS89-70-2	-68.258	-3.9345	20150117	SUIT	Euphausia superba	urn:lsid:marinespecies.org:taxname:236217	J	Juvenile	Preserved frozen -20 °C	Present	preservedSpecimen	October 2015	Total length	28	mm																Wet mass	220.1	mg
IcefluxAllometry_ANT-534	PS89-70-2	-68.258	-3.9345	20150117	SUIT	Euphausia superba	urn:lsid:marinespecies.org:taxname:236217	J	Juvenile	Preserved frozen -20 °C	Present	preservedSpecimen	October 2015	Total length	32	mm																Wet mass	197.4	mg
IcefluxAllometry_ANT-535	PS89-70-2	-68.258	-3.9345	20150117	SUIT	Euphausia superba	urn:lsid:marinespecies.org:taxname:236217	J	Juvenile	Preserved frozen -20 °C	Present	preservedSpecimen	October 2015	Total length	35	mm																Wet mass	292.1	mg
IcefluxAllometry_ANT-536	PS89-70-2	-68.258	-3.9345	20150117	SUIT	Euphausia superba	urn:lsid:marinespecies.org:taxname:236217	J	Juvenile	Preserved frozen -20 °C	Present	preservedSpecimen	October 2015	Total length	40	mm																Wet mass	438.9	mg
IcefluxAllometry_ANT-537	PS89-70-2	-68.258	-3.9345	20150117	SUIT	Euphausia superba	urn:lsid:marinespecies.org:taxname:236217	J	Juvenile	Preserved frozen -20 °C	Present	preservedSpecimen	October 2015	Total length	33	mm																Wet mass	241.9	mg
IcefluxAllometry_ANT-538	PS89-70-2	-68.258	-3.9345	20150117	SUIT	Euphausia superba	urn:lsid:marinespecies.org:taxname:236217	J	Juvenile	Preserved frozen -20 °C	Present	preservedSpecimen	October 2015	Total length	34	mm																Wet mass	283.1	mg
IcefluxAllometry_ANT-539	PS89-70-2	-68.258	-3.9345	20150117	SUIT	Euphausia superba	urn:lsid:marinespecies.org:taxname:236217	J	Juvenile	Preserved frozen -20 °C	Present	preservedSpecimen	October 2015	Total length	30	mm																Wet mass	170.5	mg
IcefluxAllometry_ANT-540	PS89-70-2	-68.258	-3.9345	20150117	SUIT	Euphausia superba	urn:lsid:marinespecies.org:taxname:236217	J	Juvenile	Preserved frozen -20 °C	Present	preservedSpecimen	October 2015	Total length	39	mm																Wet mass	262.6	mg
IcefluxAllometry_ANT-541	PS89-70-2	-68.258	-3.9345	20150117	SUIT	Euphausia superba	urn:lsid:marinespecies.org:taxname:236217	J	Juvenile	Preserved frozen -20 °C	Present	preservedSpecimen	October 2015	Total length	34	mm																Wet mass	378.6	mg
IcefluxAllometry_ANT-542	PS89-30_4	-66.4913	0.0353333	20141219	SUIT	Eusirus laticarpus	urn:lsid:marinespecies.org:taxname:237742	NA	NA	Preserved frozen -20 °C	Present	preservedSpecimen	October 2015	Total length	16.8	mm																Wet mass	87.8	mg
IcefluxAllometry_ANT-543	PS89-30_4	-66.4913	0.0353333	20141219	SUIT	Eusirus laticarpus	urn:lsid:marinespecies.org:taxname:237742	NA	NA	Preserved frozen -20 °C	Present	preservedSpecimen	October 2015	Total length	16.6	mm																Wet mass	96.5	mg
IcefluxAllometry_ANT-544	PS89-30_4	-66.4913	0.0353333	20141219	SUIT	Eusirus laticarpus	urn:lsid:marinespecies.org:taxname:237742	NA	NA	Preserved frozen -20 °C	Present	preservedSpecimen	October 2015	Total length	16.4	mm																Wet mass	92.2	mg
IcefluxAllometry_ANT-545	PS89-30_4	-66.4913	0.0353333	20141219	SUIT	Eusirus laticarpus	urn:lsid:marinespecies.org:taxname:237742	NA	NA	Preserved frozen -20 °C	Present	preservedSpecimen	October 2015	Total length	14.4	mm																Wet mass	68.2	mg
IcefluxAllometry_ANT-546	PS89-30_4	-66.4913	0.0353333	20141219	SUIT	Eusirus laticarpus	urn:lsid:marinespecies.org:taxname:237742	NA	NA	Preserved frozen -20 °C	Present	preservedSpecimen	October 2015	Total length	12.5	mm																Wet mass	40.7	mg
IcefluxAllometry_ANT-547	PS89-30_4	-66.4913	0.0353333	20141219	SUIT	Eusirus laticarpus	urn:lsid:marinespecies.org:taxname:237742	NA	NA	Preserved frozen -20 °C	Present	preservedSpecimen	October 2015	Total length	15.7	mm																Wet mass	77.8	mg
IcefluxAllometry_ANT-548	PS89-30_4	-66.4913	0.0353333	20141219	SUIT	Eusirus laticarpus	urn:lsid:marinespecies.org:taxname:237742	NA	NA	Preserved frozen -20 °C	Present	preservedSpecimen	October 2015	Total length	16.6	mm																Wet mass	76.1	mg
IcefluxAllometry_ANT-549	PS89-30_4	-66.4913	0.0353333	20141219	SUIT	Eusirus laticarpus	urn:lsid:marinespecies.org:taxname:237742	NA	NA	Preserved frozen -20 °C	Present	preservedSpecimen	October 2015	Total length	14.6	mm																Wet mass	55.4	mg
IcefluxAllometry_ANT-550	PS89-30_4	-66.4913	0.0353333	20141219	SUIT	Eusirus laticarpus	urn:lsid:marinespecies.org:taxname:237742	NA	NA	Preserved frozen -20 °C	Present	preservedSpecimen	October 2015	Total length	16.3	mm																Wet mass	94.3	mg
IcefluxAllometry_ANT-551	PS89-30_4	-66.4913	0.0353333	20141219	SUIT	Eusirus laticarpus	urn:lsid:marinespecies.org:taxname:237742	NA	NA	Preserved frozen -20 °C	Present	preservedSpecimen	October 2015	Total length	15.1	mm																Wet mass	75.8	mg
IcefluxAllometry_ANT-552	PS89-30_4	-66.4913	0.0353333	20141219	SUIT	Eusirus laticarpus	urn:lsid:marinespecies.org:taxname:237742	NA	NA	Preserved frozen -20 °C	Present	preservedSpecimen	October 2015	Total length	15.9	mm																Wet mass	82.6	mg
IcefluxAllometry_ANT-553	PS89-30_4	-66.4913	0.0353333	20141219	SUIT	Eusirus laticarpus	urn:lsid:marinespecies.org:taxname:237742	NA	NA	Preserved frozen -20 °C	Present	preservedSpecimen	October 2015	Total length	17.7	mm																Wet mass	88.3	mg
IcefluxAllometry_ANT-554	PS89-30_4	-66.4913	0.0353333	20141219	SUIT	Eusirus laticarpus	urn:lsid:marinespecies.org:taxname:237742	NA	NA	Preserved frozen -20 °C	Present	preservedSpecimen	October 2015	Total length	16	mm																Wet mass	69.4	mg
IcefluxAllometry_ANT-555	PS89-30_4	-66.4913	0.0353333	20141219	SUIT	Eusirus laticarpus	urn:lsid:marinespecies.org:taxname:237742	NA	NA	Preserved frozen -20 °C	Present	preservedSpecimen	October 2015	Total length	17.7	mm																Wet mass	74.3	mg
IcefluxAllometry_ANT-556	PS89-30_4	-66.4913	0.0353333	20141219	SUIT	Eusirus laticarpus	urn:lsid:marinespecies.org:taxname:237742	NA	NA	Preserved frozen -20 °C	Present	preservedSpecimen	June 2019	Total length	16.9549	mm
IcefluxAllometry_ANT-557	PS89-30_4	-66.4913	0.0353333	20141219	SUIT	Eusirus laticarpus	urn:lsid:marinespecies.org:taxname:237742	NA	NA	Preserved frozen -20 °C	Present	preservedSpecimen	June 2019	Total length	14.981	mm
IcefluxAllometry_ANT-558	PS89-30_4	-66.4913	0.0353333	20141219	SUIT	Eusirus laticarpus	urn:lsid:marinespecies.org:taxname:237742	NA	NA	Preserved frozen -20 °C	Present	preservedSpecimen	June 2019	Total length	14.8037	mm
IcefluxAllometry_ANT-559	PS89-30_4	-66.4913	0.0353333	20141219	SUIT	Eusirus laticarpus	urn:lsid:marinespecies.org:taxname:237742	NA	NA	Preserved frozen -20 °C	Present	preservedSpecimen	June 2019	Total length	15.2873	mm
IcefluxAllometry_ANT-560	PS89-30_4	-66.4913	0.0353333	20141219	SUIT	Eusirus laticarpus	urn:lsid:marinespecies.org:taxname:237742	NA	NA	Preserved frozen -20 °C	Present	preservedSpecimen	June 2019	Total length	13.8372	mm
IcefluxAllometry_ANT-561	PS89-30_4	-66.4913	0.0353333	20141219	SUIT	Eusirus laticarpus	urn:lsid:marinespecies.org:taxname:237742	NA	NA	Preserved frozen -20 °C	Present	preservedSpecimen	June 2019	Total length	14.7742	mm
IcefluxAllometry_ANT-562	PS89-30_4	-66.4913	0.0353333	20141219	SUIT	Eusirus laticarpus	urn:lsid:marinespecies.org:taxname:237742	NA	NA	Preserved frozen -20 °C	Present	preservedSpecimen	June 2019	Total length	14.4701	mm
IcefluxAllometry_ANT-563	PS89-30_4	-66.4913	0.0353333	20141219	SUIT	Eusirus laticarpus	urn:lsid:marinespecies.org:taxname:237742	NA	NA	Preserved frozen -20 °C	Present	preservedSpecimen	June 2019	Total length	14.5359	mm
IcefluxAllometry_ANT-564	PS89-30_4	-66.4913	0.0353333	20141219	SUIT	Eusirus laticarpus	urn:lsid:marinespecies.org:taxname:237742	NA	NA	Preserved frozen -20 °C	Present	preservedSpecimen	June 2019	Total length	12.6792	mm
IcefluxAllometry_ANT-565	PS89-30_4	-66.4913	0.0353333	20141219	SUIT	Eusirus laticarpus	urn:lsid:marinespecies.org:taxname:237742	NA	NA	Preserved frozen -20 °C	Present	preservedSpecimen	June 2019	Total length	11.9428	mm
IcefluxAllometry_ANT-566	PS89-30_4	-66.4913	0.0353333	20141219	SUIT	Eusirus laticarpus	urn:lsid:marinespecies.org:taxname:237742	NA	NA	Preserved frozen -20 °C	Present	preservedSpecimen	June 2019	Total length	15.3196	mm
IcefluxAllometry_ANT-567	PS89-30_4	-66.4913	0.0353333	20141219	SUIT	Eusirus laticarpus	urn:lsid:marinespecies.org:taxname:237742	NA	NA	Preserved frozen -20 °C	Present	preservedSpecimen	June 2019	Total length	14.5314	mm
IcefluxAllometry_ANT-568	PS89-30_4	-66.4913	0.0353333	20141219	SUIT	Eusirus laticarpus	urn:lsid:marinespecies.org:taxname:237742	NA	NA	Preserved frozen -20 °C	Present	preservedSpecimen	June 2019	Total length	16.1047	mm
IcefluxAllometry_ANT-569	PS89-30_4	-66.4913	0.0353333	20141219	SUIT	Eusirus laticarpus	urn:lsid:marinespecies.org:taxname:237742	NA	NA	Preserved frozen -20 °C	Present	preservedSpecimen	June 2019	Total length	15.9466	mm
IcefluxAllometry_ANT-570	PS89-30_4	-66.4913	0.0353333	20141219	SUIT	Eusirus laticarpus	urn:lsid:marinespecies.org:taxname:237742	NA	NA	Preserved frozen -20 °C	Present	preservedSpecimen	June 2019	Total length	15.5098	mm
IcefluxAllometry_ANT-571	PS89-30_4	-66.4913	0.0353333	20141219	SUIT	Eusirus laticarpus	urn:lsid:marinespecies.org:taxname:237742	NA	NA	Preserved frozen -20 °C	Present	preservedSpecimen	June 2019	Total length	14.9379	mm
IcefluxAllometry_ANT-572	PS89-30_4	-66.4913	0.0353333	20141219	SUIT	Eusirus laticarpus	urn:lsid:marinespecies.org:taxname:237742	NA	NA	Preserved frozen -20 °C	Present	preservedSpecimen	June 2019	Total length	14.1703	mm
IcefluxAllometry_ANT-573	PS89-30_4	-66.4913	0.0353333	20141219	SUIT	Eusirus laticarpus	urn:lsid:marinespecies.org:taxname:237742	NA	NA	Preserved frozen -20 °C	Present	preservedSpecimen	June 2019	Total length	15.7937	mm
IcefluxAllometry_ANT-574	PS89-30_4	-66.4913	0.0353333	20141219	SUIT	Eusirus laticarpus	urn:lsid:marinespecies.org:taxname:237742	NA	NA	Preserved frozen -20 °C	Present	preservedSpecimen	June 2019	Total length	14.4251	mm
IcefluxAllometry_ANT-575	PS89-30_4	-66.4913	0.0353333	20141219	SUIT	Eusirus laticarpus	urn:lsid:marinespecies.org:taxname:237742	NA	NA	Preserved frozen -20 °C	Present	preservedSpecimen	June 2019	Total length	15.7549	mm
IcefluxAllometry_ANT-576	PS89-30_4	-66.4913	0.0353333	20141219	SUIT	Eusirus laticarpus	urn:lsid:marinespecies.org:taxname:237742	NA	NA	Preserved frozen -20 °C	Present	preservedSpecimen	June 2019	Total length	16.1175	mm
IcefluxAllometry_ANT-577	PS89-30_4	-66.4913	0.0353333	20141219	SUIT	Eusirus laticarpus	urn:lsid:marinespecies.org:taxname:237742	NA	NA	Preserved frozen -20 °C	Present	preservedSpecimen	June 2019	Total length	15.0199	mm
IcefluxAllometry_ANT-578	PS89-30_4	-66.4913	0.0353333	20141219	SUIT	Eusirus laticarpus	urn:lsid:marinespecies.org:taxname:237742	NA	NA	Preserved frozen -20 °C	Present	preservedSpecimen	June 2019	Total length	15.7469	mm
IcefluxAllometry_ANT-579	PS89-30_4	-66.4913	0.0353333	20141219	SUIT	Eusirus laticarpus	urn:lsid:marinespecies.org:taxname:237742	NA	NA	Preserved frozen -20 °C	Present	preservedSpecimen	June 2019	Total length	18.8643	mm
IcefluxAllometry_ANT-580	PS89-30_4	-66.4913	0.0353333	20141219	SUIT	Eusirus laticarpus	urn:lsid:marinespecies.org:taxname:237742	NA	NA	Preserved frozen -20 °C	Present	preservedSpecimen	June 2019	Total length	13.6525	mm
IcefluxAllometry_ANT-581	PS89-30_4	-66.4913	0.0353333	20141219	SUIT	Eusirus laticarpus	urn:lsid:marinespecies.org:taxname:237742	NA	NA	Preserved frozen -20 °C	Present	preservedSpecimen	June 2019	Total length	16.4117	mm
IcefluxAllometry_ANT-582	PS89-30_4	-66.4913	0.0353333	20141219	SUIT	Eusirus laticarpus	urn:lsid:marinespecies.org:taxname:237742	NA	NA	Preserved frozen -20 °C	Present	preservedSpecimen	June 2019	Total length	14.5979	mm
IcefluxAllometry_ANT-583	PS89-30_4	-66.4913	0.0353333	20141219	SUIT	Eusirus laticarpus	urn:lsid:marinespecies.org:taxname:237742	NA	NA	Preserved frozen -20 °C	Present	preservedSpecimen	June 2019	Total length	14.7545	mm
IcefluxAllometry_ANT-584	PS89-71-1	-68.2035	-3.70083	20150117	SUIT	Eusirus microps	urn:lsid:marinespecies.org:taxname:237654	NA	NA	Preserved frozen -20 °C	Present	preservedSpecimen	December 2015	Total length	45	mm																Wet mass	1019.2	mg
IcefluxAllometry_ANT-585	PS89-71-1	-68.2035	-3.70083	20150117	SUIT	Eusirus microps	urn:lsid:marinespecies.org:taxname:237654	NA	NA	Preserved frozen -20 °C	Present	preservedSpecimen	December 2015	Total length	39.2	mm																Wet mass	819.5	mg
IcefluxAllometry_ANT-586	PS89-71-1	-68.2035	-3.70083	20150117	SUIT	Eusirus microps	urn:lsid:marinespecies.org:taxname:237654	NA	NA	Preserved frozen -20 °C	Present	preservedSpecimen	December 2015	Total length	42.4	mm																Wet mass	877.4	mg
IcefluxAllometry_ANT-587	PS89-29_1	-65.953	-0.0358333	20141218	SUIT	Eusirus microps	urn:lsid:marinespecies.org:taxname:237654	NA	NA	Preserved frozen -20 °C	Present	preservedSpecimen	December 2015	Total length	45.8	mm																Wet mass	831.8	mg
IcefluxAllometry_ANT-588	PS89-18_1	-57.4443	0.0795	20141212	RMT	Gymnoscopelus braueri	urn:lsid:marinespecies.org:taxname:234642	NA	NA	Preserved frozen -20 °C	Present	preservedSpecimen	October 2015	Total length	96	mm	Standard length	90	mm										Dry mass	1.4893	g	Wet mass	7.086	g
IcefluxAllometry_ANT-589	PS89-18_1	-57.4443	0.0795	20141212	RMT	Gymnoscopelus braueri	urn:lsid:marinespecies.org:taxname:234642	NA	NA	Preserved frozen -20 °C	Present	preservedSpecimen	October 2015	Total length	87	mm	Standard length	80	mm										Dry mass	0.9919	g	Wet mass	4.3078	g
IcefluxAllometry_ANT-590	PS89-18_1	-57.4443	0.0795	20141212	RMT	Gymnoscopelus braueri	urn:lsid:marinespecies.org:taxname:234642	NA	NA	Preserved frozen -20 °C	Present	preservedSpecimen	October 2015	Total length	61	mm	Standard length	54	mm										Dry mass	0.2351	g	Wet mass	1.2789	g
IcefluxAllometry_ANT-591	PS89-30_2	-66.446	-0.056	20141219	RMT	Notolepis coatsi	urn:lsid:marinespecies.org:taxname:234695	NA	NA	Preserved frozen -20 °C	Present	preservedSpecimen	November 2015	Total length	66	mm													Dry mass	0.0499	g	Wet mass	0.2595	g
IcefluxAllometry_ANT-592	PS89-30_2	-66.446	-0.056	20141219	RMT	Notolepis coatsi	urn:lsid:marinespecies.org:taxname:234695	NA	NA	Preserved frozen -20 °C	Present	preservedSpecimen	November 2015	Total length	62	mm													Dry mass	0.0322	g	Wet mass	0.1799	g
IcefluxAllometry_ANT-593	PS89-30_2	-66.446	-0.056	20141219	RMT	Notolepis coatsi	urn:lsid:marinespecies.org:taxname:234695	NA	NA	Preserved frozen -20 °C	Present	preservedSpecimen	November 2015	Total length	49	mm													Dry mass	0.0064	g	Wet mass	0.0403	g
IcefluxAllometry_ANT-594	PS89-30_2	-66.446	-0.056	20141219	RMT	Notolepis coatsi	urn:lsid:marinespecies.org:taxname:234695	NA	NA	Preserved frozen -20 °C	Present	preservedSpecimen	November 2015	Total length	61	mm													Dry mass	0.0325	g	Wet mass	0.1827	g
IcefluxAllometry_ANT-595	PS89-79_1	-65.8573	0.0341667	20150119	RMT	Periphylla periphylla	urn:lsid:marinespecies.org:taxname:135294	NA	NA	Preserved frozen -20 °C	Present	preservedSpecimen	October 2015																Dry mass	0.2603	g	Wet mass	2.4592	g
IcefluxAllometry_ANT-596	PS89-66_5	-69.0293	-6.7995	20150116	SUIT	Periphylla periphylla	urn:lsid:marinespecies.org:taxname:135294	NA	NA	Preserved frozen -20 °C	Present	preservedSpecimen	October 2015																Dry mass	0.8577	g	Wet mass	11.7083	g
IcefluxAllometry_ANT-597	PS89-79_1	-65.8573	0.0341667	20150119	RMT	Periphylla periphylla	urn:lsid:marinespecies.org:taxname:135294	NA	NA	Preserved frozen -20 °C	Present	preservedSpecimen	October 2015																Dry mass	1.0877	g	Wet mass	17.4686	g
IcefluxAllometry_ANT-598	PS89-29_3	-66.021	0.046	20141218	RMT	Periphylla periphylla	urn:lsid:marinespecies.org:taxname:135294	NA	NA	Preserved frozen -20 °C	Present	preservedSpecimen	October 2015																Dry mass	0.4873	g	Wet mass	8.1527	g
IcefluxAllometry_ANT-599	PS89-29_3	-66.021	0.046	20141218	RMT	Periphylla periphylla	urn:lsid:marinespecies.org:taxname:135294	NA	NA	Preserved frozen -20 °C	Present	preservedSpecimen	October 2015																Dry mass	0.2828	g	Wet mass	1.1142	g
IcefluxAllometry_ANT-600	PS89-30_2	-66.446	-0.056	20141219	RMT	Periphylla periphylla	urn:lsid:marinespecies.org:taxname:135294	NA	NA	Preserved frozen -20 °C	Present	preservedSpecimen	October 2015																Dry mass	0.6585	g	Wet mass	7.7491	g
IcefluxAllometry_ANT-601	PS89-66_5	-69.0293	-6.7995	20150116	SUIT	Periphylla periphylla	urn:lsid:marinespecies.org:taxname:135294	NA	NA	Preserved frozen -20 °C	Present	preservedSpecimen	October 2015																Dry mass	0.4232	g	Wet mass	2.8869	g
IcefluxAllometry_ANT-602	PS89-29_3	-66.021	0.046	20141218	RMT	Periphylla periphylla	urn:lsid:marinespecies.org:taxname:135294	NA	NA	Preserved frozen -20 °C	Present	preservedSpecimen	October 2015																Dry mass	0.676	g	Wet mass	6.0956	g
IcefluxAllometry_ANT-603	PS89-29_3	-66.021	0.046	20141218	RMT	Periphylla periphylla	urn:lsid:marinespecies.org:taxname:135294	NA	NA	Preserved frozen -20 °C	Present	preservedSpecimen	October 2015																Dry mass	0.5547	g	Wet mass	7.515	g
IcefluxAllometry_ANT-604	PS89-66_5	-69.0293	-6.7995	20150116	SUIT	Periphylla periphylla	urn:lsid:marinespecies.org:taxname:135294	NA	NA	Preserved frozen -20 °C	Present	preservedSpecimen	October 2015																Dry mass	0.6299	g	Wet mass	11.2464	g
IcefluxAllometry_ANT-605	PS89-80_3	-63.894	0.0025	20140120	RMT	Periphylla periphylla	urn:lsid:marinespecies.org:taxname:135294	NA	NA	Preserved frozen -20 °C	Present	preservedSpecimen	October 2015																Dry mass	0.3354	g	Wet mass	3.8393	g
IcefluxAllometry_ANT-606	PS89-30_2	-66.446	-0.056	20141219	RMT	Periphylla periphylla	urn:lsid:marinespecies.org:taxname:135294	NA	NA	Preserved frozen -20 °C	Present	preservedSpecimen	October 2015																Dry mass	1.1655	g	Wet mass	18.5253	g
IcefluxAllometry_ANT-607	PS81-577_2	-58.4412	-26.1018	20131002	SUIT	Pseudosagitta gazellae	urn:lsid:marinespecies.org:taxname:266258	NA	NA	Preserved frozen -20 °C	Present	preservedSpecimen	April - June 2014	Total length	84	mm													Dry mass	25.285	mg	Wet mass	300.845	mg
IcefluxAllometry_ANT-608	PS81-577_2	-58.4412	-26.1018	20131002	SUIT	Pseudosagitta gazellae	urn:lsid:marinespecies.org:taxname:266258	NA	NA	Preserved frozen -20 °C	Present	preservedSpecimen	April - June 2014	Total length	80	mm													Dry mass	25.1633	mg	Wet mass	275.813	mg
IcefluxAllometry_ANT-609	PS81-577_2	-58.4412	-26.1018	20131002	SUIT	Salpa thompsoni	urn:lsid:marinespecies.org:taxname:266545	NA	NA	Preserved frozen -20 °C	Present	preservedSpecimen	April - June 2014	Total length	31	mm													Dry mass	13.795	mg	Wet mass	394.652	mg
IcefluxAllometry_ANT-610	PS81-577_2	-58.4412	-26.1018	20131002	SUIT	Salpa thompsoni	urn:lsid:marinespecies.org:taxname:266545	NA	NA	Preserved frozen -20 °C	Present	preservedSpecimen	April - June 2014	Total length	41	mm													Dry mass	27.005	mg	Wet mass	685.43	mg
IcefluxAllometry_ANT-611	PS81-566_18	-60.6917	-26.2667	20130925	SUIT	Salpa thompsoni	urn:lsid:marinespecies.org:taxname:266545	NA	NA	Preserved frozen -20 °C	Present	preservedSpecimen	April - June 2014	Total length	67	mm													Dry mass	49.715	mg	Wet mass	1056.28	mg
IcefluxAllometry_ANT-612	PS81-566_21	-60.6708	-26.2181	20130925	SUIT	Thysanoessa macrura	urn:lsid:marinespecies.org:taxname:236219	NA	NA	Preserved frozen -20 °C	Present	preservedSpecimen	September 2015	Total length	11	mm																Wet mass	5.9	mg										Carapace length	2.5	mm
IcefluxAllometry_ANT-613	PS81-566_21	-60.6708	-26.2181	20130925	SUIT	Thysanoessa macrura	urn:lsid:marinespecies.org:taxname:236219	J	Juvenile	Preserved frozen -20 °C	Present	preservedSpecimen	September 2015	Total length	10	mm																Wet mass	4.8	mg										Carapace length	2.2	mm
IcefluxAllometry_ANT-614	PS81-566_21	-60.6708	-26.2181	20130925	SUIT	Thysanoessa macrura	urn:lsid:marinespecies.org:taxname:236219	J	Juvenile	Preserved frozen -20 °C	Present	preservedSpecimen	September 2015	Total length	10	mm																Wet mass	5.2	mg										Carapace length	2.5	mm
IcefluxAllometry_ANT-615	PS81-571_2	-58.4202	-26.1132	20130930	SUIT	Thysanoessa macrura	urn:lsid:marinespecies.org:taxname:236219	NA	NA	Preserved frozen -20 °C	Present	preservedSpecimen	September 2015	Total length	11	mm																Wet mass	5.6	mg										Carapace length	3	mm
IcefluxAllometry_ANT-616	PS81-571_2	-58.4202	-26.1132	20130930	SUIT	Thysanoessa macrura	urn:lsid:marinespecies.org:taxname:236219	J	Juvenile	Preserved frozen -20 °C	Present	preservedSpecimen	September 2015	Total length	10	mm																Wet mass	4.8	mg										Carapace length	2.5	mm
IcefluxAllometry_ANT-617	PS81-571_2	-58.4202	-26.1132	20130930	SUIT	Thysanoessa macrura	urn:lsid:marinespecies.org:taxname:236219	J	Juvenile	Preserved frozen -20 °C	Present	preservedSpecimen	September 2015	Total length	12	mm																Wet mass	7.3	mg										Carapace length	3.3	mm
IcefluxAllometry_ANT-618	PS81-566_21	-60.6708	-26.2181	20130925	SUIT	Thysanoessa macrura	urn:lsid:marinespecies.org:taxname:236219	NA	NA	Preserved frozen -20 °C	Present	preservedSpecimen	September 2015	Total length	10	mm																Wet mass	4.3	mg										Carapace length	2.4	mm
IcefluxAllometry_ANT-619	PS81-566_21	-60.6708	-26.2181	20130925	SUIT	Thysanoessa macrura	urn:lsid:marinespecies.org:taxname:236219	J	Juvenile	Preserved frozen -20 °C	Present	preservedSpecimen	September 2015	Total length	10	mm																Wet mass	4.7	mg										Carapace length	2.3	mm
IcefluxAllometry_ANT-620	PS81-566_4	-60.5319	-26.285	20130919	SUIT	Thysanoessa macrura	urn:lsid:marinespecies.org:taxname:236219	F3B	Female	Preserved frozen -20 °C	Present	preservedSpecimen	September 2015	Total length	21	mm																Wet mass	58.4	mg										Carapace length	5.6	mm
IcefluxAllometry_ANT-621	PS81-566_4	-60.5319	-26.285	20130919	SUIT	Thysanoessa macrura	urn:lsid:marinespecies.org:taxname:236219	F3B	Female	Preserved frozen -20 °C	Present	preservedSpecimen	September 2015	Total length	23	mm																Wet mass	63.8	mg										Carapace length	6.2	mm
IcefluxAllometry_ANT-622	PS81-566_21	-60.6708	-26.2181	20130925	SUIT	Thysanoessa macrura	urn:lsid:marinespecies.org:taxname:236219	J	Juvenile	Preserved frozen -20 °C	Present	preservedSpecimen	September 2015	Total length	15	mm																Wet mass	14.6	mg										Carapace length	3.8	mm
IcefluxAllometry_ANT-623	PS81-566_21	-60.6708	-26.2181	20130925	SUIT	Thysanoessa macrura	urn:lsid:marinespecies.org:taxname:236219	F3B	Female	Preserved frozen -20 °C	Present	preservedSpecimen	September 2015	Total length	16	mm																Wet mass	24.7	mg										Carapace length	4.4	mm
IcefluxAllometry_ANT-624	PS81-566_21	-60.6708	-26.2181	20130925	SUIT	Thysanoessa macrura	urn:lsid:marinespecies.org:taxname:236219	J	Juvenile	Preserved frozen -20 °C	Present	preservedSpecimen	September 2015	Total length	10	mm																Wet mass	5.6	mg										Carapace length	2.6	mm
IcefluxAllometry_ANT-625	PS81-566_21	-60.6708	-26.2181	20130925	SUIT	Thysanoessa macrura	urn:lsid:marinespecies.org:taxname:236219	NA	NA	Preserved frozen -20 °C	Present	preservedSpecimen	September 2015	Total length	9	mm																Wet mass	3.3	mg										Carapace length	1.9	mm
IcefluxAllometry_ANT-626	PS81-566_4	-60.5319	-26.285	20130919	SUIT	Thysanoessa macrura	urn:lsid:marinespecies.org:taxname:236219	F3B	Female	Preserved frozen -20 °C	Present	preservedSpecimen	September 2015	Total length	24	mm																Wet mass	95.2	mg										Carapace length	7.2	mm
IcefluxAllometry_ANT-627	PS81-566_4	-60.5319	-26.285	20130919	SUIT	Thysanoessa macrura	urn:lsid:marinespecies.org:taxname:236219	F3B	Female	Preserved frozen -20 °C	Present	preservedSpecimen	September 2015	Total length	24	mm																Wet mass	87.3	mg										Carapace length	6.8	mm
IcefluxAllometry_ANT-628	PS81-566_4	-60.5319	-26.285	20130919	SUIT	Thysanoessa macrura	urn:lsid:marinespecies.org:taxname:236219	F3B	Female	Preserved frozen -20 °C	Present	preservedSpecimen	September 2015	Total length	26	mm																Wet mass	119.3	mg										Carapace length	7.6	mm
IcefluxAllometry_ANT-629	PS81-566_4	-60.5319	-26.285	20130919	SUIT	Thysanoessa macrura	urn:lsid:marinespecies.org:taxname:236219	F3B	Female	Preserved frozen -20 °C	Present	preservedSpecimen	September 2015	Total length	23	mm																Wet mass	67.9	mg										Carapace length	6.3	mm
IcefluxAllometry_ANT-630	PS81-557_2	-59.9623	-33.1667	20130910	SUIT	Thysanoessa macrura	urn:lsid:marinespecies.org:taxname:236219	F3B	Female	Preserved frozen -20 °C	Present	preservedSpecimen	September 2015	Total length	20	mm																Wet mass	37.8	mg										Carapace length	5.95	mm
IcefluxAllometry_ANT-631	PS81-557_2	-59.9623	-33.1667	20130910	SUIT	Thysanoessa macrura	urn:lsid:marinespecies.org:taxname:236219	M3B	Male	Preserved frozen -20 °C	Present	preservedSpecimen	September 2015	Total length	16	mm																Wet mass	23.3	mg										Carapace length	3.4	mm
IcefluxAllometry_ANT-632	PS81-566_4	-60.5319	-26.285	20130919	SUIT	Thysanoessa macrura	urn:lsid:marinespecies.org:taxname:236219	F3B	Female	Preserved frozen -20 °C	Present	preservedSpecimen	September 2015	Total length	21	mm																Wet mass	52.3	mg										Carapace length	5.7	mm
IcefluxAllometry_ANT-633	PS82-107_1	-77.918	-38.0468	20140116	RMT	Thysanoessa macrura	urn:lsid:marinespecies.org:taxname:236219	NA	Female	Preserved frozen -80 °C	Present	preservedSpecimen	September 2015	Total length	18	mm													Dry mass	10.5	mg
IcefluxAllometry_ANT-634	PS82-317_1	-74.6523	-28.8428	20140210	RMT	Thysanoessa macrura	urn:lsid:marinespecies.org:taxname:236219	NA	Female	Preserved frozen -80 °C	Present	preservedSpecimen	September 2015	Total length	15	mm													Dry mass	5.4	mg
IcefluxAllometry_ANT-635	PS82-234_1	-74.2755	-37.8577	20140201	RMT	Thysanoessa macrura	urn:lsid:marinespecies.org:taxname:236219	J	Juvenile	Preserved frozen -80 °C	Present	preservedSpecimen	September 2015	Total length	16	mm													Dry mass	7.45	mg
IcefluxAllometry_ANT-636	PS82-247_1	-74.558	-37.7492	20140203	RMT	Thysanoessa macrura	urn:lsid:marinespecies.org:taxname:236219	J	Juvenile	Preserved frozen -80 °C	Present	preservedSpecimen	September 2015	Total length	14	mm													Dry mass	4.85	mg
IcefluxAllometry_ANT-637	PS82-250_1	-74.5122	-37.473	20140203	RMT	Thysanoessa macrura	urn:lsid:marinespecies.org:taxname:236219	J	Juvenile	Preserved frozen -80 °C	Present	preservedSpecimen	September 2015	Total length	16	mm													Dry mass	7.05	mg
IcefluxAllometry_ANT-638	PS82-107_1	-77.918	-38.0468	20140116	RMT	Thysanoessa macrura	urn:lsid:marinespecies.org:taxname:236219	NA	Male	Preserved frozen -80 °C	Present	preservedSpecimen	September 2015	Total length	16	mm													Dry mass	4.8	mg
IcefluxAllometry_ANT-639	PS82-234_1	-74.2755	-37.8577	20140201	RMT	Thysanoessa macrura	urn:lsid:marinespecies.org:taxname:236219	NA	Male	Preserved frozen -80 °C	Present	preservedSpecimen	September 2015	Total length	18	mm													Dry mass	15.5	mg
[truncated: 15 more columns]

## Sheet: Legend
Column	Explanantion
occurenceID	Unique identifier.
locationID	Sampling location consisting of Polarstern expedition number (PSxx) followed by the station and cast number.
decimalLatitude	Latitude of sampled station location expressed in decimal degrees.
decimalLongitude	Longitude of sampled station location expressed in decimal degrees.
eventDate	Date of the sampling event (yyymmdd)
samplingProtocol	Gear used for sampling (SUIT = Surface and Under Ice Trawl, RMT = Rectangular Midwater Trawl, MN = Multinet, BT = Bottom trawl,
scientificName	Scientific name of the measured specimen
scientificNameID	Life Science Identifier (LSID) of species or genus name.
lifeStage	Life stage of the measured specimen.
sex	Sex of measured specimen. In case of krill: FIV, FV and FVI represent furcilia larval stages.
preparations	Preservation method.
occurenceStatus	Presence or absence of a Taxon at a Location.
basisOfRecord	The specific nature of the data record.
measurementDeterminedDate	Period (month(s) Year) in which the measurements were conducted on the preserved samples.
measurementType	Details of the measurement performed.
measurementValue	Measurement value.
measurementUnit	SI measurement unit.
measurementTypes	Description
Standard length	Tip of the snout to the end of the last vertebra
Eye length horizontal	Maximum horizontal eye length
Eye length vertical	Maximum vertical eye length
Telson length	Length of the telson
Dry mass	Total dry mass of individual
Wet mass	Total wet mass of individual
Tail length	Lenth of the tail segment excluding the tail fin
head width	Width of the head at broadest part
Eye distance	Distance between the eyes
Carapace length	Tip of the rostrum to the mid-dorsal posterior edge of the carapace
Otolith length	Maximum length of the otolith (side undefined)
Otolith length left	Maximum length of the left otolith
Otolith width left	Maximum width of the left otolith
Otolith length right	Maximum length of the right otolith
Otolith width right	Maximum width of the right otolith
Prosome length	Tip of the cephalosome to the distal lateral end of the last thoracic segment
Head length	Length of the head measured from the tip
Total length	Anterior margin of eye to tip of telson (Euphausia superba)
	Tip of the rostrum to tip of the telson (other Euphausiids)
	Tip of head (following the curved dorsal line) to tip of telson (gammarid amphipods)
	Front of head (following the curved dorsal line) to tip of telson (hyperiid amphipods)
	Tip of the snout to the posterior margin of the caudal fin (Fish)
	Tip of the tail excluding the tail fin (Chaetognaths)
