# Supplementary material for: Allometric relationships of ecologically important Antarctic and Arctic zooplankton and fish species
Source: Polar Biol. 2022 Jan 8;45(2):203–24. doi: 10.1007/s00300-021-02984-4 (PMC8827386; doi:10.1007/s00300-021-02984-4)
Supplement: Supplementary file 2 — Supplementary file2 (XLSX 679 kb) [file 300_2021_2984_MOESM2_ESM.xlsx]

## Sheet: Data Arctic
OccurenceID	locationID	decimalLatitude	decimalLongitude	eventDate	samplingProtocol	scientificName	scientificNameID	lifeStage	sex	preparations	OccurenceStatus	basisOfRecord	measurementDeterminedDate	Total length measurementType	Total length measurementValue	Total length measurementUnit	Standard length measurementType	Standard length measurementValue	Standard length measurementUnit	Eye length horizontal measurementType	Eye length horizontal measurementValue	Eye length horizontal measurementUnit	Eye length vertical measurementType	Eye length vertical measurementValue	Eye length vertical measurementUnit	Telson length measurementType	Telson length measurementValue	Telson length measurementUnit	Dry mass measurementType	Dry mass measurementValue	Dry mass measurementUnit	Wet mass measurementType	Wet mass measurementValue	Wet mass measurementUnit	Tail length measurementType	Tail length measurementValue	Tail length measurementUnit	head width measurementType	head width measurementValue	head width measurementUnit	Eye distance measurementType	Eye distance measurementValue	Eye distance measurementUnit	Carapace length measurementType	Carapace measurementValue	Carapace length measurementUnit	Otolith length measurementType	Otolith length measurementValue	Otolith length measurementUnit
IcefluxAllometry_ARC-001	PS80-216_1	82.483	30.027	20120807	SUIT	Apherusa glacialis	urn:lsid:marinespecies.org:taxname:102166	NA	NA	Preserved on 4% formaldehyde	Present	preservedSpecimen	January-February 2014	Total length	9.445	mm				Eye length horizontal	0.516	mm	Eye length vertical	0.457	mm	Telson length	0.382	mm
IcefluxAllometry_ARC-002	PS80-216_1	82.483	30.027	20120807	SUIT	Apherusa glacialis	urn:lsid:marinespecies.org:taxname:102166	NA	NA	Preserved on 4% formaldehyde	Present	preservedSpecimen	January-February 2014	Total length	9.657	mm				Eye length horizontal	0.453	mm	Eye length vertical	0.424	mm	Telson length	0.511	mm
IcefluxAllometry_ARC-003	PS80-216_1	82.483	30.027	20120807	SUIT	Apherusa glacialis	urn:lsid:marinespecies.org:taxname:102166	NA	NA	Preserved on 4% formaldehyde	Present	preservedSpecimen	January-February 2014	Total length	11.814	mm				Eye length horizontal	0.495	mm	Eye length vertical	0.521	mm	Telson length	0.35	mm
IcefluxAllometry_ARC-004	PS80-216_1	82.483	30.027	20120807	SUIT	Apherusa glacialis	urn:lsid:marinespecies.org:taxname:102166	NA	NA	Preserved on 4% formaldehyde	Present	preservedSpecimen	January-February 2014	Total length	9.611	mm				Eye length horizontal	0.456	mm	Eye length vertical	0.429	mm	Telson length	0.359	mm
IcefluxAllometry_ARC-005	PS80-216_1	82.483	30.027	20120807	SUIT	Apherusa glacialis	urn:lsid:marinespecies.org:taxname:102166	NA	NA	Preserved on 4% formaldehyde	Present	preservedSpecimen	January-February 2014	Total length	5.344	mm				Eye length horizontal	0.25	mm	Eye length vertical	0.223	mm	Telson length	0.2	mm
IcefluxAllometry_ARC-006	PS80-216_1	82.483	30.027	20120807	SUIT	Apherusa glacialis	urn:lsid:marinespecies.org:taxname:102166	NA	NA	Preserved on 4% formaldehyde	Present	preservedSpecimen	January-February 2014	Total length	5.397	mm				Eye length horizontal	0.291	mm	Eye length vertical	0.241	mm	Telson length	0.192	mm
IcefluxAllometry_ARC-007	PS80-216_1	82.483	30.027	20120807	SUIT	Apherusa glacialis	urn:lsid:marinespecies.org:taxname:102166	NA	NA	Preserved on 4% formaldehyde	Present	preservedSpecimen	January-February 2014	Total length	6.616	mm				Eye length horizontal	0.322	mm	Eye length vertical	0.299	mm	Telson length	0.225	mm
IcefluxAllometry_ARC-008	PS80-216_1	82.483	30.027	20120807	SUIT	Apherusa glacialis	urn:lsid:marinespecies.org:taxname:102166	NA	NA	Preserved on 4% formaldehyde	Present	preservedSpecimen	January-February 2014	Total length	9.361	mm				Eye length horizontal	0.504	mm	Eye length vertical	0.455	mm	Telson length	0.325	mm
IcefluxAllometry_ARC-009	PS80-216_1	82.483	30.027	20120807	SUIT	Apherusa glacialis	urn:lsid:marinespecies.org:taxname:102166	NA	NA	Preserved on 4% formaldehyde	Present	preservedSpecimen	January-February 2014	Total length	6.287	mm				Eye length horizontal	0.324	mm	Eye length vertical	0.319	mm	Telson length	0.175	mm
IcefluxAllometry_ARC-010	PS80-216_1	82.483	30.027	20120807	SUIT	Apherusa glacialis	urn:lsid:marinespecies.org:taxname:102166	NA	NA	Preserved on 4% formaldehyde	Present	preservedSpecimen	January-February 2014	Total length	5.3	mm				Eye length horizontal	0.299	mm	Eye length vertical	0.26	mm	Telson length	0.181	mm
IcefluxAllometry_ARC-011	PS80-216_1	82.483	30.027	20120807	SUIT	Apherusa glacialis	urn:lsid:marinespecies.org:taxname:102166	NA	NA	Preserved on 4% formaldehyde	Present	preservedSpecimen	January-February 2014	Total length	5.767	mm				Eye length horizontal	0.267	mm	Eye length vertical	0.274	mm	Telson length	0.211	mm
IcefluxAllometry_ARC-012	PS80-216_1	82.483	30.027	20120807	SUIT	Apherusa glacialis	urn:lsid:marinespecies.org:taxname:102166	NA	NA	Preserved on 4% formaldehyde	Present	preservedSpecimen	January-February 2014	Total length	6.722	mm				Eye length horizontal	0.329	mm	Eye length vertical	0.287	mm	Telson length	0.265	mm
IcefluxAllometry_ARC-013	PS80-216_1	82.483	30.027	20120807	SUIT	Apherusa glacialis	urn:lsid:marinespecies.org:taxname:102166	NA	NA	Preserved on 4% formaldehyde	Present	preservedSpecimen	January-February 2014	Total length	6.038	mm				Eye length horizontal	0.299	mm	Eye length vertical	0.26	mm	Telson length	0.262	mm
IcefluxAllometry_ARC-014	PS80-216_1	82.483	30.027	20120807	SUIT	Apherusa glacialis	urn:lsid:marinespecies.org:taxname:102166	NA	NA	Preserved on 4% formaldehyde	Present	preservedSpecimen	January-February 2014	Total length	5.773	mm				Eye length horizontal	0.266	mm	Eye length vertical	0.249	mm	Telson length	0.228	mm
IcefluxAllometry_ARC-015	PS80-216_1	82.483	30.027	20120807	SUIT	Apherusa glacialis	urn:lsid:marinespecies.org:taxname:102166	NA	NA	Preserved on 4% formaldehyde	Present	preservedSpecimen	January-February 2014	Total length	6.079	mm				Eye length horizontal	0.32	mm	Eye length vertical	0.262	mm	Telson length	0.15	mm
IcefluxAllometry_ARC-016	PS80-216_1	82.483	30.027	20120807	SUIT	Apherusa glacialis	urn:lsid:marinespecies.org:taxname:102166	NA	NA	Preserved on 4% formaldehyde	Present	preservedSpecimen	January-February 2014	Total length	4.871	mm				Eye length horizontal	0.241	mm	Eye length vertical	0.235	mm	Telson length	0.179	mm
IcefluxAllometry_ARC-017	PS80-216_1	82.483	30.027	20120807	SUIT	Apherusa glacialis	urn:lsid:marinespecies.org:taxname:102166	NA	NA	Preserved on 4% formaldehyde	Present	preservedSpecimen	January-February 2014	Total length	5.063	mm				Eye length horizontal	0.272	mm	Eye length vertical	0.257	mm	Telson length	0.168	mm
IcefluxAllometry_ARC-018	PS80-216_1	82.483	30.027	20120807	SUIT	Apherusa glacialis	urn:lsid:marinespecies.org:taxname:102166	NA	NA	Preserved on 4% formaldehyde	Present	preservedSpecimen	January-February 2014	Total length	5.902	mm				Eye length horizontal	0.279	mm	Eye length vertical	0.248	mm	Telson length	0.159	mm
IcefluxAllometry_ARC-019	PS80-216_1	82.483	30.027	20120807	SUIT	Apherusa glacialis	urn:lsid:marinespecies.org:taxname:102166	NA	NA	Preserved on 4% formaldehyde	Present	preservedSpecimen	January-February 2014	Total length	5.14	mm				Eye length horizontal	0.263	mm	Eye length vertical	0.236	mm	Telson length	0.162	mm
IcefluxAllometry_ARC-020	PS80-216_1	82.483	30.027	20120807	SUIT	Apherusa glacialis	urn:lsid:marinespecies.org:taxname:102166	NA	NA	Preserved on 4% formaldehyde	Present	preservedSpecimen	January-February 2014	Total length	5.136	mm				Eye length horizontal	0.253	mm	Eye length vertical	0.223	mm	Telson length	0.189	mm
IcefluxAllometry_ARC-021	PS80-216_1	82.483	30.027	20120807	SUIT	Apherusa glacialis	urn:lsid:marinespecies.org:taxname:102166	NA	NA	Preserved on 4% formaldehyde	Present	preservedSpecimen	January-February 2014	Total length	5.325	mm				Eye length horizontal	0.255	mm	Eye length vertical	0.252	mm	Telson length	0.146	mm
IcefluxAllometry_ARC-022	PS80-216_1	82.483	30.027	20120807	SUIT	Apherusa glacialis	urn:lsid:marinespecies.org:taxname:102166	NA	NA	Preserved on 4% formaldehyde	Present	preservedSpecimen	January-February 2014	Total length	6.576	mm				Eye length horizontal	0.317	mm	Eye length vertical	0.27	mm	Telson length	0.221	mm
IcefluxAllometry_ARC-023	PS80-216_1	82.483	30.027	20120807	SUIT	Apherusa glacialis	urn:lsid:marinespecies.org:taxname:102166	NA	NA	Preserved on 4% formaldehyde	Present	preservedSpecimen	January-February 2014	Total length	8.298	mm				Eye length horizontal	0.302	mm	Eye length vertical	0.277	mm	Telson length	0.255	mm
IcefluxAllometry_ARC-024	PS80-216_1	82.483	30.027	20120807	SUIT	Apherusa glacialis	urn:lsid:marinespecies.org:taxname:102166	NA	NA	Preserved on 4% formaldehyde	Present	preservedSpecimen	January-February 2014	Total length	6.546	mm				Eye length horizontal	0.295	mm	Eye length vertical	0.279	mm	Telson length	0.233	mm
IcefluxAllometry_ARC-025	PS80-216_1	82.483	30.027	20120807	SUIT	Apherusa glacialis	urn:lsid:marinespecies.org:taxname:102166	NA	NA	Preserved on 4% formaldehyde	Present	preservedSpecimen	January-February 2014	Total length	6.097	mm				Eye length horizontal	0.253	mm	Eye length vertical	0.253	mm	Telson length	0.172	mm
IcefluxAllometry_ARC-026	PS80-216_1	82.483	30.027	20120807	SUIT	Apherusa glacialis	urn:lsid:marinespecies.org:taxname:102166	NA	NA	Preserved on 4% formaldehyde	Present	preservedSpecimen	January-February 2014	Total length	6.21	mm				Eye length horizontal	0.316	mm	Eye length vertical	0.266	mm	Telson length	0.236	mm
IcefluxAllometry_ARC-027	PS80-216_1	82.483	30.027	20120807	SUIT	Apherusa glacialis	urn:lsid:marinespecies.org:taxname:102166	NA	NA	Preserved on 4% formaldehyde	Present	preservedSpecimen	January-February 2014	Total length	5.935	mm				Eye length horizontal	0.315	mm	Eye length vertical	0.256	mm	Telson length	0.208	mm
IcefluxAllometry_ARC-028	PS80-216_1	82.483	30.027	20120807	SUIT	Apherusa glacialis	urn:lsid:marinespecies.org:taxname:102166	NA	NA	Preserved on 4% formaldehyde	Present	preservedSpecimen	January-February 2014	Total length	6.504	mm				Eye length horizontal	0.335	mm	Eye length vertical	0.295	mm	Telson length	0.235	mm
IcefluxAllometry_ARC-029	PS80-216_1	82.483	30.027	20120807	SUIT	Apherusa glacialis	urn:lsid:marinespecies.org:taxname:102166	NA	NA	Preserved on 4% formaldehyde	Present	preservedSpecimen	January-February 2014	Total length	5.829	mm				Eye length horizontal	0.307	mm	Eye length vertical	0.27	mm	Telson length	0.221	mm
IcefluxAllometry_ARC-030	PS80-216_1	82.483	30.027	20120807	SUIT	Apherusa glacialis	urn:lsid:marinespecies.org:taxname:102166	NA	NA	Preserved on 4% formaldehyde	Present	preservedSpecimen	January-February 2014	Total length	5.566	mm				Eye length horizontal	0.244	mm	Eye length vertical	0.228	mm	Telson length	0.228	mm
IcefluxAllometry_ARC-031	PS80-216_1	82.483	30.027	20120807	SUIT	Apherusa glacialis	urn:lsid:marinespecies.org:taxname:102166	NA	NA	Preserved on 4% formaldehyde	Present	preservedSpecimen	January-February 2014	Total length	5.473	mm				Eye length horizontal	0.283	mm	Eye length vertical	0.237	mm	Telson length	0.201	mm
IcefluxAllometry_ARC-032	PS80-216_1	82.483	30.027	20120807	SUIT	Apherusa glacialis	urn:lsid:marinespecies.org:taxname:102166	NA	NA	Preserved on 4% formaldehyde	Present	preservedSpecimen	January-February 2014	Total length	5.307	mm				Eye length horizontal	0.296	mm	Eye length vertical	0.256	mm	Telson length	0.207	mm
IcefluxAllometry_ARC-033	PS80-216_1	82.483	30.027	20120807	SUIT	Apherusa glacialis	urn:lsid:marinespecies.org:taxname:102166	NA	NA	Preserved on 4% formaldehyde	Present	preservedSpecimen	January-February 2014	Total length	6.163	mm				Eye length horizontal	0.313	mm	Eye length vertical	0.283	mm	Telson length	0.22	mm
IcefluxAllometry_ARC-034	PS80-216_1	82.483	30.027	20120807	SUIT	Apherusa glacialis	urn:lsid:marinespecies.org:taxname:102166	NA	NA	Preserved on 4% formaldehyde	Present	preservedSpecimen	January-February 2014	Total length	5.109	mm				Eye length horizontal	0.249	mm	Eye length vertical	0.235	mm	Telson length	0.183	mm
IcefluxAllometry_ARC-035	PS80-216_1	82.483	30.027	20120807	SUIT	Apherusa glacialis	urn:lsid:marinespecies.org:taxname:102166	NA	NA	Preserved on 4% formaldehyde	Present	preservedSpecimen	January-February 2014	Total length	5.051	mm				Eye length horizontal	0.26	mm	Eye length vertical	0.208	mm	Telson length	0.218	mm
IcefluxAllometry_ARC-036	PS80-216_1	82.483	30.027	20120807	SUIT	Apherusa glacialis	urn:lsid:marinespecies.org:taxname:102166	NA	NA	Preserved on 4% formaldehyde	Present	preservedSpecimen	January-February 2014	Total length	5.842	mm				Eye length horizontal	0.298	mm	Eye length vertical	0.28	mm	Telson length	0.224	mm
IcefluxAllometry_ARC-037	PS80-216_1	82.483	30.027	20120807	SUIT	Apherusa glacialis	urn:lsid:marinespecies.org:taxname:102166	NA	NA	Preserved on 4% formaldehyde	Present	preservedSpecimen	January-February 2014	Total length	5.218	mm				Eye length horizontal	0.28	mm	Eye length vertical	0.267	mm	Telson length	0.213	mm
IcefluxAllometry_ARC-038	PS80-216_1	82.483	30.027	20120807	SUIT	Apherusa glacialis	urn:lsid:marinespecies.org:taxname:102166	NA	NA	Preserved on 4% formaldehyde	Present	preservedSpecimen	January-February 2014	Total length	5.093	mm				Eye length horizontal	0.27	mm	Eye length vertical	0.232	mm	Telson length	0.177	mm
IcefluxAllometry_ARC-039	PS80-216_1	82.483	30.027	20120807	SUIT	Apherusa glacialis	urn:lsid:marinespecies.org:taxname:102166	NA	NA	Preserved on 4% formaldehyde	Present	preservedSpecimen	January-February 2014	Total length	4.618	mm				Eye length horizontal	0.247	mm	Eye length vertical	0.21	mm	Telson length	0.177	mm
IcefluxAllometry_ARC-040	PS80-216_1	82.483	30.027	20120807	SUIT	Apherusa glacialis	urn:lsid:marinespecies.org:taxname:102166	NA	NA	Preserved on 4% formaldehyde	Present	preservedSpecimen	January-February 2014	Total length	4.893	mm				Eye length horizontal	0.262	mm	Eye length vertical	0.232	mm	Telson length	0.162	mm
IcefluxAllometry_ARC-041	PS80-216_1	82.483	30.027	20120807	SUIT	Apherusa glacialis	urn:lsid:marinespecies.org:taxname:102166	NA	NA	Preserved on 4% formaldehyde	Present	preservedSpecimen	January-February 2014	Total length	5.49	mm				Eye length horizontal	0.261	mm	Eye length vertical	0.281	mm	Telson length	0.248	mm
IcefluxAllometry_ARC-042	PS80-216_1	82.483	30.027	20120807	SUIT	Apherusa glacialis	urn:lsid:marinespecies.org:taxname:102166	NA	NA	Preserved on 4% formaldehyde	Present	preservedSpecimen	January-February 2014	Total length	5.987	mm				Eye length horizontal	0.283	mm	Eye length vertical	0.25	mm	Telson length	0.223	mm
IcefluxAllometry_ARC-043	PS80-216_1	82.483	30.027	20120807	SUIT	Apherusa glacialis	urn:lsid:marinespecies.org:taxname:102166	NA	NA	Preserved on 4% formaldehyde	Present	preservedSpecimen	January-February 2014	Total length	5.137	mm				Eye length horizontal	0.268	mm	Eye length vertical	0.245	mm	Telson length	0.225	mm
IcefluxAllometry_ARC-044	PS80-216_1	82.483	30.027	20120807	SUIT	Apherusa glacialis	urn:lsid:marinespecies.org:taxname:102166	NA	NA	Preserved on 4% formaldehyde	Present	preservedSpecimen	January-February 2014	Total length	4.228	mm				Eye length horizontal	0.289	mm	Eye length vertical	0.234	mm	Telson length	0.163	mm
IcefluxAllometry_ARC-045	PS80-216_1	82.483	30.027	20120807	SUIT	Apherusa glacialis	urn:lsid:marinespecies.org:taxname:102166	NA	NA	Preserved on 4% formaldehyde	Present	preservedSpecimen	January-February 2014	Total length	4.562	mm				Eye length horizontal	0.255	mm	Eye length vertical	0.206	mm	Telson length	0.188	mm
IcefluxAllometry_ARC-046	PS80-216_1	82.483	30.027	20120807	SUIT	Apherusa glacialis	urn:lsid:marinespecies.org:taxname:102166	NA	NA	Preserved on 4% formaldehyde	Present	preservedSpecimen	January-February 2014	Total length	4.549	mm				Eye length horizontal	0.249	mm	Eye length vertical	0.215	mm	Telson length	0.178	mm
IcefluxAllometry_ARC-047	PS80-216_1	82.483	30.027	20120807	SUIT	Apherusa glacialis	urn:lsid:marinespecies.org:taxname:102166	NA	NA	Preserved on 4% formaldehyde	Present	preservedSpecimen	January-February 2014	Total length	4.401	mm				Eye length horizontal	0.262	mm	Eye length vertical	0.221	mm	Telson length	0.154	mm
IcefluxAllometry_ARC-048	PS80-223_1	84.07	30.434	20120809	SUIT	Apherusa glacialis	urn:lsid:marinespecies.org:taxname:102166	NA	NA	Preserved on 4% formaldehyde	Present	preservedSpecimen	January-February 2014	Total length	12.503	mm				Eye length horizontal	0.652	mm	Eye length vertical	0.523	mm	Telson length	0.508	mm
IcefluxAllometry_ARC-049	PS80-223_1	84.07	30.434	20120809	SUIT	Apherusa glacialis	urn:lsid:marinespecies.org:taxname:102166	NA	NA	Preserved on 4% formaldehyde	Present	preservedSpecimen	January-February 2014	Total length	6.436	mm				Eye length horizontal	0.328	mm	Eye length vertical	0.27	mm	Telson length	0.219	mm
IcefluxAllometry_ARC-050	PS80-223_1	84.07	30.434	20120809	SUIT	Apherusa glacialis	urn:lsid:marinespecies.org:taxname:102166	NA	NA	Preserved on 4% formaldehyde	Present	preservedSpecimen	January-February 2014	Total length	5.133	mm				Eye length horizontal	0.3	mm	Eye length vertical	0.254	mm	Telson length	0.213	mm
IcefluxAllometry_ARC-051	PS80-223_1	84.07	30.434	20120809	SUIT	Apherusa glacialis	urn:lsid:marinespecies.org:taxname:102166	NA	NA	Preserved on 4% formaldehyde	Present	preservedSpecimen	January-February 2014	Total length	5.048	mm				Eye length horizontal	0.311	mm	Eye length vertical	0.259	mm	Telson length	0.187	mm
IcefluxAllometry_ARC-052	PS80-223_1	84.07	30.434	20120809	SUIT	Apherusa glacialis	urn:lsid:marinespecies.org:taxname:102166	NA	NA	Preserved on 4% formaldehyde	Present	preservedSpecimen	January-February 2014	Total length	6.34	mm				Eye length horizontal	0.378	mm	Eye length vertical	0.327	mm	Telson length	0.262	mm
IcefluxAllometry_ARC-053	PS80-223_1	84.07	30.434	20120809	SUIT	Apherusa glacialis	urn:lsid:marinespecies.org:taxname:102166	NA	NA	Preserved on 4% formaldehyde	Present	preservedSpecimen	January-February 2014	Total length	5.294	mm				Eye length horizontal	0.334	mm	Eye length vertical	0.257	mm	Telson length	0.214	mm
IcefluxAllometry_ARC-054	PS80-223_1	84.07	30.434	20120809	SUIT	Apherusa glacialis	urn:lsid:marinespecies.org:taxname:102166	NA	NA	Preserved on 4% formaldehyde	Present	preservedSpecimen	January-February 2014	Total length	11.113	mm				Eye length horizontal	0.591	mm	Eye length vertical	0.541	mm	Telson length	0.438	mm
IcefluxAllometry_ARC-055	PS80-223_1	84.07	30.434	20120809	SUIT	Apherusa glacialis	urn:lsid:marinespecies.org:taxname:102166	NA	NA	Preserved on 4% formaldehyde	Present	preservedSpecimen	January-February 2014	Total length	11.766	mm				Eye length horizontal	0.557	mm	Eye length vertical	0.476	mm	Telson length	0.438	mm
IcefluxAllometry_ARC-056	PS80-223_1	84.07	30.434	20120809	SUIT	Apherusa glacialis	urn:lsid:marinespecies.org:taxname:102166	NA	NA	Preserved on 4% formaldehyde	Present	preservedSpecimen	January-February 2014	Total length	8.557	mm				Eye length horizontal	0.486	mm	Eye length vertical	0.438	mm	Telson length	0.317	mm
IcefluxAllometry_ARC-057	PS80-223_1	84.07	30.434	20120809	SUIT	Apherusa glacialis	urn:lsid:marinespecies.org:taxname:102166	NA	NA	Preserved on 4% formaldehyde	Present	preservedSpecimen	January-February 2014	Total length	10.962	mm				Eye length horizontal	0.584	mm	Eye length vertical	0.479	mm	Telson length	0.414	mm
IcefluxAllometry_ARC-058	PS80-223_1	84.07	30.434	20120809	SUIT	Apherusa glacialis	urn:lsid:marinespecies.org:taxname:102166	NA	NA	Preserved on 4% formaldehyde	Present	preservedSpecimen	January-February 2014	Total length	11.262	mm				Eye length horizontal	0.687	mm	Eye length vertical	0.587	mm	Telson length	0.524	mm
IcefluxAllometry_ARC-059	PS80-223_1	84.07	30.434	20120809	SUIT	Apherusa glacialis	urn:lsid:marinespecies.org:taxname:102166	NA	NA	Preserved on 4% formaldehyde	Present	preservedSpecimen	January-February 2014	Total length	5.304	mm				Eye length horizontal	0.285	mm	Eye length vertical	0.238	mm	Telson length	0.156	mm
IcefluxAllometry_ARC-060	PS80-223_1	84.07	30.434	20120809	SUIT	Apherusa glacialis	urn:lsid:marinespecies.org:taxname:102166	NA	NA	Preserved on 4% formaldehyde	Present	preservedSpecimen	January-February 2014	Total length	5.934	mm				Eye length horizontal	0.298	mm	Eye length vertical	0.255	mm	Telson length	0.253	mm
IcefluxAllometry_ARC-061	PS80-223_1	84.07	30.434	20120809	SUIT	Apherusa glacialis	urn:lsid:marinespecies.org:taxname:102166	NA	NA	Preserved on 4% formaldehyde	Present	preservedSpecimen	January-February 2014	Total length	5.764	mm				Eye length horizontal	0.331	mm	Eye length vertical	0.276	mm	Telson length	0.254	mm
IcefluxAllometry_ARC-062	PS80-223_1	84.07	30.434	20120809	SUIT	Apherusa glacialis	urn:lsid:marinespecies.org:taxname:102166	NA	NA	Preserved on 4% formaldehyde	Present	preservedSpecimen	January-February 2014	Total length	5.729	mm				Eye length horizontal	0.323	mm	Eye length vertical	0.263	mm	Telson length	0.241	mm
IcefluxAllometry_ARC-063	PS80-223_1	84.07	30.434	20120809	SUIT	Apherusa glacialis	urn:lsid:marinespecies.org:taxname:102166	NA	NA	Preserved on 4% formaldehyde	Present	preservedSpecimen	January-February 2014	Total length	5.406	mm				Eye length horizontal	0.331	mm	Eye length vertical	0.274	mm	Telson length	0.251	mm
IcefluxAllometry_ARC-064	PS80-223_1	84.07	30.434	20120809	SUIT	Apherusa glacialis	urn:lsid:marinespecies.org:taxname:102166	NA	NA	Preserved on 4% formaldehyde	Present	preservedSpecimen	January-February 2014	Total length	9.852	mm				Eye length horizontal	0.579	mm	Eye length vertical	0.482	mm	Telson length	0.386	mm
IcefluxAllometry_ARC-065	PS80-223_1	84.07	30.434	20120809	SUIT	Apherusa glacialis	urn:lsid:marinespecies.org:taxname:102166	NA	NA	Preserved on 4% formaldehyde	Present	preservedSpecimen	January-February 2014	Total length	11.259	mm				Eye length horizontal	0.595	mm	Eye length vertical	0.515	mm	Telson length	0.441	mm
IcefluxAllometry_ARC-066	PS80-223_1	84.07	30.434	20120809	SUIT	Apherusa glacialis	urn:lsid:marinespecies.org:taxname:102166	NA	NA	Preserved on 4% formaldehyde	Present	preservedSpecimen	January-February 2014	Total length	12.77	mm				Eye length horizontal	0.715	mm	Eye length vertical	0.582	mm	Telson length	0.52	mm
IcefluxAllometry_ARC-067	PS80-223_1	84.07	30.434	20120809	SUIT	Apherusa glacialis	urn:lsid:marinespecies.org:taxname:102166	NA	NA	Preserved on 4% formaldehyde	Present	preservedSpecimen	January-February 2014	Total length	10.01	mm				Eye length horizontal	0.572	mm	Eye length vertical	0.452	mm	Telson length	0.433	mm
IcefluxAllometry_ARC-068	PS80-223_1	84.07	30.434	20120809	SUIT	Apherusa glacialis	urn:lsid:marinespecies.org:taxname:102166	NA	NA	Preserved on 4% formaldehyde	Present	preservedSpecimen	January-February 2014	Total length	5.276	mm				Eye length horizontal	0.3	mm	Eye length vertical	0.251	mm	Telson length	0.212	mm
IcefluxAllometry_ARC-069	PS80-223_1	84.07	30.434	20120809	SUIT	Apherusa glacialis	urn:lsid:marinespecies.org:taxname:102166	NA	NA	Preserved on 4% formaldehyde	Present	preservedSpecimen	January-February 2014	Total length	5.364	mm				Eye length horizontal	0.301	mm	Eye length vertical	0.268	mm	Telson length	0.251	mm
IcefluxAllometry_ARC-070	PS80-223_1	84.07	30.434	20120809	SUIT	Apherusa glacialis	urn:lsid:marinespecies.org:taxname:102166	NA	NA	Preserved on 4% formaldehyde	Present	preservedSpecimen	January-February 2014	Total length	6.648	mm				Eye length horizontal	0.324	mm	Eye length vertical	0.284	mm	Telson length	0.26	mm
IcefluxAllometry_ARC-071	PS80-223_1	84.07	30.434	20120809	SUIT	Apherusa glacialis	urn:lsid:marinespecies.org:taxname:102166	NA	NA	Preserved on 4% formaldehyde	Present	preservedSpecimen	January-February 2014	Total length	6.146	mm				Eye length horizontal	0.321	mm	Eye length vertical	0.263	mm	Telson length	0.259	mm
IcefluxAllometry_ARC-072	PS80-223_1	84.07	30.434	20120809	SUIT	Apherusa glacialis	urn:lsid:marinespecies.org:taxname:102166	NA	NA	Preserved on 4% formaldehyde	Present	preservedSpecimen	January-February 2014	Total length	10.777	mm				Eye length horizontal	0.569	mm	Eye length vertical	0.481	mm	Telson length	0.436	mm
IcefluxAllometry_ARC-073	PS80-223_1	84.07	30.434	20120809	SUIT	Apherusa glacialis	urn:lsid:marinespecies.org:taxname:102166	NA	NA	Preserved on 4% formaldehyde	Present	preservedSpecimen	January-February 2014	Total length	9.889	mm				Eye length horizontal	0.554	mm	Eye length vertical	0.464	mm	Telson length	0.41	mm
IcefluxAllometry_ARC-074	PS80-223_1	84.07	30.434	20120809	SUIT	Apherusa glacialis	urn:lsid:marinespecies.org:taxname:102166	NA	NA	Preserved on 4% formaldehyde	Present	preservedSpecimen	January-February 2014	Total length	9.384	mm				Eye length horizontal	0.504	mm	Eye length vertical	0.428	mm	Telson length	0.393	mm
IcefluxAllometry_ARC-075	PS80-223_1	84.07	30.434	20120809	SUIT	Apherusa glacialis	urn:lsid:marinespecies.org:taxname:102166	NA	NA	Preserved on 4% formaldehyde	Present	preservedSpecimen	January-February 2014	Total length	11.804	mm				Eye length horizontal	0.648	mm	Eye length vertical	0.552	mm	Telson length	0.471	mm
IcefluxAllometry_ARC-076	PS80-223_1	84.07	30.434	20120809	SUIT	Apherusa glacialis	urn:lsid:marinespecies.org:taxname:102166	NA	NA	Preserved on 4% formaldehyde	Present	preservedSpecimen	January-February 2014	Total length	10.969	mm				Eye length horizontal	0.592	mm	Eye length vertical	0.493	mm	Telson length	0.476	mm
IcefluxAllometry_ARC-077	PS80-223_1	84.07	30.434	20120809	SUIT	Apherusa glacialis	urn:lsid:marinespecies.org:taxname:102166	NA	NA	Preserved on 4% formaldehyde	Present	preservedSpecimen	January-February 2014	Total length	10.428	mm				Eye length horizontal	0.555	mm	Eye length vertical	0.485	mm	Telson length	0.448	mm
IcefluxAllometry_ARC-078	PS80-223_1	84.07	30.434	20120809	SUIT	Apherusa glacialis	urn:lsid:marinespecies.org:taxname:102166	NA	NA	Preserved on 4% formaldehyde	Present	preservedSpecimen	January-February 2014	Total length	12.617	mm				Eye length horizontal	0.662	mm	Eye length vertical	0.537	mm	Telson length	0.509	mm
IcefluxAllometry_ARC-079	PS80-223_1	84.07	30.434	20120809	SUIT	Apherusa glacialis	urn:lsid:marinespecies.org:taxname:102166	NA	NA	Preserved on 4% formaldehyde	Present	preservedSpecimen	January-February 2014	Total length	11.929	mm				Eye length horizontal	0.656	mm	Eye length vertical	0.527	mm	Telson length	0.435	mm
IcefluxAllometry_ARC-080	PS80-223_1	84.07	30.434	20120809	SUIT	Apherusa glacialis	urn:lsid:marinespecies.org:taxname:102166	NA	NA	Preserved on 4% formaldehyde	Present	preservedSpecimen	January-February 2014	Total length	11.589	mm				Eye length horizontal	0.633	mm	Eye length vertical	0.527	mm	Telson length	0.471	mm
IcefluxAllometry_ARC-081	PS80-223_1	84.07	30.434	20120809	SUIT	Apherusa glacialis	urn:lsid:marinespecies.org:taxname:102166	NA	NA	Preserved on 4% formaldehyde	Present	preservedSpecimen	January-February 2014	Total length	11.303	mm				Eye length horizontal	0.563	mm	Eye length vertical	0.472	mm	Telson length	0.431	mm
IcefluxAllometry_ARC-082	PS80-223_1	84.07	30.434	20120809	SUIT	Apherusa glacialis	urn:lsid:marinespecies.org:taxname:102166	NA	NA	Preserved on 4% formaldehyde	Present	preservedSpecimen	January-February 2014	Total length	11.013	mm				Eye length horizontal	0.633	mm	Eye length vertical	0.504	mm	Telson length	0.436	mm
IcefluxAllometry_ARC-083	PS80-223_1	84.07	30.434	20120809	SUIT	Apherusa glacialis	urn:lsid:marinespecies.org:taxname:102166	NA	NA	Preserved on 4% formaldehyde	Present	preservedSpecimen	January-February 2014	Total length	10.914	mm				Eye length horizontal	0.573	mm	Eye length vertical	0.515	mm	Telson length	0.381	mm
IcefluxAllometry_ARC-084	PS80-223_1	84.07	30.434	20120809	SUIT	Apherusa glacialis	urn:lsid:marinespecies.org:taxname:102166	NA	NA	Preserved on 4% formaldehyde	Present	preservedSpecimen	January-February 2014	Total length	11.161	mm				Eye length horizontal	0.628	mm	Eye length vertical	0.519	mm	Telson length	0.495	mm
IcefluxAllometry_ARC-085	PS80-223_1	84.07	30.434	20120809	SUIT	Apherusa glacialis	urn:lsid:marinespecies.org:taxname:102166	NA	NA	Preserved on 4% formaldehyde	Present	preservedSpecimen	January-February 2014	Total length	11.038	mm				Eye length horizontal	0.56	mm	Eye length vertical	0.451	mm	Telson length	0.424	mm
IcefluxAllometry_ARC-086	PS80-223_1	84.07	30.434	20120809	SUIT	Apherusa glacialis	urn:lsid:marinespecies.org:taxname:102166	NA	NA	Preserved on 4% formaldehyde	Present	preservedSpecimen	January-February 2014	Total length	11.089	mm				Eye length horizontal	0.583	mm	Eye length vertical	0.476	mm	Telson length	0.416	mm
IcefluxAllometry_ARC-087	PS80-223_1	84.07	30.434	20120809	SUIT	Apherusa glacialis	urn:lsid:marinespecies.org:taxname:102166	NA	NA	Preserved on 4% formaldehyde	Present	preservedSpecimen	January-February 2014	Total length	10.817	mm				Eye length horizontal	0.583	mm	Eye length vertical	0.504	mm	Telson length	0.467	mm
IcefluxAllometry_ARC-088	PS80-223_1	84.07	30.434	20120809	SUIT	Apherusa glacialis	urn:lsid:marinespecies.org:taxname:102166	NA	NA	Preserved on 4% formaldehyde	Present	preservedSpecimen	January-February 2014	Total length	10.762	mm				Eye length horizontal	0.54	mm	Eye length vertical	0.474	mm	Telson length	0.399	mm
IcefluxAllometry_ARC-089	PS80-223_1	84.07	30.434	20120809	SUIT	Apherusa glacialis	urn:lsid:marinespecies.org:taxname:102166	NA	NA	Preserved on 4% formaldehyde	Present	preservedSpecimen	January-February 2014	Total length	5.384	mm				Eye length horizontal	0.318	mm	Eye length vertical	0.257	mm	Telson length	0.236	mm
IcefluxAllometry_ARC-090	PS80-223_1	84.07	30.434	20120809	SUIT	Apherusa glacialis	urn:lsid:marinespecies.org:taxname:102166	NA	NA	Preserved on 4% formaldehyde	Present	preservedSpecimen	January-February 2014	Total length	6.3	mm				Eye length horizontal	0.324	mm	Eye length vertical	0.277	mm	Telson length	0.244	mm
IcefluxAllometry_ARC-091	PS80-223_1	84.07	30.434	20120809	SUIT	Apherusa glacialis	urn:lsid:marinespecies.org:taxname:102166	NA	NA	Preserved on 4% formaldehyde	Present	preservedSpecimen	January-February 2014	Total length	5.505	mm				Eye length horizontal	0.319	mm	Eye length vertical	0.26	mm	Telson length	0.215	mm
IcefluxAllometry_ARC-092	PS80-223_1	84.07	30.434	20120809	SUIT	Apherusa glacialis	urn:lsid:marinespecies.org:taxname:102166	NA	NA	Preserved on 4% formaldehyde	Present	preservedSpecimen	January-February 2014	Total length	12.294	mm				Eye length horizontal	0.55	mm	Eye length vertical	0.401	mm	Telson length	0.356	mm
IcefluxAllometry_ARC-093	PS80-223_1	84.07	30.434	20120809	SUIT	Apherusa glacialis	urn:lsid:marinespecies.org:taxname:102166	NA	NA	Preserved on 4% formaldehyde	Present	preservedSpecimen	January-February 2014	Total length	10.193	mm				Eye length horizontal	0.627	mm	Eye length vertical	0.509	mm	Telson length	0.462	mm
IcefluxAllometry_ARC-094	PS80-223_1	84.07	30.434	20120809	SUIT	Apherusa glacialis	urn:lsid:marinespecies.org:taxname:102166	NA	NA	Preserved on 4% formaldehyde	Present	preservedSpecimen	January-February 2014	Total length	11.601	mm				Eye length horizontal	0.645	mm	Eye length vertical	0.552	mm	Telson length	0.481	mm
IcefluxAllometry_ARC-095	PS80-223_1	84.07	30.434	20120809	SUIT	Apherusa glacialis	urn:lsid:marinespecies.org:taxname:102166	NA	NA	Preserved on 4% formaldehyde	Present	preservedSpecimen	January-February 2014	Total length	10.715	mm				Eye length horizontal	0.62	mm	Eye length vertical	0.511	mm	Telson length	0.441	mm
IcefluxAllometry_ARC-096	PS80-223_1	84.07	30.434	20120809	SUIT	Apherusa glacialis	urn:lsid:marinespecies.org:taxname:102166	NA	NA	Preserved on 4% formaldehyde	Present	preservedSpecimen	January-February 2014	Total length	10.681	mm				Eye length horizontal	0.594	mm	Eye length vertical	0.525	mm	Telson length	0.433	mm
IcefluxAllometry_ARC-097	PS80-223_1	84.07	30.434	20120809	SUIT	Apherusa glacialis	urn:lsid:marinespecies.org:taxname:102166	NA	NA	Preserved on 4% formaldehyde	Present	preservedSpecimen	January-February 2014	Total length	11.521	mm				Eye length horizontal	0.613	mm	Eye length vertical	0.5	mm	Telson length	0.484	mm
IcefluxAllometry_ARC-098	PS80-223_1	84.07	30.434	20120809	SUIT	Apherusa glacialis	urn:lsid:marinespecies.org:taxname:102166	NA	NA	Preserved on 4% formaldehyde	Present	preservedSpecimen	January-February 2014	Total length	6.983	mm				Eye length horizontal	0.388	mm	Eye length vertical	0.347	mm	Telson length	0.29	mm
IcefluxAllometry_ARC-099	PS80-223_1	84.07	30.434	20120809	SUIT	Apherusa glacialis	urn:lsid:marinespecies.org:taxname:102166	NA	NA	Preserved on 4% formaldehyde	Present	preservedSpecimen	January-February 2014	Total length	8.411	mm				Eye length horizontal	0.509	mm	Eye length vertical	0.455	mm	Telson length	0.372	mm
IcefluxAllometry_ARC-100	PS80-223_1	84.07	30.434	20120809	SUIT	Apherusa glacialis	urn:lsid:marinespecies.org:taxname:102166	NA	NA	Preserved on 4% formaldehyde	Present	preservedSpecimen	January-February 2014	Total length	10.059	mm				Eye length horizontal	0.6	mm	Eye length vertical	0.455	mm	Telson length	0.4	mm
IcefluxAllometry_ARC-101	PS80-223_1	84.07	30.434	20120809	SUIT	Apherusa glacialis	urn:lsid:marinespecies.org:taxname:102166	NA	NA	Preserved on 4% formaldehyde	Present	preservedSpecimen	January-February 2014	Total length	9.847	mm				Eye length horizontal	0.514	mm	Eye length vertical	0.428	mm	Telson length	0.39	mm
IcefluxAllometry_ARC-102	PS80-223_1	84.07	30.434	20120809	SUIT	Apherusa glacialis	urn:lsid:marinespecies.org:taxname:102166	NA	NA	Preserved on 4% formaldehyde	Present	preservedSpecimen	January-February 2014	Total length	10.07	mm				Eye length horizontal	0.589	mm	Eye length vertical	0.469	mm	Telson length	0.447	mm
IcefluxAllometry_ARC-103	PS80-223_1	84.07	30.434	20120809	SUIT	Apherusa glacialis	urn:lsid:marinespecies.org:taxname:102166	NA	NA	Preserved on 4% formaldehyde	Present	preservedSpecimen	January-February 2014	Total length	9.921	mm				Eye length horizontal	0.531	mm	Eye length vertical	0.44	mm	Telson length	0.432	mm
IcefluxAllometry_ARC-104	PS80-223_1	84.07	30.434	20120809	SUIT	Apherusa glacialis	urn:lsid:marinespecies.org:taxname:102166	NA	NA	Preserved on 4% formaldehyde	Present	preservedSpecimen	January-February 2014	Total length	10.912	mm				Eye length horizontal	0.582	mm	Eye length vertical	0.484	mm	Telson length	0.398	mm
IcefluxAllometry_ARC-105	PS80-223_1	84.07	30.434	20120809	SUIT	Apherusa glacialis	urn:lsid:marinespecies.org:taxname:102166	NA	NA	Preserved on 4% formaldehyde	Present	preservedSpecimen	January-February 2014	Total length	11.775	mm				Eye length horizontal	0.499	mm	Eye length vertical	0.399	mm	Telson length	0.338	mm
IcefluxAllometry_ARC-106	PS80-223_1	84.07	30.434	20120809	SUIT	Apherusa glacialis	urn:lsid:marinespecies.org:taxname:102166	NA	NA	Preserved on 4% formaldehyde	Present	preservedSpecimen	January-February 2014	Total length	9.934	mm				Eye length horizontal	0.612	mm	Eye length vertical	0.543	mm	Telson length	0.409	mm
IcefluxAllometry_ARC-107	PS80-223_1	84.07	30.434	20120809	SUIT	Apherusa glacialis	urn:lsid:marinespecies.org:taxname:102166	NA	NA	Preserved on 4% formaldehyde	Present	preservedSpecimen	January-February 2014	Total length	5.392	mm				Eye length horizontal	0.305	mm	Eye length vertical	0.245	mm	Telson length	0.207	mm
IcefluxAllometry_ARC-108	PS80-223_1	84.07	30.434	20120809	SUIT	Apherusa glacialis	urn:lsid:marinespecies.org:taxname:102166	NA	NA	Preserved on 4% formaldehyde	Present	preservedSpecimen	January-February 2014	Total length	4.853	mm				Eye length horizontal	0.276	mm	Eye length vertical	0.227	mm	Telson length	0.192	mm
IcefluxAllometry_ARC-109	PS80-223_1	84.07	30.434	20120809	SUIT	Apherusa glacialis	urn:lsid:marinespecies.org:taxname:102166	NA	NA	Preserved on 4% formaldehyde	Present	preservedSpecimen	January-February 2014	Total length	5.289	mm				Eye length horizontal	0.286	mm	Eye length vertical	0.218	mm	Telson length	0.213	mm
IcefluxAllometry_ARC-110	PS80-223_1	84.07	30.434	20120809	SUIT	Apherusa glacialis	urn:lsid:marinespecies.org:taxname:102166	NA	NA	Preserved on 4% formaldehyde	Present	preservedSpecimen	January-February 2014	Total length	6.301	mm				Eye length horizontal	0.351	mm	Eye length vertical	0.293	mm	Telson length	0.278	mm
IcefluxAllometry_ARC-111	PS80-223_1	84.07	30.434	20120809	SUIT	Apherusa glacialis	urn:lsid:marinespecies.org:taxname:102166	NA	NA	Preserved on 4% formaldehyde	Present	preservedSpecimen	January-February 2014	Total length	5.256	mm				Eye length horizontal	0.301	mm	Eye length vertical	0.233	mm	Telson length	0.227	mm
IcefluxAllometry_ARC-112	PS80-223_1	84.07	30.434	20120809	SUIT	Apherusa glacialis	urn:lsid:marinespecies.org:taxname:102166	NA	NA	Preserved on 4% formaldehyde	Present	preservedSpecimen	January-February 2014	Total length	5.948	mm				Eye length horizontal	0.299	mm	Eye length vertical	0.247	mm	Telson length	0.245	mm
IcefluxAllometry_ARC-113	PS80-223_1	84.07	30.434	20120809	SUIT	Apherusa glacialis	urn:lsid:marinespecies.org:taxname:102166	NA	NA	Preserved on 4% formaldehyde	Present	preservedSpecimen	January-February 2014	Total length	6.047	mm				Eye length horizontal	0.345	mm	Eye length vertical	0.28	mm	Telson length	0.259	mm
IcefluxAllometry_ARC-114	PS80-223_1	84.07	30.434	20120809	SUIT	Apherusa glacialis	urn:lsid:marinespecies.org:taxname:102166	NA	NA	Preserved on 4% formaldehyde	Present	preservedSpecimen	January-February 2014	Total length	5.015	mm				Eye length horizontal	0.299	mm	Eye length vertical	0.252	mm	Telson length	0.209	mm
IcefluxAllometry_ARC-115	PS80-223_1	84.07	30.434	20120809	SUIT	Apherusa glacialis	urn:lsid:marinespecies.org:taxname:102166	NA	NA	Preserved on 4% formaldehyde	Present	preservedSpecimen	January-February 2014	Total length	5.442	mm				Eye length horizontal	0.283	mm	Eye length vertical	0.239	mm	Telson length	0.222	mm
IcefluxAllometry_ARC-116	PS80-223_1	84.07	30.434	20120809	SUIT	Apherusa glacialis	urn:lsid:marinespecies.org:taxname:102166	NA	NA	Preserved on 4% formaldehyde	Present	preservedSpecimen	January-February 2014	Total length	10.316	mm				Eye length horizontal	0.567	mm	Eye length vertical	0.474	mm	Telson length	0.383	mm
IcefluxAllometry_ARC-117	PS80-223_1	84.07	30.434	20120809	SUIT	Apherusa glacialis	urn:lsid:marinespecies.org:taxname:102166	NA	NA	Preserved on 4% formaldehyde	Present	preservedSpecimen	January-February 2014	Total length	12.583	mm				Eye length horizontal	0.645	mm	Eye length vertical	0.532	mm	Telson length	0.448	mm
IcefluxAllometry_ARC-118	PS80-223_1	84.07	30.434	20120809	SUIT	Apherusa glacialis	urn:lsid:marinespecies.org:taxname:102166	NA	NA	Preserved on 4% formaldehyde	Present	preservedSpecimen	January-February 2014	Total length	9.619	mm				Eye length horizontal	0.546	mm	Eye length vertical	0.487	mm	Telson length	0.382	mm
IcefluxAllometry_ARC-119	PS80-223_1	84.07	30.434	20120809	SUIT	Apherusa glacialis	urn:lsid:marinespecies.org:taxname:102166	NA	NA	Preserved on 4% formaldehyde	Present	preservedSpecimen	January-February 2014	Total length	12.03	mm				Eye length horizontal	0.652	mm	Eye length vertical	0.567	mm	Telson length	0.421	mm
IcefluxAllometry_ARC-120	PS80-223_1	84.07	30.434	20120809	SUIT	Apherusa glacialis	urn:lsid:marinespecies.org:taxname:102166	NA	NA	Preserved on 4% formaldehyde	Present	preservedSpecimen	January-February 2014	Total length	10.079	mm				Eye length horizontal	0.571	mm	Eye length vertical	0.484	mm	Telson length	0.403	mm
IcefluxAllometry_ARC-121	PS80-223_1	84.07	30.434	20120809	SUIT	Apherusa glacialis	urn:lsid:marinespecies.org:taxname:102166	NA	NA	Preserved on 4% formaldehyde	Present	preservedSpecimen	January-February 2014	Total length	6.565	mm				Eye length horizontal	0.324	mm	Eye length vertical	0.249	mm	Telson length	0.247	mm
IcefluxAllometry_ARC-122	PS80-223_1	84.07	30.434	20120809	SUIT	Apherusa glacialis	urn:lsid:marinespecies.org:taxname:102166	NA	NA	Preserved on 4% formaldehyde	Present	preservedSpecimen	January-February 2014	Total length	8.949	mm				Eye length horizontal	0.533	mm	Eye length vertical	0.43	mm	Telson length	0.447	mm
IcefluxAllometry_ARC-123	PS80-223_1	84.07	30.434	20120809	SUIT	Apherusa glacialis	urn:lsid:marinespecies.org:taxname:102166	NA	NA	Preserved on 4% formaldehyde	Present	preservedSpecimen	January-February 2014	Total length	8.54	mm				Eye length horizontal	0.498	mm	Eye length vertical	0.428	mm	Telson length	0.381	mm
IcefluxAllometry_ARC-124	PS80-223_1	84.07	30.434	20120809	SUIT	Apherusa glacialis	urn:lsid:marinespecies.org:taxname:102166	NA	NA	Preserved on 4% formaldehyde	Present	preservedSpecimen	January-February 2014	Total length	7.026	mm				Eye length horizontal	0.38	mm	Eye length vertical	0.318	mm	Telson length	0.279	mm
IcefluxAllometry_ARC-125	PS80-223_1	84.07	30.434	20120809	SUIT	Apherusa glacialis	urn:lsid:marinespecies.org:taxname:102166	NA	NA	Preserved on 4% formaldehyde	Present	preservedSpecimen	January-February 2014	Total length	7.324	mm				Eye length horizontal	0.357	mm	Eye length vertical	0.333	mm	Telson length	0.316	mm
IcefluxAllometry_ARC-126	PS80-223_1	84.07	30.434	20120809	SUIT	Apherusa glacialis	urn:lsid:marinespecies.org:taxname:102166	NA	NA	Preserved on 4% formaldehyde	Present	preservedSpecimen	January-February 2014	Total length	4.543	mm				Eye length horizontal	0.269	mm	Eye length vertical	0.225	mm	Telson length	0.192	mm
IcefluxAllometry_ARC-127	PS80-223_1	84.07	30.434	20120809	SUIT	Apherusa glacialis	urn:lsid:marinespecies.org:taxname:102166	NA	NA	Preserved on 4% formaldehyde	Present	preservedSpecimen	January-February 2014	Total length	9.851	mm				Eye length horizontal	0.642	mm	Eye length vertical	0.543	mm	Telson length	0.497	mm
IcefluxAllometry_ARC-128	PS80-223_1	84.07	30.434	20120809	SUIT	Apherusa glacialis	urn:lsid:marinespecies.org:taxname:102166	NA	NA	Preserved on 4% formaldehyde	Present	preservedSpecimen	January-February 2014	Total length	10.898	mm				Eye length horizontal	0.55	mm	Eye length vertical	0.488	mm	Telson length	0.389	mm
IcefluxAllometry_ARC-129	PS80-223_1	84.07	30.434	20120809	SUIT	Apherusa glacialis	urn:lsid:marinespecies.org:taxname:102166	NA	NA	Preserved on 4% formaldehyde	Present	preservedSpecimen	January-February 2014	Total length	11.083	mm				Eye length horizontal	0.587	mm	Eye length vertical	0.487	mm	Telson length	0.449	mm
IcefluxAllometry_ARC-130	PS80-223_1	84.07	30.434	20120809	SUIT	Apherusa glacialis	urn:lsid:marinespecies.org:taxname:102166	NA	NA	Preserved on 4% formaldehyde	Present	preservedSpecimen	January-February 2014	Total length	6.248	mm				Eye length horizontal	0.368	mm	Eye length vertical	0.312	mm	Telson length	0.278	mm
IcefluxAllometry_ARC-131	PS80-223_1	84.07	30.434	20120809	SUIT	Apherusa glacialis	urn:lsid:marinespecies.org:taxname:102166	NA	NA	Preserved on 4% formaldehyde	Present	preservedSpecimen	January-February 2014	Total length	7.648	mm				Eye length horizontal	0.364	mm	Eye length vertical	0.282	mm	Telson length	0.249	mm
IcefluxAllometry_ARC-132	PS80-233_1	84.045	31.298	20120811	SUIT	Apherusa glacialis	urn:lsid:marinespecies.org:taxname:102166	NA	NA	Preserved on 4% formaldehyde	Present	preservedSpecimen	January-February 2014	Total length	11.132	mm				Eye length horizontal	0.63	mm	Eye length vertical	0.522	mm	Telson length	0.458	mm
IcefluxAllometry_ARC-133	PS80-233_1	84.045	31.298	20120811	SUIT	Apherusa glacialis	urn:lsid:marinespecies.org:taxname:102166	NA	NA	Preserved on 4% formaldehyde	Present	preservedSpecimen	January-February 2014	Total length	10.617	mm				Eye length horizontal	0.618	mm	Eye length vertical	0.539	mm	Telson length	0.427	mm
IcefluxAllometry_ARC-134	PS80-233_1	84.045	31.298	20120811	SUIT	Apherusa glacialis	urn:lsid:marinespecies.org:taxname:102166	NA	NA	Preserved on 4% formaldehyde	Present	preservedSpecimen	January-February 2014	Total length	11.181	mm				Eye length horizontal	0.578	mm	Eye length vertical	0.521	mm	Telson length	0.451	mm
IcefluxAllometry_ARC-135	PS80-233_1	84.045	31.298	20120811	SUIT	Apherusa glacialis	urn:lsid:marinespecies.org:taxname:102166	NA	NA	Preserved on 4% formaldehyde	Present	preservedSpecimen	January-February 2014	Total length	9.854	mm				Eye length horizontal	0.537	mm	Eye length vertical	0.446	mm	Telson length	0.403	mm
IcefluxAllometry_ARC-136	PS80-233_1	84.045	31.298	20120811	SUIT	Apherusa glacialis	urn:lsid:marinespecies.org:taxname:102166	NA	NA	Preserved on 4% formaldehyde	Present	preservedSpecimen	January-February 2014	Total length	12.559	mm				Eye length horizontal	0.637	mm	Eye length vertical	0.545	mm	Telson length	0.448	mm
IcefluxAllometry_ARC-137	PS80-233_1	84.045	31.298	20120811	SUIT	Apherusa glacialis	urn:lsid:marinespecies.org:taxname:102166	NA	NA	Preserved on 4% formaldehyde	Present	preservedSpecimen	January-February 2014	Total length	5.033	mm				Eye length horizontal	0.295	mm	Eye length vertical	0.26	mm	Telson length	0.232	mm
IcefluxAllometry_ARC-138	PS80-233_1	84.045	31.298	20120811	SUIT	Apherusa glacialis	urn:lsid:marinespecies.org:taxname:102166	NA	NA	Preserved on 4% formaldehyde	Present	preservedSpecimen	January-February 2014	Total length	6.169	mm				Eye length horizontal	0.342	mm	Eye length vertical	0.282	mm	Telson length	0.247	mm
IcefluxAllometry_ARC-139	PS80-233_1	84.045	31.298	20120811	SUIT	Apherusa glacialis	urn:lsid:marinespecies.org:taxname:102166	NA	NA	Preserved on 4% formaldehyde	Present	preservedSpecimen	January-February 2014	Total length	6.626	mm				Eye length horizontal	0.343	mm	Eye length vertical	0.285	mm	Telson length	0.27	mm
IcefluxAllometry_ARC-140	PS80-233_1	84.045	31.298	20120811	SUIT	Apherusa glacialis	urn:lsid:marinespecies.org:taxname:102166	NA	NA	Preserved on 4% formaldehyde	Present	preservedSpecimen	January-February 2014	Total length	11.214	mm				Eye length horizontal	0.619	mm	Eye length vertical	0.55	mm	Telson length	0.355	mm
IcefluxAllometry_ARC-141	PS80-233_1	84.045	31.298	20120811	SUIT	Apherusa glacialis	urn:lsid:marinespecies.org:taxname:102166	NA	NA	Preserved on 4% formaldehyde	Present	preservedSpecimen	January-February 2014	Total length	11.896	mm				Eye length horizontal	0.692	mm	Eye length vertical	0.618	mm	Telson length	0.505	mm
IcefluxAllometry_ARC-142	PS80-233_1	84.045	31.298	20120811	SUIT	Apherusa glacialis	urn:lsid:marinespecies.org:taxname:102166	NA	NA	Preserved on 4% formaldehyde	Present	preservedSpecimen	January-February 2014	Total length	9.126	mm				Eye length horizontal	0.519	mm	Eye length vertical	0.428	mm	Telson length	0.408	mm
IcefluxAllometry_ARC-143	PS80-233_1	84.045	31.298	20120811	SUIT	Apherusa glacialis	urn:lsid:marinespecies.org:taxname:102166	NA	NA	Preserved on 4% formaldehyde	Present	preservedSpecimen	January-February 2014	Total length	11.198	mm				Eye length horizontal	0.552	mm	Eye length vertical	0.471	mm	Telson length	0.371	mm
IcefluxAllometry_ARC-144	PS80-233_1	84.045	31.298	20120811	SUIT	Apherusa glacialis	urn:lsid:marinespecies.org:taxname:102166	NA	NA	Preserved on 4% formaldehyde	Present	preservedSpecimen	January-February 2014	Total length	10.307	mm				Eye length horizontal	0.57	mm	Eye length vertical	0.448	mm	Telson length	0.396	mm
IcefluxAllometry_ARC-145	PS80-233_1	84.045	31.298	20120811	SUIT	Apherusa glacialis	urn:lsid:marinespecies.org:taxname:102166	NA	NA	Preserved on 4% formaldehyde	Present	preservedSpecimen	January-February 2014	Total length	10.093	mm				Eye length horizontal	0.577	mm	Eye length vertical	0.487	mm	Telson length	0.48	mm
IcefluxAllometry_ARC-146	PS80-233_1	84.045	31.298	20120811	SUIT	Apherusa glacialis	urn:lsid:marinespecies.org:taxname:102166	NA	NA	Preserved on 4% formaldehyde	Present	preservedSpecimen	January-February 2014	Total length	5.431	mm				Eye length horizontal	0.303	mm	Eye length vertical	0.268	mm	Telson length	0.237	mm
IcefluxAllometry_ARC-147	PS80-233_1	84.045	31.298	20120811	SUIT	Apherusa glacialis	urn:lsid:marinespecies.org:taxname:102166	NA	NA	Preserved on 4% formaldehyde	Present	preservedSpecimen	January-February 2014	Total length	9.94	mm				Eye length horizontal	0.532	mm	Eye length vertical	0.462	mm	Telson length	0.405	mm
IcefluxAllometry_ARC-148	PS80-233_1	84.045	31.298	20120811	SUIT	Apherusa glacialis	urn:lsid:marinespecies.org:taxname:102166	NA	NA	Preserved on 4% formaldehyde	Present	preservedSpecimen	January-February 2014	Total length	10.917	mm				Eye length horizontal	0.609	mm	Eye length vertical	0.509	mm	Telson length	0.426	mm
IcefluxAllometry_ARC-149	PS80-233_1	84.045	31.298	20120811	SUIT	Apherusa glacialis	urn:lsid:marinespecies.org:taxname:102166	NA	NA	Preserved on 4% formaldehyde	Present	preservedSpecimen	January-February 2014	Total length	11.81	mm				Eye length horizontal	0.606	mm	Eye length vertical	0.551	mm	Telson length	0.461	mm
IcefluxAllometry_ARC-150	PS80-233_1	84.045	31.298	20120811	SUIT	Apherusa glacialis	urn:lsid:marinespecies.org:taxname:102166	NA	NA	Preserved on 4% formaldehyde	Present	preservedSpecimen	January-February 2014	Total length	10.745	mm				Eye length horizontal	0.62	mm	Eye length vertical	0.517	mm	Telson length	0.473	mm
IcefluxAllometry_ARC-151	PS80-233_1	84.045	31.298	20120811	SUIT	Apherusa glacialis	urn:lsid:marinespecies.org:taxname:102166	NA	NA	Preserved on 4% formaldehyde	Present	preservedSpecimen	January-February 2014	Total length	11.09	mm				Eye length horizontal	0.624	mm	Eye length vertical	0.502	mm	Telson length	0.446	mm
IcefluxAllometry_ARC-152	PS80-233_1	84.045	31.298	20120811	SUIT	Apherusa glacialis	urn:lsid:marinespecies.org:taxname:102166	NA	NA	Preserved on 4% formaldehyde	Present	preservedSpecimen	January-February 2014	Total length	9.991	mm				Eye length horizontal	0.579	mm	Eye length vertical	0.507	mm	Telson length	0.468	mm
IcefluxAllometry_ARC-153	PS80-233_1	84.045	31.298	20120811	SUIT	Apherusa glacialis	urn:lsid:marinespecies.org:taxname:102166	NA	NA	Preserved on 4% formaldehyde	Present	preservedSpecimen	January-February 2014	Total length	10.532	mm				Eye length horizontal	0.577	mm	Eye length vertical	0.47	mm	Telson length	0.418	mm
IcefluxAllometry_ARC-154	PS80-233_1	84.045	31.298	20120811	SUIT	Apherusa glacialis	urn:lsid:marinespecies.org:taxname:102166	NA	NA	Preserved on 4% formaldehyde	Present	preservedSpecimen	January-February 2014	Total length	8.426	mm				Eye length horizontal	0.451	mm	Eye length vertical	0.413	mm	Telson length	0.389	mm
IcefluxAllometry_ARC-155	PS80-233_1	84.045	31.298	20120811	SUIT	Apherusa glacialis	urn:lsid:marinespecies.org:taxname:102166	NA	NA	Preserved on 4% formaldehyde	Present	preservedSpecimen	January-February 2014	Total length	10.774	mm				Eye length horizontal	0.578	mm	Eye length vertical	0.428	mm	Telson length	0.423	mm
IcefluxAllometry_ARC-156	PS80-233_1	84.045	31.298	20120811	SUIT	Apherusa glacialis	urn:lsid:marinespecies.org:taxname:102166	NA	NA	Preserved on 4% formaldehyde	Present	preservedSpecimen	January-February 2014	Total length	11.577	mm				Eye length horizontal	0.572	mm	Eye length vertical	0.483	mm	Telson length	0.401	mm
IcefluxAllometry_ARC-157	PS80-233_1	84.045	31.298	20120811	SUIT	Apherusa glacialis	urn:lsid:marinespecies.org:taxname:102166	NA	NA	Preserved on 4% formaldehyde	Present	preservedSpecimen	January-February 2014	Total length	11.114	mm				Eye length horizontal	0.583	mm	Eye length vertical	0.492	mm	Telson length	0.452	mm
IcefluxAllometry_ARC-158	PS80-233_1	84.045	31.298	20120811	SUIT	Apherusa glacialis	urn:lsid:marinespecies.org:taxname:102166	NA	NA	Preserved on 4% formaldehyde	Present	preservedSpecimen	January-February 2014	Total length	8.99	mm				Eye length horizontal	0.51	mm	Eye length vertical	0.478	mm	Telson length	0.414	mm
IcefluxAllometry_ARC-159	PS80-233_1	84.045	31.298	20120811	SUIT	Apherusa glacialis	urn:lsid:marinespecies.org:taxname:102166	NA	NA	Preserved on 4% formaldehyde	Present	preservedSpecimen	January-February 2014	Total length	9.43	mm				Eye length horizontal	0.543	mm	Eye length vertical	0.424	mm	Telson length	0.388	mm
IcefluxAllometry_ARC-160	PS80-233_1	84.045	31.298	20120811	SUIT	Apherusa glacialis	urn:lsid:marinespecies.org:taxname:102166	NA	NA	Preserved on 4% formaldehyde	Present	preservedSpecimen	January-February 2014	Total length	10.046	mm				Eye length horizontal	0.551	mm	Eye length vertical	0.487	mm	Telson length	0.415	mm
IcefluxAllometry_ARC-161	PS80-233_1	84.045	31.298	20120811	SUIT	Apherusa glacialis	urn:lsid:marinespecies.org:taxname:102166	NA	NA	Preserved on 4% formaldehyde	Present	preservedSpecimen	January-February 2014	Total length	9.941	mm				Eye length horizontal	0.508	mm	Eye length vertical	0.485	mm	Telson length	0.46	mm
IcefluxAllometry_ARC-162	PS80-233_1	84.045	31.298	20120811	SUIT	Apherusa glacialis	urn:lsid:marinespecies.org:taxname:102166	NA	NA	Preserved on 4% formaldehyde	Present	preservedSpecimen	January-February 2014	Total length	9.437	mm				Eye length horizontal	0.541	mm	Eye length vertical	0.485	mm	Telson length	0.422	mm
IcefluxAllometry_ARC-163	PS80-233_1	84.045	31.298	20120811	SUIT	Apherusa glacialis	urn:lsid:marinespecies.org:taxname:102166	NA	NA	Preserved on 4% formaldehyde	Present	preservedSpecimen	January-February 2014	Total length	9.012	mm				Eye length horizontal	0.576	mm	Eye length vertical	0.507	mm	Telson length	0.427	mm
IcefluxAllometry_ARC-164	PS80-233_1	84.045	31.298	20120811	SUIT	Apherusa glacialis	urn:lsid:marinespecies.org:taxname:102166	NA	NA	Preserved on 4% formaldehyde	Present	preservedSpecimen	January-February 2014	Total length	8.975	mm				Eye length horizontal	0.571	mm	Eye length vertical	0.522	mm	Telson length	0.444	mm
IcefluxAllometry_ARC-165	PS80-233_1	84.045	31.298	20120811	SUIT	Apherusa glacialis	urn:lsid:marinespecies.org:taxname:102166	NA	NA	Preserved on 4% formaldehyde	Present	preservedSpecimen	January-February 2014	Total length	10.744	mm				Eye length horizontal	0.606	mm	Eye length vertical	0.516	mm	Telson length	0.458	mm
IcefluxAllometry_ARC-166	PS80-233_1	84.045	31.298	20120811	SUIT	Apherusa glacialis	urn:lsid:marinespecies.org:taxname:102166	NA	NA	Preserved on 4% formaldehyde	Present	preservedSpecimen	January-February 2014	Total length	6.071	mm				Eye length horizontal	0.349	mm	Eye length vertical	0.286	mm	Telson length	0.216	mm
IcefluxAllometry_ARC-167	PS80-233_1	84.045	31.298	20120811	SUIT	Apherusa glacialis	urn:lsid:marinespecies.org:taxname:102166	NA	NA	Preserved on 4% formaldehyde	Present	preservedSpecimen	January-February 2014	Total length	6.936	mm				Eye length horizontal	0.364	mm	Eye length vertical	0.31	mm	Telson length	0.28	mm
IcefluxAllometry_ARC-168	PS80-233_1	84.045	31.298	20120811	SUIT	Apherusa glacialis	urn:lsid:marinespecies.org:taxname:102166	NA	NA	Preserved on 4% formaldehyde	Present	preservedSpecimen	January-February 2014	Total length	7.168	mm				Eye length horizontal	0.322	mm	Eye length vertical	0.275	mm	Telson length	0.258	mm
IcefluxAllometry_ARC-169	PS80-233_1	84.045	31.298	20120811	SUIT	Apherusa glacialis	urn:lsid:marinespecies.org:taxname:102166	NA	NA	Preserved on 4% formaldehyde	Present	preservedSpecimen	January-February 2014	Total length	5.671	mm				Eye length horizontal	0.322	mm	Eye length vertical	0.268	mm	Telson length	0.209	mm
IcefluxAllometry_ARC-170	PS80-233_1	84.045	31.298	20120811	SUIT	Apherusa glacialis	urn:lsid:marinespecies.org:taxname:102166	NA	NA	Preserved on 4% formaldehyde	Present	preservedSpecimen	January-February 2014	Total length	6.638	mm				Eye length horizontal	0.378	mm	Eye length vertical	0.314	mm	Telson length	0.27	mm
IcefluxAllometry_ARC-171	PS80-233_1	84.045	31.298	20120811	SUIT	Apherusa glacialis	urn:lsid:marinespecies.org:taxname:102166	NA	NA	Preserved on 4% formaldehyde	Present	preservedSpecimen	January-February 2014	Total length	6.425	mm				Eye length horizontal	0.345	mm	Eye length vertical	0.303	mm	Telson length	0.264	mm
IcefluxAllometry_ARC-172	PS80-233_1	84.045	31.298	20120811	SUIT	Apherusa glacialis	urn:lsid:marinespecies.org:taxname:102166	NA	NA	Preserved on 4% formaldehyde	Present	preservedSpecimen	January-February 2014	Total length	4.944	mm				Eye length horizontal	0.314	mm	Eye length vertical	0.267	mm	Telson length	0.209	mm
IcefluxAllometry_ARC-173	PS80-233_1	84.045	31.298	20120811	SUIT	Apherusa glacialis	urn:lsid:marinespecies.org:taxname:102166	NA	NA	Preserved on 4% formaldehyde	Present	preservedSpecimen	January-February 2014	Total length	5.645	mm				Eye length horizontal	0.325	mm	Eye length vertical	0.265	mm	Telson length	0.223	mm
IcefluxAllometry_ARC-174	PS80-233_1	84.045	31.298	20120811	SUIT	Apherusa glacialis	urn:lsid:marinespecies.org:taxname:102166	NA	NA	Preserved on 4% formaldehyde	Present	preservedSpecimen	January-February 2014	Total length	5.822	mm				Eye length horizontal	0.301	mm	Eye length vertical	0.235	mm	Telson length	0.22	mm
IcefluxAllometry_ARC-175	PS80-233_1	84.045	31.298	20120811	SUIT	Apherusa glacialis	urn:lsid:marinespecies.org:taxname:102166	NA	NA	Preserved on 4% formaldehyde	Present	preservedSpecimen	January-February 2014	Total length	6.854	mm				Eye length horizontal	0.339	mm	Eye length vertical	0.274	mm	Telson length	0.275	mm
IcefluxAllometry_ARC-176	PS80-233_1	84.045	31.298	20120811	SUIT	Apherusa glacialis	urn:lsid:marinespecies.org:taxname:102166	NA	NA	Preserved on 4% formaldehyde	Present	preservedSpecimen	January-February 2014	Total length	5.307	mm				Eye length horizontal	0.31	mm	Eye length vertical	0.273	mm	Telson length	0.261	mm
IcefluxAllometry_ARC-177	PS80-233_1	84.045	31.298	20120811	SUIT	Apherusa glacialis	urn:lsid:marinespecies.org:taxname:102166	NA	NA	Preserved on 4% formaldehyde	Present	preservedSpecimen	January-February 2014	Total length	5.413	mm				Eye length horizontal	0.32	mm	Eye length vertical	0.273	mm	Telson length	0.222	mm
IcefluxAllometry_ARC-178	PS80-233_1	84.045	31.298	20120811	SUIT	Apherusa glacialis	urn:lsid:marinespecies.org:taxname:102166	NA	NA	Preserved on 4% formaldehyde	Present	preservedSpecimen	January-February 2014	Total length	5.627	mm				Eye length horizontal	0.31	mm	Eye length vertical	0.278	mm	Telson length	0.245	mm
IcefluxAllometry_ARC-179	PS80-233_1	84.045	31.298	20120811	SUIT	Apherusa glacialis	urn:lsid:marinespecies.org:taxname:102166	NA	NA	Preserved on 4% formaldehyde	Present	preservedSpecimen	January-February 2014	Total length	4.87	mm				Eye length horizontal	0.305	mm	Eye length vertical	0.252	mm	Telson length	0.202	mm
IcefluxAllometry_ARC-180	PS80-233_1	84.045	31.298	20120811	SUIT	Apherusa glacialis	urn:lsid:marinespecies.org:taxname:102166	NA	NA	Preserved on 4% formaldehyde	Present	preservedSpecimen	January-February 2014	Total length	4.491	mm				Eye length horizontal	0.278	mm	Eye length vertical	0.251	mm	Telson length	0.168	mm
IcefluxAllometry_ARC-181	PS80-248_1	83.934	75.507	20120816	SUIT	Apherusa glacialis	urn:lsid:marinespecies.org:taxname:102166	NA	NA	Preserved on 4% formaldehyde	Present	preservedSpecimen	January-February 2014	Total length	8.5	mm				Eye length horizontal	0.384	mm	Eye length vertical	0.319	mm	Telson length	0.31	mm
IcefluxAllometry_ARC-182	PS80-248_1	83.934	75.507	20120816	SUIT	Apherusa glacialis	urn:lsid:marinespecies.org:taxname:102166	NA	NA	Preserved on 4% formaldehyde	Present	preservedSpecimen	January-February 2014	Total length	9.732	mm				Eye length horizontal	0.386	mm	Eye length vertical	0.316	mm	Telson length	0.343	mm
IcefluxAllometry_ARC-183	PS80-248_1	83.934	75.507	20120816	SUIT	Apherusa glacialis	urn:lsid:marinespecies.org:taxname:102166	NA	NA	Preserved on 4% formaldehyde	Present	preservedSpecimen	January-February 2014	Total length	8.697	mm				Eye length horizontal	0.365	mm	Eye length vertical	0.289	mm	Telson length	0.282	mm
IcefluxAllometry_ARC-184	PS80-248_1	83.934	75.507	20120816	SUIT	Apherusa glacialis	urn:lsid:marinespecies.org:taxname:102166	NA	NA	Preserved on 4% formaldehyde	Present	preservedSpecimen	January-February 2014	Total length	8.808	mm				Eye length horizontal	0.41	mm	Eye length vertical	0.313	mm	Telson length	0.308	mm
IcefluxAllometry_ARC-185	PS80-248_1	83.934	75.507	20120816	SUIT	Apherusa glacialis	urn:lsid:marinespecies.org:taxname:102166	NA	NA	Preserved on 4% formaldehyde	Present	preservedSpecimen	January-February 2014	Total length	8.29	mm				Eye length horizontal	0.357	mm	Eye length vertical	0.29	mm	Telson length	0.288	mm
IcefluxAllometry_ARC-186	PS80-248_1	83.934	75.507	20120816	SUIT	Apherusa glacialis	urn:lsid:marinespecies.org:taxname:102166	NA	NA	Preserved on 4% formaldehyde	Present	preservedSpecimen	January-February 2014	Total length	7.472	mm				Eye length horizontal	0.348	mm	Eye length vertical	0.298	mm	Telson length	0.271	mm
IcefluxAllometry_ARC-187	PS80-248_1	83.934	75.507	20120816	SUIT	Apherusa glacialis	urn:lsid:marinespecies.org:taxname:102166	NA	NA	Preserved on 4% formaldehyde	Present	preservedSpecimen	January-February 2014	Total length	10.091	mm				Eye length horizontal	0.425	mm	Eye length vertical	0.32	mm	Telson length	0.31	mm
IcefluxAllometry_ARC-188	PS80-248_1	83.934	75.507	20120816	SUIT	Apherusa glacialis	urn:lsid:marinespecies.org:taxname:102166	NA	NA	Preserved on 4% formaldehyde	Present	preservedSpecimen	January-February 2014	Total length	8.966	mm				Eye length horizontal	0.41	mm	Eye length vertical	0.345	mm	Telson length	0.33	mm
IcefluxAllometry_ARC-189	PS80-248_1	83.934	75.507	20120816	SUIT	Apherusa glacialis	urn:lsid:marinespecies.org:taxname:102166	NA	NA	Preserved on 4% formaldehyde	Present	preservedSpecimen	January-February 2014	Total length	9.614	mm				Eye length horizontal	0.394	mm	Eye length vertical	0.3	mm	Telson length	0.297	mm
IcefluxAllometry_ARC-190	PS80-248_1	83.934	75.507	20120816	SUIT	Apherusa glacialis	urn:lsid:marinespecies.org:taxname:102166	NA	NA	Preserved on 4% formaldehyde	Present	preservedSpecimen	January-February 2014	Total length	6.968	mm				Eye length horizontal	0.386	mm	Eye length vertical	0.323	mm	Telson length	0.27	mm
IcefluxAllometry_ARC-191	PS80-248_1	83.934	75.507	20120816	SUIT	Apherusa glacialis	urn:lsid:marinespecies.org:taxname:102166	NA	NA	Preserved on 4% formaldehyde	Present	preservedSpecimen	January-February 2014	Total length	8.786	mm				Eye length horizontal	0.374	mm	Eye length vertical	0.297	mm	Telson length	0.278	mm
IcefluxAllometry_ARC-192	PS80-248_1	83.934	75.507	20120816	SUIT	Apherusa glacialis	urn:lsid:marinespecies.org:taxname:102166	NA	NA	Preserved on 4% formaldehyde	Present	preservedSpecimen	January-February 2014	Total length	8.634	mm				Eye length horizontal	0.368	mm	Eye length vertical	0.323	mm	Telson length	0.258	mm
IcefluxAllometry_ARC-193	PS80-248_1	83.934	75.507	20120816	SUIT	Apherusa glacialis	urn:lsid:marinespecies.org:taxname:102166	NA	NA	Preserved on 4% formaldehyde	Present	preservedSpecimen	January-February 2014	Total length	9.977	mm				Eye length horizontal	0.427	mm	Eye length vertical	0.358	mm	Telson length	0.336	mm
IcefluxAllometry_ARC-194	PS80-248_1	83.934	75.507	20120816	SUIT	Apherusa glacialis	urn:lsid:marinespecies.org:taxname:102166	NA	NA	Preserved on 4% formaldehyde	Present	preservedSpecimen	January-February 2014	Total length	7.573	mm				Eye length horizontal	0.364	mm	Eye length vertical	0.306	mm	Telson length	0.295	mm
IcefluxAllometry_ARC-195	PS80-248_1	83.934	75.507	20120816	SUIT	Apherusa glacialis	urn:lsid:marinespecies.org:taxname:102166	NA	NA	Preserved on 4% formaldehyde	Present	preservedSpecimen	January-February 2014	Total length	8.775	mm				Eye length horizontal	0.375	mm	Eye length vertical	0.284	mm	Telson length	0.259	mm
IcefluxAllometry_ARC-196	PS80-248_1	83.934	75.507	20120816	SUIT	Apherusa glacialis	urn:lsid:marinespecies.org:taxname:102166	NA	NA	Preserved on 4% formaldehyde	Present	preservedSpecimen	January-February 2014	Total length	7.255	mm				Eye length horizontal	0.337	mm	Eye length vertical	0.261	mm	Telson length	0.246	mm
IcefluxAllometry_ARC-197	PS80-248_1	83.934	75.507	20120816	SUIT	Apherusa glacialis	urn:lsid:marinespecies.org:taxname:102166	NA	NA	Preserved on 4% formaldehyde	Present	preservedSpecimen	January-February 2014	Total length	7.667	mm				Eye length horizontal	0.396	mm	Eye length vertical	0.326	mm	Telson length	0.29	mm
IcefluxAllometry_ARC-198	PS80-248_1	83.934	75.507	20120816	SUIT	Apherusa glacialis	urn:lsid:marinespecies.org:taxname:102166	NA	NA	Preserved on 4% formaldehyde	Present	preservedSpecimen	January-February 2014	Total length	7.427	mm				Eye length horizontal	0.345	mm	Eye length vertical	0.262	mm	Telson length	0.251	mm
IcefluxAllometry_ARC-199	PS80-248_1	83.934	75.507	20120816	SUIT	Apherusa glacialis	urn:lsid:marinespecies.org:taxname:102166	NA	NA	Preserved on 4% formaldehyde	Present	preservedSpecimen	January-February 2014	Total length	5.374	mm				Eye length horizontal	0.31	mm	Eye length vertical	0.251	mm	Telson length	0.223	mm
IcefluxAllometry_ARC-200	PS80-248_1	83.934	75.507	20120816	SUIT	Apherusa glacialis	urn:lsid:marinespecies.org:taxname:102166	NA	NA	Preserved on 4% formaldehyde	Present	preservedSpecimen	January-February 2014	Total length	12.751	mm				Eye length horizontal	0.62	mm	Eye length vertical	0.515	mm	Telson length	0.499	mm
IcefluxAllometry_ARC-201	PS80-248_1	83.934	75.507	20120816	SUIT	Apherusa glacialis	urn:lsid:marinespecies.org:taxname:102166	NA	NA	Preserved on 4% formaldehyde	Present	preservedSpecimen	January-February 2014	Total length	9.474	mm				Eye length horizontal	0.412	mm	Eye length vertical	0.319	mm	Telson length	0.306	mm
IcefluxAllometry_ARC-202	PS80-248_1	83.934	75.507	20120816	SUIT	Apherusa glacialis	urn:lsid:marinespecies.org:taxname:102166	NA	NA	Preserved on 4% formaldehyde	Present	preservedSpecimen	January-February 2014	Total length	8.484	mm				Eye length horizontal	0.395	mm	Eye length vertical	0.303	mm	Telson length	0.291	mm
IcefluxAllometry_ARC-203	PS80-248_1	83.934	75.507	20120816	SUIT	Apherusa glacialis	urn:lsid:marinespecies.org:taxname:102166	NA	NA	Preserved on 4% formaldehyde	Present	preservedSpecimen	January-February 2014	Total length	7.69	mm				Eye length horizontal	0.373	mm	Eye length vertical	0.304	mm	Telson length	0.299	mm
IcefluxAllometry_ARC-204	PS80-248_1	83.934	75.507	20120816	SUIT	Apherusa glacialis	urn:lsid:marinespecies.org:taxname:102166	NA	NA	Preserved on 4% formaldehyde	Present	preservedSpecimen	January-February 2014	Total length	8.599	mm				Eye length horizontal	0.452	mm	Eye length vertical	0.332	mm	Telson length	0.319	mm
IcefluxAllometry_ARC-205	PS80-248_1	83.934	75.507	20120816	SUIT	Apherusa glacialis	urn:lsid:marinespecies.org:taxname:102166	NA	NA	Preserved on 4% formaldehyde	Present	preservedSpecimen	January-February 2014	Total length	8.66	mm				Eye length horizontal	0.405	mm	Eye length vertical	0.356	mm	Telson length	0.338	mm
IcefluxAllometry_ARC-206	PS80-248_1	83.934	75.507	20120816	SUIT	Apherusa glacialis	urn:lsid:marinespecies.org:taxname:102166	NA	NA	Preserved on 4% formaldehyde	Present	preservedSpecimen	January-February 2014	Total length	7.138	mm				Eye length horizontal	0.348	mm	Eye length vertical	0.311	mm	Telson length	0.284	mm
IcefluxAllometry_ARC-207	PS80-248_1	83.934	75.507	20120816	SUIT	Apherusa glacialis	urn:lsid:marinespecies.org:taxname:102166	NA	NA	Preserved on 4% formaldehyde	Present	preservedSpecimen	January-February 2014	Total length	8.218	mm				Eye length horizontal	0.381	mm	Eye length vertical	0.305	mm	Telson length	0.292	mm
IcefluxAllometry_ARC-208	PS80-248_1	83.934	75.507	20120816	SUIT	Apherusa glacialis	urn:lsid:marinespecies.org:taxname:102166	NA	NA	Preserved on 4% formaldehyde	Present	preservedSpecimen	January-February 2014	Total length	7.169	mm				Eye length horizontal	0.339	mm	Eye length vertical	0.272	mm	Telson length	0.225	mm
IcefluxAllometry_ARC-209	PS80-248_1	83.934	75.507	20120816	SUIT	Apherusa glacialis	urn:lsid:marinespecies.org:taxname:102166	NA	NA	Preserved on 4% formaldehyde	Present	preservedSpecimen	January-February 2014	Total length	7.202	mm				Eye length horizontal	0.354	mm	Eye length vertical	0.305	mm	Telson length	0.274	mm
IcefluxAllometry_ARC-210	PS80-248_1	83.934	75.507	20120816	SUIT	Apherusa glacialis	urn:lsid:marinespecies.org:taxname:102166	NA	NA	Preserved on 4% formaldehyde	Present	preservedSpecimen	January-February 2014	Total length	9.615	mm				Eye length horizontal	0.4	mm	Eye length vertical	0.34	mm	Telson length	0.325	mm
IcefluxAllometry_ARC-211	PS80-248_1	83.934	75.507	20120816	SUIT	Apherusa glacialis	urn:lsid:marinespecies.org:taxname:102166	NA	NA	Preserved on 4% formaldehyde	Present	preservedSpecimen	January-February 2014	Total length	7.329	mm				Eye length horizontal	0.327	mm	Eye length vertical	0.264	mm	Telson length	0.244	mm
IcefluxAllometry_ARC-212	PS80-248_1	83.934	75.507	20120816	SUIT	Apherusa glacialis	urn:lsid:marinespecies.org:taxname:102166	NA	NA	Preserved on 4% formaldehyde	Present	preservedSpecimen	January-February 2014	Total length	8.027	mm				Eye length horizontal	0.346	mm	Eye length vertical	0.278	mm	Telson length	0.262	mm
IcefluxAllometry_ARC-213	PS80-248_1	83.934	75.507	20120816	SUIT	Apherusa glacialis	urn:lsid:marinespecies.org:taxname:102166	NA	NA	Preserved on 4% formaldehyde	Present	preservedSpecimen	January-February 2014	Total length	9.114	mm				Eye length horizontal	0.335	mm	Eye length vertical	0.265	mm	Telson length	0.27	mm
IcefluxAllometry_ARC-214	PS80-248_1	83.934	75.507	20120816	SUIT	Apherusa glacialis	urn:lsid:marinespecies.org:taxname:102166	NA	NA	Preserved on 4% formaldehyde	Present	preservedSpecimen	January-February 2014	Total length	7.982	mm				Eye length horizontal	0.404	mm	Eye length vertical	0.328	mm	Telson length	0.306	mm
IcefluxAllometry_ARC-215	PS80-248_1	83.934	75.507	20120816	SUIT	Apherusa glacialis	urn:lsid:marinespecies.org:taxname:102166	NA	NA	Preserved on 4% formaldehyde	Present	preservedSpecimen	January-February 2014	Total length	8.001	mm				Eye length horizontal	0.4	mm	Eye length vertical	0.342	mm	Telson length	0.328	mm
IcefluxAllometry_ARC-216	PS80-248_1	83.934	75.507	20120816	SUIT	Apherusa glacialis	urn:lsid:marinespecies.org:taxname:102166	NA	NA	Preserved on 4% formaldehyde	Present	preservedSpecimen	January-February 2014	Total length	9.147	mm				Eye length horizontal	0.354	mm	Eye length vertical	0.285	mm	Telson length	0.287	mm
IcefluxAllometry_ARC-217	PS80-248_1	83.934	75.507	20120816	SUIT	Apherusa glacialis	urn:lsid:marinespecies.org:taxname:102166	NA	NA	Preserved on 4% formaldehyde	Present	preservedSpecimen	January-February 2014	Total length	8.204	mm				Eye length horizontal	0.397	mm	Eye length vertical	0.331	mm	Telson length	0.334	mm
IcefluxAllometry_ARC-218	PS80-248_1	83.934	75.507	20120816	SUIT	Apherusa glacialis	urn:lsid:marinespecies.org:taxname:102166	NA	NA	Preserved on 4% formaldehyde	Present	preservedSpecimen	January-February 2014	Total length	9.063	mm				Eye length horizontal	0.419	mm	Eye length vertical	0.355	mm	Telson length	0.348	mm
IcefluxAllometry_ARC-219	PS80-248_1	83.934	75.507	20120816	SUIT	Apherusa glacialis	urn:lsid:marinespecies.org:taxname:102166	NA	NA	Preserved on 4% formaldehyde	Present	preservedSpecimen	January-February 2014	Total length	13.058	mm				Eye length horizontal	0.574	mm	Eye length vertical	0.44	mm	Telson length	0.427	mm
IcefluxAllometry_ARC-220	PS80-248_1	83.934	75.507	20120816	SUIT	Apherusa glacialis	urn:lsid:marinespecies.org:taxname:102166	NA	NA	Preserved on 4% formaldehyde	Present	preservedSpecimen	January-February 2014	Total length	13.845	mm				Eye length horizontal	0.657	mm	Eye length vertical	0.553	mm	Telson length	0.473	mm
IcefluxAllometry_ARC-221	PS80-258_1	82.743	109.627	20120820	SUIT	Apherusa glacialis	urn:lsid:marinespecies.org:taxname:102166	NA	NA	Preserved on 4% formaldehyde	Present	preservedSpecimen	January-February 2014	Total length	13.372	mm				Eye length horizontal	0.608	mm	Eye length vertical	0.54	mm	Telson length	0.539	mm
IcefluxAllometry_ARC-222	PS80-258_1	82.743	109.627	20120820	SUIT	Apherusa glacialis	urn:lsid:marinespecies.org:taxname:102166	NA	NA	Preserved on 4% formaldehyde	Present	preservedSpecimen	January-February 2014	Total length	10.748	mm				Eye length horizontal	0.59	mm	Eye length vertical	0.517	mm	Telson length	0.497	mm
IcefluxAllometry_ARC-223	PS80-258_1	82.743	109.627	20120820	SUIT	Apherusa glacialis	urn:lsid:marinespecies.org:taxname:102166	NA	NA	Preserved on 4% formaldehyde	Present	preservedSpecimen	January-February 2014	Total length	8.672	mm				Eye length horizontal	0.385	mm	Eye length vertical	0.331	mm	Telson length	0.35	mm
IcefluxAllometry_ARC-224	PS80-258_1	82.743	109.627	20120820	SUIT	Apherusa glacialis	urn:lsid:marinespecies.org:taxname:102166	NA	NA	Preserved on 4% formaldehyde	Present	preservedSpecimen	January-February 2014	Total length	9.066	mm				Eye length horizontal	0.416	mm	Eye length vertical	0.357	mm	Telson length	0.341	mm
IcefluxAllometry_ARC-225	PS80-258_1	82.743	109.627	20120820	SUIT	Apherusa glacialis	urn:lsid:marinespecies.org:taxname:102166	NA	NA	Preserved on 4% formaldehyde	Present	preservedSpecimen	January-February 2014	Total length	8.513	mm				Eye length horizontal	0.409	mm	Eye length vertical	0.358	mm	Telson length	0.302	mm
IcefluxAllometry_ARC-226	PS80-258_1	82.743	109.627	20120820	SUIT	Apherusa glacialis	urn:lsid:marinespecies.org:taxname:102166	NA	NA	Preserved on 4% formaldehyde	Present	preservedSpecimen	January-February 2014	Total length	8.055	mm				Eye length horizontal	0.406	mm	Eye length vertical	0.35	mm	Telson length	0.329	mm
IcefluxAllometry_ARC-227	PS80-258_1	82.743	109.627	20120820	SUIT	Apherusa glacialis	urn:lsid:marinespecies.org:taxname:102166	NA	NA	Preserved on 4% formaldehyde	Present	preservedSpecimen	January-February 2014	Total length	8.633	mm				Eye length horizontal	0.431	mm	Eye length vertical	0.383	mm	Telson length	0.387	mm
IcefluxAllometry_ARC-228	PS80-258_1	82.743	109.627	20120820	SUIT	Apherusa glacialis	urn:lsid:marinespecies.org:taxname:102166	NA	NA	Preserved on 4% formaldehyde	Present	preservedSpecimen	January-February 2014	Total length	9.159	mm				Eye length horizontal	0.455	mm	Eye length vertical	0.411	mm	Telson length	0.352	mm
IcefluxAllometry_ARC-229	PS80-258_1	82.743	109.627	20120820	SUIT	Apherusa glacialis	urn:lsid:marinespecies.org:taxname:102166	NA	NA	Preserved on 4% formaldehyde	Present	preservedSpecimen	January-February 2014	Total length	8.945	mm				Eye length horizontal	0.429	mm	Eye length vertical	0.356	mm	Telson length	0.324	mm
IcefluxAllometry_ARC-230	PS80-258_1	82.743	109.627	20120820	SUIT	Apherusa glacialis	urn:lsid:marinespecies.org:taxname:102166	NA	NA	Preserved on 4% formaldehyde	Present	preservedSpecimen	January-February 2014	Total length	12.012	mm				Eye length horizontal	0.599	mm	Eye length vertical	0.533	mm	Telson length	0.434	mm
IcefluxAllometry_ARC-231	PS80-258_1	82.743	109.627	20120820	SUIT	Apherusa glacialis	urn:lsid:marinespecies.org:taxname:102166	NA	NA	Preserved on 4% formaldehyde	Present	preservedSpecimen	January-February 2014	Total length	8.501	mm				Eye length horizontal	0.435	mm	Eye length vertical	0.36	mm	Telson length	0.348	mm
IcefluxAllometry_ARC-232	PS80-258_1	82.743	109.627	20120820	SUIT	Apherusa glacialis	urn:lsid:marinespecies.org:taxname:102166	NA	NA	Preserved on 4% formaldehyde	Present	preservedSpecimen	January-February 2014	Total length	8.52	mm				Eye length horizontal	0.444	mm	Eye length vertical	0.378	mm	Telson length	0.324	mm
IcefluxAllometry_ARC-233	PS80-258_1	82.743	109.627	20120820	SUIT	Apherusa glacialis	urn:lsid:marinespecies.org:taxname:102166	NA	NA	Preserved on 4% formaldehyde	Present	preservedSpecimen	January-February 2014	Total length	8.608	mm				Eye length horizontal	0.431	mm	Eye length vertical	0.367	mm	Telson length	0.301	mm
IcefluxAllometry_ARC-234	PS80-258_1	82.743	109.627	20120820	SUIT	Apherusa glacialis	urn:lsid:marinespecies.org:taxname:102166	NA	NA	Preserved on 4% formaldehyde	Present	preservedSpecimen	January-February 2014	Total length	8.889	mm				Eye length horizontal	0.423	mm	Eye length vertical	0.378	mm	Telson length	0.334	mm
IcefluxAllometry_ARC-235	PS80-258_1	82.743	109.627	20120820	SUIT	Apherusa glacialis	urn:lsid:marinespecies.org:taxname:102166	NA	NA	Preserved on 4% formaldehyde	Present	preservedSpecimen	January-February 2014	Total length	8.997	mm				Eye length horizontal	0.421	mm	Eye length vertical	0.356	mm	Telson length	0.328	mm
IcefluxAllometry_ARC-236	PS80-258_1	82.743	109.627	20120820	SUIT	Apherusa glacialis	urn:lsid:marinespecies.org:taxname:102166	NA	NA	Preserved on 4% formaldehyde	Present	preservedSpecimen	January-February 2014	Total length	8.454	mm				Eye length horizontal	0.406	mm	Eye length vertical	0.367	mm	Telson length	0.355	mm
IcefluxAllometry_ARC-237	PS80-258_1	82.743	109.627	20120820	SUIT	Apherusa glacialis	urn:lsid:marinespecies.org:taxname:102166	NA	NA	Preserved on 4% formaldehyde	Present	preservedSpecimen	January-February 2014	Total length	9.174	mm				Eye length horizontal	0.423	mm	Eye length vertical	0.372	mm	Telson length	0.338	mm
IcefluxAllometry_ARC-238	PS80-258_1	82.743	109.627	20120820	SUIT	Apherusa glacialis	urn:lsid:marinespecies.org:taxname:102166	NA	NA	Preserved on 4% formaldehyde	Present	preservedSpecimen	January-February 2014	Total length	9.323	mm				Eye length horizontal	0.407	mm	Eye length vertical	0.355	mm	Telson length	0.324	mm
IcefluxAllometry_ARC-239	PS80-258_1	82.743	109.627	20120820	SUIT	Apherusa glacialis	urn:lsid:marinespecies.org:taxname:102166	NA	NA	Preserved on 4% formaldehyde	Present	preservedSpecimen	January-February 2014	Total length	8.241	mm				Eye length horizontal	0.381	mm	Eye length vertical	0.352	mm	Telson length	0.391	mm
IcefluxAllometry_ARC-240	PS80-258_1	82.743	109.627	20120820	SUIT	Apherusa glacialis	urn:lsid:marinespecies.org:taxname:102166	NA	NA	Preserved on 4% formaldehyde	Present	preservedSpecimen	January-February 2014	Total length	8.977	mm				Eye length horizontal	0.426	mm	Eye length vertical	0.36	mm	Telson length	0.376	mm
IcefluxAllometry_ARC-241	PS80-258_1	82.743	109.627	20120820	SUIT	Apherusa glacialis	urn:lsid:marinespecies.org:taxname:102166	NA	NA	Preserved on 4% formaldehyde	Present	preservedSpecimen	January-February 2014	Total length	8.207	mm				Eye length horizontal	0.389	mm	Eye length vertical	0.327	mm	Telson length	0.292	mm
IcefluxAllometry_ARC-242	PS80-258_1	82.743	109.627	20120820	SUIT	Apherusa glacialis	urn:lsid:marinespecies.org:taxname:102166	NA	NA	Preserved on 4% formaldehyde	Present	preservedSpecimen	January-February 2014	Total length	8.577	mm				Eye length horizontal	0.391	mm	Eye length vertical	0.362	mm	Telson length	0.332	mm
IcefluxAllometry_ARC-243	PS80-258_1	82.743	109.627	20120820	SUIT	Apherusa glacialis	urn:lsid:marinespecies.org:taxname:102166	NA	NA	Preserved on 4% formaldehyde	Present	preservedSpecimen	January-February 2014	Total length	8.905	mm				Eye length horizontal	0.396	mm	Eye length vertical	0.35	mm	Telson length	0.387	mm
IcefluxAllometry_ARC-244	PS80-258_1	82.743	109.627	20120820	SUIT	Apherusa glacialis	urn:lsid:marinespecies.org:taxname:102166	NA	NA	Preserved on 4% formaldehyde	Present	preservedSpecimen	January-February 2014	Total length	8.025	mm				Eye length horizontal	0.375	mm	Eye length vertical	0.332	mm	Telson length	0.31	mm
IcefluxAllometry_ARC-245	PS80-258_1	82.743	109.627	20120820	SUIT	Apherusa glacialis	urn:lsid:marinespecies.org:taxname:102166	NA	NA	Preserved on 4% formaldehyde	Present	preservedSpecimen	January-February 2014	Total length	9.416	mm				Eye length horizontal	0.387	mm	Eye length vertical	0.37	mm	Telson length	0.311	mm
IcefluxAllometry_ARC-246	PS80-258_1	82.743	109.627	20120820	SUIT	Apherusa glacialis	urn:lsid:marinespecies.org:taxname:102166	NA	NA	Preserved on 4% formaldehyde	Present	preservedSpecimen	January-February 2014	Total length	9.074	mm				Eye length horizontal	0.407	mm	Eye length vertical	0.358	mm	Telson length	0.352	mm
IcefluxAllometry_ARC-247	PS80-258_1	82.743	109.627	20120820	SUIT	Apherusa glacialis	urn:lsid:marinespecies.org:taxname:102166	NA	NA	Preserved on 4% formaldehyde	Present	preservedSpecimen	January-February 2014	Total length	7.821	mm				Eye length horizontal	0.372	mm	Eye length vertical	0.325	mm	Telson length	0.313	mm
IcefluxAllometry_ARC-248	PS80-258_1	82.743	109.627	20120820	SUIT	Apherusa glacialis	urn:lsid:marinespecies.org:taxname:102166	NA	NA	Preserved on 4% formaldehyde	Present	preservedSpecimen	January-February 2014	Total length	8.936	mm				Eye length horizontal	0.358	mm	Eye length vertical	0.318	mm	Telson length	0.311	mm
IcefluxAllometry_ARC-249	PS80-258_1	82.743	109.627	20120820	SUIT	Apherusa glacialis	urn:lsid:marinespecies.org:taxname:102166	NA	NA	Preserved on 4% formaldehyde	Present	preservedSpecimen	January-February 2014	Total length	8.752	mm				Eye length horizontal	0.401	mm	Eye length vertical	0.349	mm	Telson length	0.329	mm
IcefluxAllometry_ARC-250	PS80-258_1	82.743	109.627	20120820	SUIT	Apherusa glacialis	urn:lsid:marinespecies.org:taxname:102166	NA	NA	Preserved on 4% formaldehyde	Present	preservedSpecimen	January-February 2014	Total length	8.353	mm				Eye length horizontal	0.375	mm	Eye length vertical	0.324	mm	Telson length	0.303	mm
IcefluxAllometry_ARC-251	PS80-258_1	82.743	109.627	20120820	SUIT	Apherusa glacialis	urn:lsid:marinespecies.org:taxname:102166	NA	NA	Preserved on 4% formaldehyde	Present	preservedSpecimen	January-February 2014	Total length	8.925	mm				Eye length horizontal	0.403	mm	Eye length vertical	0.34	mm	Telson length	0.322	mm
IcefluxAllometry_ARC-252	PS80-258_1	82.743	109.627	20120820	SUIT	Apherusa glacialis	urn:lsid:marinespecies.org:taxname:102166	NA	NA	Preserved on 4% formaldehyde	Present	preservedSpecimen	January-February 2014	Total length	8.494	mm				Eye length horizontal	0.398	mm	Eye length vertical	0.375	mm	Telson length	0.336	mm
IcefluxAllometry_ARC-253	PS80-258_1	82.743	109.627	20120820	SUIT	Apherusa glacialis	urn:lsid:marinespecies.org:taxname:102166	NA	NA	Preserved on 4% formaldehyde	Present	preservedSpecimen	January-February 2014	Total length	8.436	mm				Eye length horizontal	0.396	mm	Eye length vertical	0.371	mm	Telson length	0.354	mm
IcefluxAllometry_ARC-254	PS80-258_1	82.743	109.627	20120820	SUIT	Apherusa glacialis	urn:lsid:marinespecies.org:taxname:102166	NA	NA	Preserved on 4% formaldehyde	Present	preservedSpecimen	January-February 2014	Total length	8.739	mm				Eye length horizontal	0.412	mm	Eye length vertical	0.372	mm	Telson length	0.31	mm
IcefluxAllometry_ARC-255	PS80-258_1	82.743	109.627	20120820	SUIT	Apherusa glacialis	urn:lsid:marinespecies.org:taxname:102166	NA	NA	Preserved on 4% formaldehyde	Present	preservedSpecimen	January-February 2014	Total length	8.257	mm				Eye length horizontal	0.369	mm	Eye length vertical	0.329	mm	Telson length	0.306	mm
IcefluxAllometry_ARC-256	PS80-258_1	82.743	109.627	20120820	SUIT	Apherusa glacialis	urn:lsid:marinespecies.org:taxname:102166	NA	NA	Preserved on 4% formaldehyde	Present	preservedSpecimen	January-February 2014	Total length	8.099	mm				Eye length horizontal	0.382	mm	Eye length vertical	0.33	mm	Telson length	0.326	mm
IcefluxAllometry_ARC-257	PS80-258_1	82.743	109.627	20120820	SUIT	Apherusa glacialis	urn:lsid:marinespecies.org:taxname:102166	NA	NA	Preserved on 4% formaldehyde	Present	preservedSpecimen	January-February 2014	Total length	5.756	mm				Eye length horizontal	0.322	mm	Eye length vertical	0.261	mm	Telson length	0.243	mm
IcefluxAllometry_ARC-258	PS80-258_1	82.743	109.627	20120820	SUIT	Apherusa glacialis	urn:lsid:marinespecies.org:taxname:102166	NA	NA	Preserved on 4% formaldehyde	Present	preservedSpecimen	January-February 2014	Total length	8.109	mm				Eye length horizontal	0.395	mm	Eye length vertical	0.36	mm	Telson length	0.292	mm
IcefluxAllometry_ARC-259	PS80-258_1	82.743	109.627	20120820	SUIT	Apherusa glacialis	urn:lsid:marinespecies.org:taxname:102166	NA	NA	Preserved on 4% formaldehyde	Present	preservedSpecimen	January-February 2014	Total length	8.68	mm				Eye length horizontal	0.411	mm	Eye length vertical	0.364	mm	Telson length	0.344	mm
IcefluxAllometry_ARC-260	PS80-258_1	82.743	109.627	20120820	SUIT	Apherusa glacialis	urn:lsid:marinespecies.org:taxname:102166	NA	NA	Preserved on 4% formaldehyde	Present	preservedSpecimen	January-February 2014	Total length	8.478	mm				Eye length horizontal	0.385	mm	Eye length vertical	0.341	mm	Telson length	0.293	mm
IcefluxAllometry_ARC-261	PS80-258_1	82.743	109.627	20120820	SUIT	Apherusa glacialis	urn:lsid:marinespecies.org:taxname:102166	NA	NA	Preserved on 4% formaldehyde	Present	preservedSpecimen	January-February 2014	Total length	8.472	mm				Eye length horizontal	0.395	mm	Eye length vertical	0.356	mm	Telson length	0.306	mm
IcefluxAllometry_ARC-262	PS80-258_1	82.743	109.627	20120820	SUIT	Apherusa glacialis	urn:lsid:marinespecies.org:taxname:102166	NA	NA	Preserved on 4% formaldehyde	Present	preservedSpecimen	January-February 2014	Total length	8.147	mm				Eye length horizontal	0.396	mm	Eye length vertical	0.359	mm	Telson length	0.333	mm
IcefluxAllometry_ARC-263	PS80-258_1	82.743	109.627	20120820	SUIT	Apherusa glacialis	urn:lsid:marinespecies.org:taxname:102166	NA	NA	Preserved on 4% formaldehyde	Present	preservedSpecimen	January-February 2014	Total length	8.869	mm				Eye length horizontal	0.404	mm	Eye length vertical	0.357	mm	Telson length	0.35	mm
IcefluxAllometry_ARC-264	PS80-258_1	82.743	109.627	20120820	SUIT	Apherusa glacialis	urn:lsid:marinespecies.org:taxname:102166	NA	NA	Preserved on 4% formaldehyde	Present	preservedSpecimen	January-February 2014	Total length	7.948	mm				Eye length horizontal	0.36	mm	Eye length vertical	0.337	mm	Telson length	0.338	mm
IcefluxAllometry_ARC-265	PS80-258_1	82.743	109.627	20120820	SUIT	Apherusa glacialis	urn:lsid:marinespecies.org:taxname:102166	NA	NA	Preserved on 4% formaldehyde	Present	preservedSpecimen	January-February 2014	Total length	8.464	mm				Eye length horizontal	0.419	mm	Eye length vertical	0.343	mm	Telson length	0.322	mm
IcefluxAllometry_ARC-266	PS80-258_1	82.743	109.627	20120820	SUIT	Apherusa glacialis	urn:lsid:marinespecies.org:taxname:102166	NA	NA	Preserved on 4% formaldehyde	Present	preservedSpecimen	January-February 2014	Total length	7.799	mm				Eye length horizontal	0.355	mm	Eye length vertical	0.314	mm	Telson length	0.296	mm
IcefluxAllometry_ARC-267	PS80-258_1	82.743	109.627	20120820	SUIT	Apherusa glacialis	urn:lsid:marinespecies.org:taxname:102166	NA	NA	Preserved on 4% formaldehyde	Present	preservedSpecimen	January-February 2014	Total length	9.932	mm				Eye length horizontal	0.386	mm	Eye length vertical	0.277	mm	Telson length	0.358	mm
IcefluxAllometry_ARC-268	PS80-258_1	82.743	109.627	20120820	SUIT	Apherusa glacialis	urn:lsid:marinespecies.org:taxname:102166	NA	NA	Preserved on 4% formaldehyde	Present	preservedSpecimen	January-February 2014	Total length	8.49	mm				Eye length horizontal	0.388	mm	Eye length vertical	0.357	mm	Telson length	0.331	mm
IcefluxAllometry_ARC-269	PS80-258_1	82.743	109.627	20120820	SUIT	Apherusa glacialis	urn:lsid:marinespecies.org:taxname:102166	NA	NA	Preserved on 4% formaldehyde	Present	preservedSpecimen	January-February 2014	Total length	6.735	mm				Eye length horizontal	0.35	mm	Eye length vertical	0.315	mm	Telson length	0.3	mm
IcefluxAllometry_ARC-270	PS80-258_1	82.743	109.627	20120820	SUIT	Apherusa glacialis	urn:lsid:marinespecies.org:taxname:102166	NA	NA	Preserved on 4% formaldehyde	Present	preservedSpecimen	January-February 2014	Total length	7.146	mm				Eye length horizontal	0.335	mm	Eye length vertical	0.293	mm	Telson length	0.316	mm
IcefluxAllometry_ARC-271	PS80-258_1	82.743	109.627	20120820	SUIT	Apherusa glacialis	urn:lsid:marinespecies.org:taxname:102166	NA	NA	Preserved on 4% formaldehyde	Present	preservedSpecimen	January-February 2014	Total length	7.549	mm				Eye length horizontal	0.355	mm	Eye length vertical	0.302	mm	Telson length	0.276	mm
IcefluxAllometry_ARC-272	PS80-258_1	82.743	109.627	20120820	SUIT	Apherusa glacialis	urn:lsid:marinespecies.org:taxname:102166	NA	NA	Preserved on 4% formaldehyde	Present	preservedSpecimen	January-February 2014	Total length	8.318	mm				Eye length horizontal	0.384	mm	Eye length vertical	0.365	mm	Telson length	0.305	mm
IcefluxAllometry_ARC-273	PS80-258_1	82.743	109.627	20120820	SUIT	Apherusa glacialis	urn:lsid:marinespecies.org:taxname:102166	NA	NA	Preserved on 4% formaldehyde	Present	preservedSpecimen	January-February 2014	Total length	9.555	mm				Eye length horizontal	0.39	mm	Eye length vertical	0.327	mm	Telson length	0.335	mm
IcefluxAllometry_ARC-274	PS80-258_1	82.743	109.627	20120820	SUIT	Apherusa glacialis	urn:lsid:marinespecies.org:taxname:102166	NA	NA	Preserved on 4% formaldehyde	Present	preservedSpecimen	January-February 2014	Total length	8	mm				Eye length horizontal	0.386	mm	Eye length vertical	0.334	mm	Telson length	0.346	mm
IcefluxAllometry_ARC-275	PS80-258_1	82.743	109.627	20120820	SUIT	Apherusa glacialis	urn:lsid:marinespecies.org:taxname:102166	NA	NA	Preserved on 4% formaldehyde	Present	preservedSpecimen	January-February 2014	Total length	9.901	mm				Eye length horizontal	0.423	mm	Eye length vertical	0.356	mm	Telson length	0.396	mm
IcefluxAllometry_ARC-276	PS80-258_1	82.743	109.627	20120820	SUIT	Apherusa glacialis	urn:lsid:marinespecies.org:taxname:102166	NA	NA	Preserved on 4% formaldehyde	Present	preservedSpecimen	January-February 2014	Total length	9.333	mm				Eye length horizontal	0.38	mm	Eye length vertical	0.352	mm	Telson length	0.354	mm
IcefluxAllometry_ARC-277	PS80-258_1	82.743	109.627	20120820	SUIT	Apherusa glacialis	urn:lsid:marinespecies.org:taxname:102166	NA	NA	Preserved on 4% formaldehyde	Present	preservedSpecimen	January-February 2014	Total length	7.928	mm				Eye length horizontal	0.385	mm	Eye length vertical	0.308	mm	Telson length	0.353	mm
IcefluxAllometry_ARC-278	PS80-258_1	82.743	109.627	20120820	SUIT	Apherusa glacialis	urn:lsid:marinespecies.org:taxname:102166	NA	NA	Preserved on 4% formaldehyde	Present	preservedSpecimen	January-February 2014	Total length	7.871	mm				Eye length horizontal	0.377	mm	Eye length vertical	0.336	mm	Telson length	0.287	mm
IcefluxAllometry_ARC-279	PS80-258_1	82.743	109.627	20120820	SUIT	Apherusa glacialis	urn:lsid:marinespecies.org:taxname:102166	NA	NA	Preserved on 4% formaldehyde	Present	preservedSpecimen	January-February 2014	Total length	7.37	mm				Eye length horizontal	0.353	mm	Eye length vertical	0.322	mm	Telson length	0.307	mm
IcefluxAllometry_ARC-280	PS80-258_1	82.743	109.627	20120820	SUIT	Apherusa glacialis	urn:lsid:marinespecies.org:taxname:102166	NA	NA	Preserved on 4% formaldehyde	Present	preservedSpecimen	January-February 2014	Total length	7.442	mm				Eye length horizontal	0.367	mm	Eye length vertical	0.353	mm	Telson length	0.331	mm
IcefluxAllometry_ARC-281	PS80-258_1	82.743	109.627	20120820	SUIT	Apherusa glacialis	urn:lsid:marinespecies.org:taxname:102166	NA	NA	Preserved on 4% formaldehyde	Present	preservedSpecimen	January-February 2014	Total length	9.009	mm				Eye length horizontal	0.439	mm	Eye length vertical	0.35	mm	Telson length	0.383	mm
IcefluxAllometry_ARC-282	PS80-258_1	82.743	109.627	20120820	SUIT	Apherusa glacialis	urn:lsid:marinespecies.org:taxname:102166	NA	NA	Preserved on 4% formaldehyde	Present	preservedSpecimen	January-February 2014	Total length	7.593	mm				Eye length horizontal	0.357	mm	Eye length vertical	0.318	mm	Telson length	0.301	mm
IcefluxAllometry_ARC-283	PS80-258_1	82.743	109.627	20120820	SUIT	Apherusa glacialis	urn:lsid:marinespecies.org:taxname:102166	NA	NA	Preserved on 4% formaldehyde	Present	preservedSpecimen	January-February 2014	Total length	6.327	mm				Eye length horizontal	0.32	mm	Eye length vertical	0.295	mm	Telson length	0.269	mm
IcefluxAllometry_ARC-284	PS80-258_1	82.743	109.627	20120820	SUIT	Apherusa glacialis	urn:lsid:marinespecies.org:taxname:102166	NA	NA	Preserved on 4% formaldehyde	Present	preservedSpecimen	January-February 2014	Total length	8.221	mm				Eye length horizontal	0.382	mm	Eye length vertical	0.327	mm	Telson length	0.309	mm
IcefluxAllometry_ARC-285	PS80-258_1	82.743	109.627	20120820	SUIT	Apherusa glacialis	urn:lsid:marinespecies.org:taxname:102166	NA	NA	Preserved on 4% formaldehyde	Present	preservedSpecimen	January-February 2014	Total length	8.628	mm				Eye length horizontal	0.362	mm	Eye length vertical	0.317	mm	Telson length	0.311	mm
IcefluxAllometry_ARC-286	PS80-258_1	82.743	109.627	20120820	SUIT	Apherusa glacialis	urn:lsid:marinespecies.org:taxname:102166	NA	NA	Preserved on 4% formaldehyde	Present	preservedSpecimen	January-February 2014	Total length	7.937	mm				Eye length horizontal	0.381	mm	Eye length vertical	0.355	mm	Telson length	0.336	mm
IcefluxAllometry_ARC-287	PS80-258_1	82.743	109.627	20120820	SUIT	Apherusa glacialis	urn:lsid:marinespecies.org:taxname:102166	NA	NA	Preserved on 4% formaldehyde	Present	preservedSpecimen	January-February 2014	Total length	7.443	mm				Eye length horizontal	0.392	mm	Eye length vertical	0.358	mm	Telson length	0.316	mm
IcefluxAllometry_ARC-288	PS80-258_1	82.743	109.627	20120820	SUIT	Apherusa glacialis	urn:lsid:marinespecies.org:taxname:102166	NA	NA	Preserved on 4% formaldehyde	Present	preservedSpecimen	January-February 2014	Total length	8.754	mm				Eye length horizontal	0.409	mm	Eye length vertical	0.366	mm	Telson length	0.303	mm
IcefluxAllometry_ARC-289	PS80-258_1	82.743	109.627	20120820	SUIT	Apherusa glacialis	urn:lsid:marinespecies.org:taxname:102166	NA	NA	Preserved on 4% formaldehyde	Present	preservedSpecimen	January-February 2014	Total length	8.572	mm				Eye length horizontal	0.372	mm	Eye length vertical	0.36	mm	Telson length	0.355	mm
IcefluxAllometry_ARC-290	PS80-258_1	82.743	109.627	20120820	SUIT	Apherusa glacialis	urn:lsid:marinespecies.org:taxname:102166	NA	NA	Preserved on 4% formaldehyde	Present	preservedSpecimen	January-February 2014	Total length	7.444	mm				Eye length horizontal	0.365	mm	Eye length vertical	0.316	mm	Telson length	0.29	mm
IcefluxAllometry_ARC-291	PS80-258_1	82.743	109.627	20120820	SUIT	Apherusa glacialis	urn:lsid:marinespecies.org:taxname:102166	NA	NA	Preserved on 4% formaldehyde	Present	preservedSpecimen	January-February 2014	Total length	7.736	mm				Eye length horizontal	0.358	mm	Eye length vertical	0.296	mm	Telson length	0.293	mm
IcefluxAllometry_ARC-292	PS80-258_1	82.743	109.627	20120820	SUIT	Apherusa glacialis	urn:lsid:marinespecies.org:taxname:102166	NA	NA	Preserved on 4% formaldehyde	Present	preservedSpecimen	January-February 2014	Total length	7.232	mm				Eye length horizontal	0.355	mm	Eye length vertical	0.301	mm	Telson length	0.314	mm
IcefluxAllometry_ARC-293	PS80-258_1	82.743	109.627	20120820	SUIT	Apherusa glacialis	urn:lsid:marinespecies.org:taxname:102166	NA	NA	Preserved on 4% formaldehyde	Present	preservedSpecimen	January-February 2014	Total length	8.564	mm				Eye length horizontal	0.383	mm	Eye length vertical	0.365	mm	Telson length	0.299	mm
IcefluxAllometry_ARC-294	PS80-258_1	82.743	109.627	20120820	SUIT	Apherusa glacialis	urn:lsid:marinespecies.org:taxname:102166	NA	NA	Preserved on 4% formaldehyde	Present	preservedSpecimen	January-February 2014	Total length	6.445	mm				Eye length horizontal	0.317	mm	Eye length vertical	0.275	mm	Telson length	0.276	mm
IcefluxAllometry_ARC-295	PS80-258_1	82.743	109.627	20120820	SUIT	Apherusa glacialis	urn:lsid:marinespecies.org:taxname:102166	NA	NA	Preserved on 4% formaldehyde	Present	preservedSpecimen	January-February 2014	Total length	5.381	mm				Eye length horizontal	0.27	mm	Eye length vertical	0.225	mm	Telson length	0.217	mm
IcefluxAllometry_ARC-296	PS80-258_1	82.743	109.627	20120820	SUIT	Apherusa glacialis	urn:lsid:marinespecies.org:taxname:102166	NA	NA	Preserved on 4% formaldehyde	Present	preservedSpecimen	January-February 2014	Total length	7.573	mm				Eye length horizontal	0.373	mm	Eye length vertical	0.333	mm	Telson length	0.272	mm
IcefluxAllometry_ARC-297	PS80-285_1	82.894	129.823	20120826	SUIT	Apherusa glacialis	urn:lsid:marinespecies.org:taxname:102166	NA	NA	Preserved on 4% formaldehyde	Present	preservedSpecimen	January-February 2014	Total length	8.371	mm				Eye length horizontal	0.429	mm	Eye length vertical	0.356	mm	Telson length	0.28	mm
IcefluxAllometry_ARC-298	PS80-285_1	82.894	129.823	20120826	SUIT	Apherusa glacialis	urn:lsid:marinespecies.org:taxname:102166	NA	NA	Preserved on 4% formaldehyde	Present	preservedSpecimen	January-February 2014	Total length	10.125	mm				Eye length horizontal	0.453	mm	Eye length vertical	0.391	mm	Telson length	0.405	mm
IcefluxAllometry_ARC-299	PS80-285_1	82.894	129.823	20120826	SUIT	Apherusa glacialis	urn:lsid:marinespecies.org:taxname:102166	NA	NA	Preserved on 4% formaldehyde	Present	preservedSpecimen	January-February 2014	Total length	8.907	mm				Eye length horizontal	0.399	mm	Eye length vertical	0.35	mm	Telson length	0.385	mm
IcefluxAllometry_ARC-300	PS80-285_1	82.894	129.823	20120826	SUIT	Apherusa glacialis	urn:lsid:marinespecies.org:taxname:102166	NA	NA	Preserved on 4% formaldehyde	Present	preservedSpecimen	January-February 2014	Total length	9.225	mm				Eye length horizontal	0.46	mm	Eye length vertical	0.376	mm	Telson length	0.367	mm
IcefluxAllometry_ARC-301	PS80-285_1	82.894	129.823	20120826	SUIT	Apherusa glacialis	urn:lsid:marinespecies.org:taxname:102166	NA	NA	Preserved on 4% formaldehyde	Present	preservedSpecimen	January-February 2014	Total length	8.365	mm				Eye length horizontal	0.436	mm	Eye length vertical	0.374	mm	Telson length	0.372	mm
IcefluxAllometry_ARC-302	PS80-285_1	82.894	129.823	20120826	SUIT	Apherusa glacialis	urn:lsid:marinespecies.org:taxname:102166	NA	NA	Preserved on 4% formaldehyde	Present	preservedSpecimen	January-February 2014	Total length	9.8	mm				Eye length horizontal	0.444	mm	Eye length vertical	0.375	mm	Telson length	0.363	mm
IcefluxAllometry_ARC-303	PS80-285_1	82.894	129.823	20120826	SUIT	Apherusa glacialis	urn:lsid:marinespecies.org:taxname:102166	NA	NA	Preserved on 4% formaldehyde	Present	preservedSpecimen	January-February 2014	Total length	9.396	mm				Eye length horizontal	0.428	mm	Eye length vertical	0.381	mm	Telson length	0.392	mm
IcefluxAllometry_ARC-304	PS80-285_1	82.894	129.823	20120826	SUIT	Apherusa glacialis	urn:lsid:marinespecies.org:taxname:102166	NA	NA	Preserved on 4% formaldehyde	Present	preservedSpecimen	January-February 2014	Total length	9.308	mm				Eye length horizontal	0.468	mm	Eye length vertical	0.404	mm	Telson length	0.427	mm
IcefluxAllometry_ARC-305	PS80-285_1	82.894	129.823	20120826	SUIT	Apherusa glacialis	urn:lsid:marinespecies.org:taxname:102166	NA	NA	Preserved on 4% formaldehyde	Present	preservedSpecimen	January-February 2014	Total length	10.224	mm				Eye length horizontal	0.447	mm	Eye length vertical	0.366	mm	Telson length	0.394	mm
IcefluxAllometry_ARC-306	PS80-285_1	82.894	129.823	20120826	SUIT	Apherusa glacialis	urn:lsid:marinespecies.org:taxname:102166	NA	NA	Preserved on 4% formaldehyde	Present	preservedSpecimen	January-February 2014	Total length	9.793	mm				Eye length horizontal	0.454	mm	Eye length vertical	0.396	mm	Telson length	0.454	mm
IcefluxAllometry_ARC-307	PS80-285_1	82.894	129.823	20120826	SUIT	Apherusa glacialis	urn:lsid:marinespecies.org:taxname:102166	NA	NA	Preserved on 4% formaldehyde	Present	preservedSpecimen	January-February 2014	Total length	9.971	mm				Eye length horizontal	0.449	mm	Eye length vertical	0.399	mm	Telson length	0.341	mm
IcefluxAllometry_ARC-308	PS80-285_1	82.894	129.823	20120826	SUIT	Apherusa glacialis	urn:lsid:marinespecies.org:taxname:102166	NA	NA	Preserved on 4% formaldehyde	Present	preservedSpecimen	January-February 2014	Total length	9.868	mm				Eye length horizontal	0.456	mm	Eye length vertical	0.383	mm	Telson length	0.376	mm
IcefluxAllometry_ARC-309	PS80-285_1	82.894	129.823	20120826	SUIT	Apherusa glacialis	urn:lsid:marinespecies.org:taxname:102166	NA	NA	Preserved on 4% formaldehyde	Present	preservedSpecimen	January-February 2014	Total length	9.665	mm				Eye length horizontal	0.425	mm	Eye length vertical	0.329	mm	Telson length	0.371	mm
IcefluxAllometry_ARC-310	PS80-285_1	82.894	129.823	20120826	SUIT	Apherusa glacialis	urn:lsid:marinespecies.org:taxname:102166	NA	NA	Preserved on 4% formaldehyde	Present	preservedSpecimen	January-February 2014	Total length	9.775	mm				Eye length horizontal	0.445	mm	Eye length vertical	0.393	mm	Telson length	0.365	mm
IcefluxAllometry_ARC-311	PS80-285_1	82.894	129.823	20120826	SUIT	Apherusa glacialis	urn:lsid:marinespecies.org:taxname:102166	NA	NA	Preserved on 4% formaldehyde	Present	preservedSpecimen	January-February 2014	Total length	10.842	mm				Eye length horizontal	0.438	mm	Eye length vertical	0.333	mm	Telson length	0.335	mm
IcefluxAllometry_ARC-312	PS80-285_1	82.894	129.823	20120826	SUIT	Apherusa glacialis	urn:lsid:marinespecies.org:taxname:102166	NA	NA	Preserved on 4% formaldehyde	Present	preservedSpecimen	January-February 2014	Total length	9.565	mm				Eye length horizontal	0.427	mm	Eye length vertical	0.346	mm	Telson length	0.378	mm
IcefluxAllometry_ARC-313	PS80-285_1	82.894	129.823	20120826	SUIT	Apherusa glacialis	urn:lsid:marinespecies.org:taxname:102166	NA	NA	Preserved on 4% formaldehyde	Present	preservedSpecimen	January-February 2014	Total length	8.028	mm				Eye length horizontal	0.427	mm	Eye length vertical	0.362	mm	Telson length	0.387	mm
IcefluxAllometry_ARC-314	PS80-285_1	82.894	129.823	20120826	SUIT	Apherusa glacialis	urn:lsid:marinespecies.org:taxname:102166	NA	NA	Preserved on 4% formaldehyde	Present	preservedSpecimen	January-February 2014	Total length	10.704	mm				Eye length horizontal	0.442	mm	Eye length vertical	0.347	mm	Telson length	0.324	mm
IcefluxAllometry_ARC-315	PS80-285_1	82.894	129.823	20120826	SUIT	Apherusa glacialis	urn:lsid:marinespecies.org:taxname:102166	NA	NA	Preserved on 4% formaldehyde	Present	preservedSpecimen	January-February 2014	Total length	7.793	mm				Eye length horizontal	0.403	mm	Eye length vertical	0.334	mm	Telson length	0.3	mm
IcefluxAllometry_ARC-316	PS80-285_1	82.894	129.823	20120826	SUIT	Apherusa glacialis	urn:lsid:marinespecies.org:taxname:102166	NA	NA	Preserved on 4% formaldehyde	Present	preservedSpecimen	January-February 2014	Total length	8.206	mm				Eye length horizontal	0.407	mm	Eye length vertical	0.323	mm	Telson length	0.355	mm
IcefluxAllometry_ARC-317	PS80-285_1	82.894	129.823	20120826	SUIT	Apherusa glacialis	urn:lsid:marinespecies.org:taxname:102166	NA	NA	Preserved on 4% formaldehyde	Present	preservedSpecimen	January-February 2014	Total length	8.521	mm				Eye length horizontal	0.444	mm	Eye length vertical	0.354	mm	Telson length	0.352	mm
IcefluxAllometry_ARC-318	PS80-285_1	82.894	129.823	20120826	SUIT	Apherusa glacialis	urn:lsid:marinespecies.org:taxname:102166	NA	NA	Preserved on 4% formaldehyde	Present	preservedSpecimen	January-February 2014	Total length	11.155	mm				Eye length horizontal	0.505	mm	Eye length vertical	0.332	mm	Telson length	0.385	mm
IcefluxAllometry_ARC-319	PS80-285_1	82.894	129.823	20120826	SUIT	Apherusa glacialis	urn:lsid:marinespecies.org:taxname:102166	NA	NA	Preserved on 4% formaldehyde	Present	preservedSpecimen	January-February 2014	Total length	8.752	mm				Eye length horizontal	0.453	mm	Eye length vertical	0.359	mm	Telson length	0.381	mm
IcefluxAllometry_ARC-320	PS80-285_1	82.894	129.823	20120826	SUIT	Apherusa glacialis	urn:lsid:marinespecies.org:taxname:102166	NA	NA	Preserved on 4% formaldehyde	Present	preservedSpecimen	January-February 2014	Total length	9.408	mm				Eye length horizontal	0.435	mm	Eye length vertical	0.389	mm	Telson length	0.358	mm
IcefluxAllometry_ARC-321	PS80-285_1	82.894	129.823	20120826	SUIT	Apherusa glacialis	urn:lsid:marinespecies.org:taxname:102166	NA	NA	Preserved on 4% formaldehyde	Present	preservedSpecimen	January-February 2014	Total length	8.677	mm				Eye length horizontal	0.408	mm	Eye length vertical	0.333	mm	Telson length	0.382	mm
IcefluxAllometry_ARC-322	PS80-285_1	82.894	129.823	20120826	SUIT	Apherusa glacialis	urn:lsid:marinespecies.org:taxname:102166	NA	NA	Preserved on 4% formaldehyde	Present	preservedSpecimen	January-February 2014	Total length	9.23	mm				Eye length horizontal	0.458	mm	Eye length vertical	0.373	mm	Telson length	0.384	mm
IcefluxAllometry_ARC-323	PS80-285_1	82.894	129.823	20120826	SUIT	Apherusa glacialis	urn:lsid:marinespecies.org:taxname:102166	NA	NA	Preserved on 4% formaldehyde	Present	preservedSpecimen	January-February 2014	Total length	9.521	mm				Eye length horizontal	0.459	mm	Eye length vertical	0.386	mm	Telson length	0.379	mm
IcefluxAllometry_ARC-324	PS80-285_1	82.894	129.823	20120826	SUIT	Apherusa glacialis	urn:lsid:marinespecies.org:taxname:102166	NA	NA	Preserved on 4% formaldehyde	Present	preservedSpecimen	January-February 2014	Total length	11.912	mm				Eye length horizontal	0.416	mm	Eye length vertical	0.334	mm	Telson length	0.417	mm
IcefluxAllometry_ARC-325	PS80-285_1	82.894	129.823	20120826	SUIT	Apherusa glacialis	urn:lsid:marinespecies.org:taxname:102166	NA	NA	Preserved on 4% formaldehyde	Present	preservedSpecimen	January-February 2014	Total length	9.944	mm				Eye length horizontal	0.439	mm	Eye length vertical	0.376	mm	Telson length	0.383	mm
IcefluxAllometry_ARC-326	PS80-285_1	82.894	129.823	20120826	SUIT	Apherusa glacialis	urn:lsid:marinespecies.org:taxname:102166	NA	NA	Preserved on 4% formaldehyde	Present	preservedSpecimen	January-February 2014	Total length	9.244	mm				Eye length horizontal	0.397	mm	Eye length vertical	0.314	mm	Telson length	0.306	mm
IcefluxAllometry_ARC-327	PS80-285_1	82.894	129.823	20120826	SUIT	Apherusa glacialis	urn:lsid:marinespecies.org:taxname:102166	NA	NA	Preserved on 4% formaldehyde	Present	preservedSpecimen	January-February 2014	Total length	8.714	mm				Eye length horizontal	0.428	mm	Eye length vertical	0.366	mm	Telson length	0.353	mm
IcefluxAllometry_ARC-328	PS80-285_1	82.894	129.823	20120826	SUIT	Apherusa glacialis	urn:lsid:marinespecies.org:taxname:102166	NA	NA	Preserved on 4% formaldehyde	Present	preservedSpecimen	January-February 2014	Total length	8.824	mm				Eye length horizontal	0.437	mm	Eye length vertical	0.382	mm	Telson length	0.331	mm
IcefluxAllometry_ARC-329	PS80-285_1	82.894	129.823	20120826	SUIT	Apherusa glacialis	urn:lsid:marinespecies.org:taxname:102166	NA	NA	Preserved on 4% formaldehyde	Present	preservedSpecimen	January-February 2014	Total length	8.902	mm				Eye length horizontal	0.436	mm	Eye length vertical	0.347	mm	Telson length	0.344	mm
IcefluxAllometry_ARC-330	PS80-285_1	82.894	129.823	20120826	SUIT	Apherusa glacialis	urn:lsid:marinespecies.org:taxname:102166	NA	NA	Preserved on 4% formaldehyde	Present	preservedSpecimen	January-February 2014	Total length	7.868	mm				Eye length horizontal	0.402	mm	Eye length vertical	0.347	mm	Telson length	0.301	mm
IcefluxAllometry_ARC-331	PS80-285_1	82.894	129.823	20120826	SUIT	Apherusa glacialis	urn:lsid:marinespecies.org:taxname:102166	NA	NA	Preserved on 4% formaldehyde	Present	preservedSpecimen	January-February 2014	Total length	10.795	mm				Eye length horizontal	0.489	mm	Eye length vertical	0.402	mm	Telson length	0.417	mm
IcefluxAllometry_ARC-332	PS80-285_1	82.894	129.823	20120826	SUIT	Apherusa glacialis	urn:lsid:marinespecies.org:taxname:102166	NA	NA	Preserved on 4% formaldehyde	Present	preservedSpecimen	January-February 2014	Total length	9.923	mm				Eye length horizontal	0.451	mm	Eye length vertical	0.367	mm	Telson length	0.357	mm
IcefluxAllometry_ARC-333	PS80-285_1	82.894	129.823	20120826	SUIT	Apherusa glacialis	urn:lsid:marinespecies.org:taxname:102166	NA	NA	Preserved on 4% formaldehyde	Present	preservedSpecimen	January-February 2014	Total length	8.987	mm				Eye length horizontal	0.425	mm	Eye length vertical	0.357	mm	Telson length	0.33	mm
IcefluxAllometry_ARC-334	PS80-285_1	82.894	129.823	20120826	SUIT	Apherusa glacialis	urn:lsid:marinespecies.org:taxname:102166	NA	NA	Preserved on 4% formaldehyde	Present	preservedSpecimen	January-February 2014	Total length	9.912	mm				Eye length horizontal	0.463	mm	Eye length vertical	0.386	mm	Telson length	0.351	mm
IcefluxAllometry_ARC-335	PS80-285_1	82.894	129.823	20120826	SUIT	Apherusa glacialis	urn:lsid:marinespecies.org:taxname:102166	NA	NA	Preserved on 4% formaldehyde	Present	preservedSpecimen	January-February 2014	Total length	11.129	mm				Eye length horizontal	0.475	mm	Eye length vertical	0.429	mm	Telson length	0.384	mm
IcefluxAllometry_ARC-336	PS80-285_1	82.894	129.823	20120826	SUIT	Apherusa glacialis	urn:lsid:marinespecies.org:taxname:102166	NA	NA	Preserved on 4% formaldehyde	Present	preservedSpecimen	January-February 2014	Total length	9.874	mm				Eye length horizontal	0.426	mm	Eye length vertical	0.361	mm	Telson length	0.391	mm
IcefluxAllometry_ARC-337	PS80-285_1	82.894	129.823	20120826	SUIT	Apherusa glacialis	urn:lsid:marinespecies.org:taxname:102166	NA	NA	Preserved on 4% formaldehyde	Present	preservedSpecimen	January-February 2014	Total length	8.964	mm				Eye length horizontal	0.446	mm	Eye length vertical	0.369	mm	Telson length	0.355	mm
IcefluxAllometry_ARC-338	PS80-285_1	82.894	129.823	20120826	SUIT	Apherusa glacialis	urn:lsid:marinespecies.org:taxname:102166	NA	NA	Preserved on 4% formaldehyde	Present	preservedSpecimen	January-February 2014	Total length	9.621	mm				Eye length horizontal	0.44	mm	Eye length vertical	0.368	mm	Telson length	0.342	mm
IcefluxAllometry_ARC-339	PS80-285_1	82.894	129.823	20120826	SUIT	Apherusa glacialis	urn:lsid:marinespecies.org:taxname:102166	NA	NA	Preserved on 4% formaldehyde	Present	preservedSpecimen	January-February 2014	Total length	10.293	mm				Eye length horizontal	0.458	mm	Eye length vertical	0.393	mm	Telson length	0.384	mm
IcefluxAllometry_ARC-340	PS80-285_1	82.894	129.823	20120826	SUIT	Apherusa glacialis	urn:lsid:marinespecies.org:taxname:102166	NA	NA	Preserved on 4% formaldehyde	Present	preservedSpecimen	January-February 2014	Total length	8.898	mm				Eye length horizontal	0.423	mm	Eye length vertical	0.361	mm	Telson length	0.367	mm
IcefluxAllometry_ARC-341	PS80-285_1	82.894	129.823	20120826	SUIT	Apherusa glacialis	urn:lsid:marinespecies.org:taxname:102166	NA	NA	Preserved on 4% formaldehyde	Present	preservedSpecimen	January-February 2014	Total length	11.817	mm				Eye length horizontal	0.457	mm	Eye length vertical	0.374	mm	Telson length	0.371	mm
IcefluxAllometry_ARC-342	PS80-285_1	82.894	129.823	20120826	SUIT	Apherusa glacialis	urn:lsid:marinespecies.org:taxname:102166	NA	NA	Preserved on 4% formaldehyde	Present	preservedSpecimen	January-February 2014	Total length	9.71	mm				Eye length horizontal	0.47	mm	Eye length vertical	0.391	mm	Telson length	0.414	mm
IcefluxAllometry_ARC-343	PS80-285_1	82.894	129.823	20120826	SUIT	Apherusa glacialis	urn:lsid:marinespecies.org:taxname:102166	NA	NA	Preserved on 4% formaldehyde	Present	preservedSpecimen	January-February 2014	Total length	10.728	mm				Eye length horizontal	0.447	mm	Eye length vertical	0.358	mm	Telson length	0.351	mm
IcefluxAllometry_ARC-344	PS80-285_1	82.894	129.823	20120826	SUIT	Apherusa glacialis	urn:lsid:marinespecies.org:taxname:102166	NA	NA	Preserved on 4% formaldehyde	Present	preservedSpecimen	January-February 2014	Total length	9.645	mm				Eye length horizontal	0.493	mm	Eye length vertical	0.414	mm	Telson length	0.398	mm
IcefluxAllometry_ARC-345	PS80-285_1	82.894	129.823	20120826	SUIT	Apherusa glacialis	urn:lsid:marinespecies.org:taxname:102166	NA	NA	Preserved on 4% formaldehyde	Present	preservedSpecimen	January-February 2014	Total length	8.008	mm				Eye length horizontal	0.434	mm	Eye length vertical	0.368	mm	Telson length	0.359	mm
IcefluxAllometry_ARC-346	PS80-285_1	82.894	129.823	20120826	SUIT	Apherusa glacialis	urn:lsid:marinespecies.org:taxname:102166	NA	NA	Preserved on 4% formaldehyde	Present	preservedSpecimen	January-February 2014	Total length	8.485	mm				Eye length horizontal	0.429	mm	Eye length vertical	0.36	mm	Telson length	0.342	mm
IcefluxAllometry_ARC-347	PS80-285_1	82.894	129.823	20120826	SUIT	Apherusa glacialis	urn:lsid:marinespecies.org:taxname:102166	NA	NA	Preserved on 4% formaldehyde	Present	preservedSpecimen	January-February 2014	Total length	8.338	mm				Eye length horizontal	0.457	mm	Eye length vertical	0.39	mm	Telson length	0.379	mm
IcefluxAllometry_ARC-348	PS80-285_1	82.894	129.823	20120826	SUIT	Apherusa glacialis	urn:lsid:marinespecies.org:taxname:102166	NA	NA	Preserved on 4% formaldehyde	Present	preservedSpecimen	January-February 2014	Total length	8.569	mm				Eye length horizontal	0.398	mm	Eye length vertical	0.351	mm	Telson length	0.349	mm
IcefluxAllometry_ARC-349	PS80-285_1	82.894	129.823	20120826	SUIT	Apherusa glacialis	urn:lsid:marinespecies.org:taxname:102166	NA	NA	Preserved on 4% formaldehyde	Present	preservedSpecimen	January-February 2014	Total length	8.655	mm				Eye length horizontal	0.43	mm	Eye length vertical	0.35	mm	Telson length	0.343	mm
IcefluxAllometry_ARC-350	PS80-285_1	82.894	129.823	20120826	SUIT	Apherusa glacialis	urn:lsid:marinespecies.org:taxname:102166	NA	NA	Preserved on 4% formaldehyde	Present	preservedSpecimen	January-February 2014	Total length	8.941	mm				Eye length horizontal	0.424	mm	Eye length vertical	0.389	mm	Telson length	0.33	mm
IcefluxAllometry_ARC-351	PS80-285_1	82.894	129.823	20120826	SUIT	Apherusa glacialis	urn:lsid:marinespecies.org:taxname:102166	NA	NA	Preserved on 4% formaldehyde	Present	preservedSpecimen	January-February 2014	Total length	11.44	mm				Eye length horizontal	0.468	mm	Eye length vertical	0.314	mm	Telson length	0.35	mm
IcefluxAllometry_ARC-352	PS80-285_1	82.894	129.823	20120826	SUIT	Apherusa glacialis	urn:lsid:marinespecies.org:taxname:102166	NA	NA	Preserved on 4% formaldehyde	Present	preservedSpecimen	January-February 2014	Total length	9.329	mm				Eye length horizontal	0.501	mm	Eye length vertical	0.395	mm	Telson length	0.408	mm
IcefluxAllometry_ARC-353	PS80-285_1	82.894	129.823	20120826	SUIT	Apherusa glacialis	urn:lsid:marinespecies.org:taxname:102166	NA	NA	Preserved on 4% formaldehyde	Present	preservedSpecimen	January-February 2014	Total length	8.977	mm				Eye length horizontal	0.417	mm	Eye length vertical	0.356	mm	Telson length	0.353	mm
IcefluxAllometry_ARC-354	PS80-285_1	82.894	129.823	20120826	SUIT	Apherusa glacialis	urn:lsid:marinespecies.org:taxname:102166	NA	NA	Preserved on 4% formaldehyde	Present	preservedSpecimen	January-February 2014	Total length	8.606	mm				Eye length horizontal	0.44	mm	Eye length vertical	0.39	mm	Telson length	0.369	mm
IcefluxAllometry_ARC-355	PS80-285_1	82.894	129.823	20120826	SUIT	Apherusa glacialis	urn:lsid:marinespecies.org:taxname:102166	NA	NA	Preserved on 4% formaldehyde	Present	preservedSpecimen	January-February 2014	Total length	10.951	mm				Eye length horizontal	0.471	mm	Eye length vertical	0.361	mm	Telson length	0.317	mm
IcefluxAllometry_ARC-356	PS80-285_1	82.894	129.823	20120826	SUIT	Apherusa glacialis	urn:lsid:marinespecies.org:taxname:102166	NA	NA	Preserved on 4% formaldehyde	Present	preservedSpecimen	January-February 2014	Total length	8.398	mm				Eye length horizontal	0.445	mm	Eye length vertical	0.384	mm	Telson length	0.372	mm
IcefluxAllometry_ARC-357	PS80-285_1	82.894	129.823	20120826	SUIT	Apherusa glacialis	urn:lsid:marinespecies.org:taxname:102166	NA	NA	Preserved on 4% formaldehyde	Present	preservedSpecimen	January-February 2014	Total length	8.127	mm				Eye length horizontal	0.433	mm	Eye length vertical	0.347	mm	Telson length	0.336	mm
IcefluxAllometry_ARC-358	PS80-285_1	82.894	129.823	20120826	SUIT	Apherusa glacialis	urn:lsid:marinespecies.org:taxname:102166	NA	NA	Preserved on 4% formaldehyde	Present	preservedSpecimen	January-February 2014	Total length	7.687	mm				Eye length horizontal	0.413	mm	Eye length vertical	0.358	mm	Telson length	0.29	mm
IcefluxAllometry_ARC-359	PS80-285_1	82.894	129.823	20120826	SUIT	Apherusa glacialis	urn:lsid:marinespecies.org:taxname:102166	NA	NA	Preserved on 4% formaldehyde	Present	preservedSpecimen	January-February 2014	Total length	8.229	mm				Eye length horizontal	0.391	mm	Eye length vertical	0.336	mm	Telson length	0.315	mm
IcefluxAllometry_ARC-360	PS80-285_1	82.894	129.823	20120826	SUIT	Apherusa glacialis	urn:lsid:marinespecies.org:taxname:102166	NA	NA	Preserved on 4% formaldehyde	Present	preservedSpecimen	January-February 2014	Total length	8.77	mm				Eye length horizontal	0.431	mm	Eye length vertical	0.368	mm	Telson length	0.41	mm
IcefluxAllometry_ARC-361	PS80-285_1	82.894	129.823	20120826	SUIT	Apherusa glacialis	urn:lsid:marinespecies.org:taxname:102166	NA	NA	Preserved on 4% formaldehyde	Present	preservedSpecimen	January-February 2014	Total length	8.749	mm				Eye length horizontal	0.429	mm	Eye length vertical	0.35	mm	Telson length	0.342	mm
IcefluxAllometry_ARC-362	PS80-285_1	82.894	129.823	20120826	SUIT	Apherusa glacialis	urn:lsid:marinespecies.org:taxname:102166	NA	NA	Preserved on 4% formaldehyde	Present	preservedSpecimen	January-February 2014	Total length	8.027	mm				Eye length horizontal	0.431	mm	Eye length vertical	0.349	mm	Telson length	0.341	mm
IcefluxAllometry_ARC-363	PS80-285_1	82.894	129.823	20120826	SUIT	Apherusa glacialis	urn:lsid:marinespecies.org:taxname:102166	NA	NA	Preserved on 4% formaldehyde	Present	preservedSpecimen	January-February 2014	Total length	8.675	mm				Eye length horizontal	0.455	mm	Eye length vertical	0.352	mm	Telson length	0.354	mm
IcefluxAllometry_ARC-364	PS80-285_1	82.894	129.823	20120826	SUIT	Apherusa glacialis	urn:lsid:marinespecies.org:taxname:102166	NA	NA	Preserved on 4% formaldehyde	Present	preservedSpecimen	January-February 2014	Total length	9.03	mm				Eye length horizontal	0.409	mm	Eye length vertical	0.318	mm	Telson length	0.323	mm
IcefluxAllometry_ARC-365	PS80-285_1	82.894	129.823	20120826	SUIT	Apherusa glacialis	urn:lsid:marinespecies.org:taxname:102166	NA	NA	Preserved on 4% formaldehyde	Present	preservedSpecimen	January-February 2014	Total length	7.836	mm				Eye length horizontal	0.397	mm	Eye length vertical	0.331	mm	Telson length	0.31	mm
IcefluxAllometry_ARC-366	PS80-285_1	82.894	129.823	20120826	SUIT	Apherusa glacialis	urn:lsid:marinespecies.org:taxname:102166	NA	NA	Preserved on 4% formaldehyde	Present	preservedSpecimen	January-February 2014	Total length	9.142	mm				Eye length horizontal	0.456	mm	Eye length vertical	0.378	mm	Telson length	0.31	mm
IcefluxAllometry_ARC-367	PS80-285_1	82.894	129.823	20120826	SUIT	Apherusa glacialis	urn:lsid:marinespecies.org:taxname:102166	NA	NA	Preserved on 4% formaldehyde	Present	preservedSpecimen	January-February 2014	Total length	7.673	mm				Eye length horizontal	0.424	mm	Eye length vertical	0.358	mm	Telson length	0.352	mm
IcefluxAllometry_ARC-368	PS80-285_1	82.894	129.823	20120826	SUIT	Apherusa glacialis	urn:lsid:marinespecies.org:taxname:102166	NA	NA	Preserved on 4% formaldehyde	Present	preservedSpecimen	January-February 2014	Total length	8.813	mm				Eye length horizontal	0.466	mm	Eye length vertical	0.392	mm	Telson length	0.36	mm
IcefluxAllometry_ARC-369	PS80-285_1	82.894	129.823	20120826	SUIT	Apherusa glacialis	urn:lsid:marinespecies.org:taxname:102166	NA	NA	Preserved on 4% formaldehyde	Present	preservedSpecimen	January-February 2014	Total length	11.707	mm				Eye length horizontal	0.598	mm	Eye length vertical	0.499	mm	Telson length	0.493	mm
IcefluxAllometry_ARC-370	PS80-285_1	82.894	129.823	20120826	SUIT	Apherusa glacialis	urn:lsid:marinespecies.org:taxname:102166	NA	NA	Preserved on 4% formaldehyde	Present	preservedSpecimen	January-February 2014	Total length	8.799	mm				Eye length horizontal	0.415	mm	Eye length vertical	0.329	mm	Telson length	0.321	mm
IcefluxAllometry_ARC-371	PS80-285_1	82.894	129.823	20120826	SUIT	Apherusa glacialis	urn:lsid:marinespecies.org:taxname:102166	NA	NA	Preserved on 4% formaldehyde	Present	preservedSpecimen	January-February 2014	Total length	8.731	mm				Eye length horizontal	0.417	mm	Eye length vertical	0.364	mm	Telson length	0.353	mm
IcefluxAllometry_ARC-372	PS80-285_1	82.894	129.823	20120826	SUIT	Apherusa glacialis	urn:lsid:marinespecies.org:taxname:102166	NA	NA	Preserved on 4% formaldehyde	Present	preservedSpecimen	January-February 2014	Total length	8.854	mm				Eye length horizontal	0.445	mm	Eye length vertical	0.364	mm	Telson length	0.352	mm
IcefluxAllometry_ARC-373	PS80-285_1	82.894	129.823	20120826	SUIT	Apherusa glacialis	urn:lsid:marinespecies.org:taxname:102166	NA	NA	Preserved on 4% formaldehyde	Present	preservedSpecimen	January-February 2014	Total length	8.508	mm				Eye length horizontal	0.411	mm	Eye length vertical	0.342	mm	Telson length	0.275	mm
IcefluxAllometry_ARC-374	PS80-285_1	82.894	129.823	20120826	SUIT	Apherusa glacialis	urn:lsid:marinespecies.org:taxname:102166	NA	NA	Preserved on 4% formaldehyde	Present	preservedSpecimen	January-February 2014	Total length	8.412	mm				Eye length horizontal	0.42	mm	Eye length vertical	0.335	mm	Telson length	0.328	mm
IcefluxAllometry_ARC-375	PS80-285_1	82.894	129.823	20120826	SUIT	Apherusa glacialis	urn:lsid:marinespecies.org:taxname:102166	NA	NA	Preserved on 4% formaldehyde	Present	preservedSpecimen	January-February 2014	Total length	7.659	mm				Eye length horizontal	0.406	mm	Eye length vertical	0.341	mm	Telson length	0.305	mm
IcefluxAllometry_ARC-376	PS80-285_1	82.894	129.823	20120826	SUIT	Apherusa glacialis	urn:lsid:marinespecies.org:taxname:102166	NA	NA	Preserved on 4% formaldehyde	Present	preservedSpecimen	January-February 2014	Total length	8.245	mm				Eye length horizontal	0.449	mm	Eye length vertical	0.365	mm	Telson length	0.324	mm
IcefluxAllometry_ARC-377	PS80-285_1	82.894	129.823	20120826	SUIT	Apherusa glacialis	urn:lsid:marinespecies.org:taxname:102166	NA	NA	Preserved on 4% formaldehyde	Present	preservedSpecimen	January-February 2014	Total length	8.221	mm				Eye length horizontal	0.428	mm	Eye length vertical	0.368	mm	Telson length	0.338	mm
IcefluxAllometry_ARC-378	PS80-285_1	82.894	129.823	20120826	SUIT	Apherusa glacialis	urn:lsid:marinespecies.org:taxname:102166	NA	NA	Preserved on 4% formaldehyde	Present	preservedSpecimen	January-February 2014	Total length	7.68	mm				Eye length horizontal	0.378	mm	Eye length vertical	0.344	mm	Telson length	0.308	mm
IcefluxAllometry_ARC-379	PS80-285_1	82.894	129.823	20120826	SUIT	Apherusa glacialis	urn:lsid:marinespecies.org:taxname:102166	NA	NA	Preserved on 4% formaldehyde	Present	preservedSpecimen	January-February 2014	Total length	7.747	mm				Eye length horizontal	0.411	mm	Eye length vertical	0.334	mm	Telson length	0.279	mm
IcefluxAllometry_ARC-380	PS80-285_1	82.894	129.823	20120826	SUIT	Apherusa glacialis	urn:lsid:marinespecies.org:taxname:102166	NA	NA	Preserved on 4% formaldehyde	Present	preservedSpecimen	January-February 2014	Total length	8.459	mm				Eye length horizontal	0.399	mm	Eye length vertical	0.315	mm	Telson length	0.293	mm
IcefluxAllometry_ARC-381	PS80-285_1	82.894	129.823	20120826	SUIT	Apherusa glacialis	urn:lsid:marinespecies.org:taxname:102166	NA	NA	Preserved on 4% formaldehyde	Present	preservedSpecimen	January-February 2014	Total length	8.23	mm				Eye length horizontal	0.426	mm	Eye length vertical	0.357	mm	Telson length	0.356	mm
IcefluxAllometry_ARC-382	PS80-285_1	82.894	129.823	20120826	SUIT	Apherusa glacialis	urn:lsid:marinespecies.org:taxname:102166	NA	NA	Preserved on 4% formaldehyde	Present	preservedSpecimen	January-February 2014	Total length	8.849	mm				Eye length horizontal	0.43	mm	Eye length vertical	0.351	mm	Telson length	0.337	mm
IcefluxAllometry_ARC-383	PS80-285_1	82.894	129.823	20120826	SUIT	Apherusa glacialis	urn:lsid:marinespecies.org:taxname:102166	NA	NA	Preserved on 4% formaldehyde	Present	preservedSpecimen	January-February 2014	Total length	9.134	mm				Eye length horizontal	0.465	mm	Eye length vertical	0.368	mm	Telson length	0.314	mm
IcefluxAllometry_ARC-384	PS80-285_1	82.894	129.823	20120826	SUIT	Apherusa glacialis	urn:lsid:marinespecies.org:taxname:102166	NA	NA	Preserved on 4% formaldehyde	Present	preservedSpecimen	January-February 2014	Total length	9.504	mm				Eye length horizontal	0.457	mm	Eye length vertical	0.374	mm	Telson length	0.349	mm
IcefluxAllometry_ARC-385	PS80-285_1	82.894	129.823	20120826	SUIT	Apherusa glacialis	urn:lsid:marinespecies.org:taxname:102166	NA	NA	Preserved on 4% formaldehyde	Present	preservedSpecimen	January-February 2014	Total length	7.738	mm				Eye length horizontal	0.413	mm	Eye length vertical	0.347	mm	Telson length	0.307	mm
IcefluxAllometry_ARC-386	PS80-285_1	82.894	129.823	20120826	SUIT	Apherusa glacialis	urn:lsid:marinespecies.org:taxname:102166	NA	NA	Preserved on 4% formaldehyde	Present	preservedSpecimen	January-February 2014	Total length	8.723	mm				Eye length horizontal	0.46	mm	Eye length vertical	0.375	mm	Telson length	0.38	mm
IcefluxAllometry_ARC-387	PS80-285_1	82.894	129.823	20120826	SUIT	Apherusa glacialis	urn:lsid:marinespecies.org:taxname:102166	NA	NA	Preserved on 4% formaldehyde	Present	preservedSpecimen	January-February 2014	Total length	8.071	mm				Eye length horizontal	0.421	mm	Eye length vertical	0.359	mm	Telson length	0.249	mm
IcefluxAllometry_ARC-388	PS80-285_1	82.894	129.823	20120826	SUIT	Apherusa glacialis	urn:lsid:marinespecies.org:taxname:102166	NA	NA	Preserved on 4% formaldehyde	Present	preservedSpecimen	January-February 2014	Total length	7.524	mm				Eye length horizontal	0.389	mm	Eye length vertical	0.312	mm	Telson length	0.292	mm
IcefluxAllometry_ARC-389	PS80-285_1	82.894	129.823	20120826	SUIT	Apherusa glacialis	urn:lsid:marinespecies.org:taxname:102166	NA	NA	Preserved on 4% formaldehyde	Present	preservedSpecimen	January-February 2014	Total length	9.117	mm				Eye length horizontal	0.444	mm	Eye length vertical	0.373	mm	Telson length	0.345	mm
IcefluxAllometry_ARC-390	PS80-285_1	82.894	129.823	20120826	SUIT	Apherusa glacialis	urn:lsid:marinespecies.org:taxname:102166	NA	NA	Preserved on 4% formaldehyde	Present	preservedSpecimen	January-February 2014	Total length	7.089	mm				Eye length horizontal	0.39	mm	Eye length vertical	0.319	mm	Telson length	0.277	mm
IcefluxAllometry_ARC-391	PS80-285_1	82.894	129.823	20120826	SUIT	Apherusa glacialis	urn:lsid:marinespecies.org:taxname:102166	NA	NA	Preserved on 4% formaldehyde	Present	preservedSpecimen	January-February 2014	Total length	8.008	mm				Eye length horizontal	0.395	mm	Eye length vertical	0.366	mm	Telson length	0.35	mm
IcefluxAllometry_ARC-392	PS80-285_1	82.894	129.823	20120826	SUIT	Apherusa glacialis	urn:lsid:marinespecies.org:taxname:102166	NA	NA	Preserved on 4% formaldehyde	Present	preservedSpecimen	January-February 2014	Total length	8.883	mm				Eye length horizontal	0.402	mm	Eye length vertical	0.319	mm	Telson length	0.303	mm
IcefluxAllometry_ARC-393	PS80-285_1	82.894	129.823	20120826	SUIT	Apherusa glacialis	urn:lsid:marinespecies.org:taxname:102166	NA	NA	Preserved on 4% formaldehyde	Present	preservedSpecimen	January-February 2014	Total length	8.876	mm				Eye length horizontal	0.379	mm	Eye length vertical	0.295	mm	Telson length	0.292	mm
IcefluxAllometry_ARC-394	PS80-285_1	82.894	129.823	20120826	SUIT	Apherusa glacialis	urn:lsid:marinespecies.org:taxname:102166	NA	NA	Preserved on 4% formaldehyde	Present	preservedSpecimen	January-February 2014	Total length	8.628	mm				Eye length horizontal	0.45	mm	Eye length vertical	0.365	mm	Telson length	0.318	mm
IcefluxAllometry_ARC-395	PS80-285_1	82.894	129.823	20120826	SUIT	Apherusa glacialis	urn:lsid:marinespecies.org:taxname:102166	NA	NA	Preserved on 4% formaldehyde	Present	preservedSpecimen	January-February 2014	Total length	8.917	mm				Eye length horizontal	0.449	mm	Eye length vertical	0.362	mm	Telson length	0.306	mm
IcefluxAllometry_ARC-396	PS80-285_1	82.894	129.823	20120826	SUIT	Apherusa glacialis	urn:lsid:marinespecies.org:taxname:102166	NA	NA	Preserved on 4% formaldehyde	Present	preservedSpecimen	January-February 2014	Total length	8.187	mm				Eye length horizontal	0.416	mm	Eye length vertical	0.368	mm	Telson length	0.356	mm
IcefluxAllometry_ARC-397	PS80-285_1	82.894	129.823	20120826	SUIT	Apherusa glacialis	urn:lsid:marinespecies.org:taxname:102166	NA	NA	Preserved on 4% formaldehyde	Present	preservedSpecimen	January-February 2014	Total length	9.346	mm				Eye length horizontal	0.463	mm	Eye length vertical	0.391	mm	Telson length	0.322	mm
IcefluxAllometry_ARC-398	PS80-285_1	82.894	129.823	20120826	SUIT	Apherusa glacialis	urn:lsid:marinespecies.org:taxname:102166	NA	NA	Preserved on 4% formaldehyde	Present	preservedSpecimen	January-February 2014	Total length	8.656	mm				Eye length horizontal	0.446	mm	Eye length vertical	0.364	mm	Telson length	0.338	mm
IcefluxAllometry_ARC-399	PS80-285_1	82.894	129.823	20120826	SUIT	Apherusa glacialis	urn:lsid:marinespecies.org:taxname:102166	NA	NA	Preserved on 4% formaldehyde	Present	preservedSpecimen	January-February 2014	Total length	8.319	mm				Eye length horizontal	0.44	mm	Eye length vertical	0.371	mm	Telson length	0.334	mm
IcefluxAllometry_ARC-400	PS80-285_1	82.894	129.823	20120826	SUIT	Apherusa glacialis	urn:lsid:marinespecies.org:taxname:102166	NA	NA	Preserved on 4% formaldehyde	Present	preservedSpecimen	January-February 2014	Total length	9.19	mm				Eye length horizontal	0.417	mm	Eye length vertical	0.34	mm	Telson length	0.32	mm
IcefluxAllometry_ARC-401	PS80-285_1	82.894	129.823	20120826	SUIT	Apherusa glacialis	urn:lsid:marinespecies.org:taxname:102166	NA	NA	Preserved on 4% formaldehyde	Present	preservedSpecimen	January-February 2014	Total length	8.218	mm				Eye length horizontal	0.433	mm	Eye length vertical	0.358	mm	Telson length	0.314	mm
IcefluxAllometry_ARC-402	PS80-285_1	82.894	129.823	20120826	SUIT	Apherusa glacialis	urn:lsid:marinespecies.org:taxname:102166	NA	NA	Preserved on 4% formaldehyde	Present	preservedSpecimen	January-February 2014	Total length	9.014	mm				Eye length horizontal	0.452	mm	Eye length vertical	0.383	mm	Telson length	0.357	mm
IcefluxAllometry_ARC-403	PS80-285_1	82.894	129.823	20120826	SUIT	Apherusa glacialis	urn:lsid:marinespecies.org:taxname:102166	NA	NA	Preserved on 4% formaldehyde	Present	preservedSpecimen	January-February 2014	Total length	7.767	mm				Eye length horizontal	0.422	mm	Eye length vertical	0.334	mm	Telson length	0.328	mm
IcefluxAllometry_ARC-404	PS80-285_1	82.894	129.823	20120826	SUIT	Apherusa glacialis	urn:lsid:marinespecies.org:taxname:102166	NA	NA	Preserved on 4% formaldehyde	Present	preservedSpecimen	January-February 2014	Total length	7.549	mm				Eye length horizontal	0.379	mm	Eye length vertical	0.316	mm	Telson length	0.31	mm
IcefluxAllometry_ARC-405	PS80-285_1	82.894	129.823	20120826	SUIT	Apherusa glacialis	urn:lsid:marinespecies.org:taxname:102166	NA	NA	Preserved on 4% formaldehyde	Present	preservedSpecimen	January-February 2014	Total length	8.053	mm				Eye length horizontal	0.394	mm	Eye length vertical	0.345	mm	Telson length	0.34	mm
IcefluxAllometry_ARC-406	PS80-285_1	82.894	129.823	20120826	SUIT	Apherusa glacialis	urn:lsid:marinespecies.org:taxname:102166	NA	NA	Preserved on 4% formaldehyde	Present	preservedSpecimen	January-February 2014	Total length	10.295	mm				Eye length horizontal	0.422	mm	Eye length vertical	0.356	mm	Telson length	0.347	mm
IcefluxAllometry_ARC-407	PS80-285_1	82.894	129.823	20120826	SUIT	Apherusa glacialis	urn:lsid:marinespecies.org:taxname:102166	NA	NA	Preserved on 4% formaldehyde	Present	preservedSpecimen	January-February 2014	Total length	9.04	mm				Eye length horizontal	0.438	mm	Eye length vertical	0.368	mm	Telson length	0.345	mm
IcefluxAllometry_ARC-408	PS80-285_1	82.894	129.823	20120826	SUIT	Apherusa glacialis	urn:lsid:marinespecies.org:taxname:102166	NA	NA	Preserved on 4% formaldehyde	Present	preservedSpecimen	January-February 2014	Total length	9.346	mm				Eye length horizontal	0.454	mm	Eye length vertical	0.367	mm	Telson length	0.355	mm
IcefluxAllometry_ARC-409	PS80-285_1	82.894	129.823	20120826	SUIT	Apherusa glacialis	urn:lsid:marinespecies.org:taxname:102166	NA	NA	Preserved on 4% formaldehyde	Present	preservedSpecimen	January-February 2014	Total length	8.944	mm				Eye length horizontal	0.441	mm	Eye length vertical	0.375	mm	Telson length	0.331	mm
IcefluxAllometry_ARC-410	PS80-285_1	82.894	129.823	20120826	SUIT	Apherusa glacialis	urn:lsid:marinespecies.org:taxname:102166	NA	NA	Preserved on 4% formaldehyde	Present	preservedSpecimen	January-February 2014	Total length	9.124	mm				Eye length horizontal	0.434	mm	Eye length vertical	0.367	mm	Telson length	0.337	mm
IcefluxAllometry_ARC-411	PS80-285_1	82.894	129.823	20120826	SUIT	Apherusa glacialis	urn:lsid:marinespecies.org:taxname:102166	NA	NA	Preserved on 4% formaldehyde	Present	preservedSpecimen	January-February 2014	Total length	7.644	mm				Eye length horizontal	0.411	mm	Eye length vertical	0.351	mm	Telson length	0.285	mm
IcefluxAllometry_ARC-412	PS80-285_1	82.894	129.823	20120826	SUIT	Apherusa glacialis	urn:lsid:marinespecies.org:taxname:102166	NA	NA	Preserved on 4% formaldehyde	Present	preservedSpecimen	January-February 2014	Total length	9.15	mm				Eye length horizontal	0.41	mm	Eye length vertical	0.354	mm	Telson length	0.343	mm
IcefluxAllometry_ARC-413	PS80-285_1	82.894	129.823	20120826	SUIT	Apherusa glacialis	urn:lsid:marinespecies.org:taxname:102166	NA	NA	Preserved on 4% formaldehyde	Present	preservedSpecimen	January-February 2014	Total length	8.471	mm				Eye length horizontal	0.421	mm	Eye length vertical	0.354	mm	Telson length	0.323	mm
IcefluxAllometry_ARC-414	PS80-285_1	82.894	129.823	20120826	SUIT	Apherusa glacialis	urn:lsid:marinespecies.org:taxname:102166	NA	NA	Preserved on 4% formaldehyde	Present	preservedSpecimen	January-February 2014	Total length	7.16	mm				Eye length horizontal	0.375	mm	Eye length vertical	0.312	mm	Telson length	0.25	mm
IcefluxAllometry_ARC-415	PS80-285_1	82.894	129.823	20120826	SUIT	Apherusa glacialis	urn:lsid:marinespecies.org:taxname:102166	NA	NA	Preserved on 4% formaldehyde	Present	preservedSpecimen	January-February 2014	Total length	8.561	mm				Eye length horizontal	0.435	mm	Eye length vertical	0.356	mm	Telson length	0.372	mm
IcefluxAllometry_ARC-416	PS80-285_1	82.894	129.823	20120826	SUIT	Apherusa glacialis	urn:lsid:marinespecies.org:taxname:102166	NA	NA	Preserved on 4% formaldehyde	Present	preservedSpecimen	January-February 2014	Total length	6.845	mm				Eye length horizontal	0.376	mm	Eye length vertical	0.265	mm	Telson length	0.325	mm
IcefluxAllometry_ARC-417	PS80-285_1	82.894	129.823	20120826	SUIT	Apherusa glacialis	urn:lsid:marinespecies.org:taxname:102166	NA	NA	Preserved on 4% formaldehyde	Present	preservedSpecimen	January-February 2014	Total length	6.886	mm				Eye length horizontal	0.383	mm	Eye length vertical	0.327	mm	Telson length	0.293	mm
IcefluxAllometry_ARC-418	PS80-285_1	82.894	129.823	20120826	SUIT	Apherusa glacialis	urn:lsid:marinespecies.org:taxname:102166	NA	NA	Preserved on 4% formaldehyde	Present	preservedSpecimen	January-February 2014	Total length	8.656	mm				Eye length horizontal	0.419	mm	Eye length vertical	0.364	mm	Telson length	0.358	mm
IcefluxAllometry_ARC-419	PS80-285_1	82.894	129.823	20120826	SUIT	Apherusa glacialis	urn:lsid:marinespecies.org:taxname:102166	NA	NA	Preserved on 4% formaldehyde	Present	preservedSpecimen	January-February 2014	Total length	8.111	mm				Eye length horizontal	0.457	mm	Eye length vertical	0.381	mm	Telson length	0.319	mm
IcefluxAllometry_ARC-420	PS80-285_1	82.894	129.823	20120826	SUIT	Apherusa glacialis	urn:lsid:marinespecies.org:taxname:102166	NA	NA	Preserved on 4% formaldehyde	Present	preservedSpecimen	January-February 2014	Total length	7.356	mm				Eye length horizontal	0.399	mm	Eye length vertical	0.326	mm	Telson length	0.282	mm
IcefluxAllometry_ARC-421	PS80-285_1	82.894	129.823	20120826	SUIT	Apherusa glacialis	urn:lsid:marinespecies.org:taxname:102166	NA	NA	Preserved on 4% formaldehyde	Present	preservedSpecimen	January-February 2014	Total length	7.649	mm				Eye length horizontal	0.361	mm	Eye length vertical	0.288	mm	Telson length	0.279	mm
IcefluxAllometry_ARC-422	PS80-285_1	82.894	129.823	20120826	SUIT	Apherusa glacialis	urn:lsid:marinespecies.org:taxname:102166	NA	NA	Preserved on 4% formaldehyde	Present	preservedSpecimen	January-February 2014	Total length	8.333	mm				Eye length horizontal	0.432	mm	Eye length vertical	0.352	mm	Telson length	0.315	mm
IcefluxAllometry_ARC-423	PS80-285_1	82.894	129.823	20120826	SUIT	Apherusa glacialis	urn:lsid:marinespecies.org:taxname:102166	NA	NA	Preserved on 4% formaldehyde	Present	preservedSpecimen	January-February 2014	Total length	8.462	mm				Eye length horizontal	0.417	mm	Eye length vertical	0.356	mm	Telson length	0.296	mm
IcefluxAllometry_ARC-424	PS80-285_1	82.894	129.823	20120826	SUIT	Apherusa glacialis	urn:lsid:marinespecies.org:taxname:102166	NA	NA	Preserved on 4% formaldehyde	Present	preservedSpecimen	January-February 2014	Total length	8.331	mm				Eye length horizontal	0.463	mm	Eye length vertical	0.38	mm	Telson length	0.363	mm
IcefluxAllometry_ARC-425	PS80-285_1	82.894	129.823	20120826	SUIT	Apherusa glacialis	urn:lsid:marinespecies.org:taxname:102166	NA	NA	Preserved on 4% formaldehyde	Present	preservedSpecimen	January-February 2014	Total length	7.832	mm				Eye length horizontal	0.405	mm	Eye length vertical	0.328	mm	Telson length	0.307	mm
IcefluxAllometry_ARC-426	PS80-285_1	82.894	129.823	20120826	SUIT	Apherusa glacialis	urn:lsid:marinespecies.org:taxname:102166	NA	NA	Preserved on 4% formaldehyde	Present	preservedSpecimen	January-February 2014	Total length	8.407	mm				Eye length horizontal	0.443	mm	Eye length vertical	0.377	mm	Telson length	0.347	mm
IcefluxAllometry_ARC-427	PS80-285_1	82.894	129.823	20120826	SUIT	Apherusa glacialis	urn:lsid:marinespecies.org:taxname:102166	NA	NA	Preserved on 4% formaldehyde	Present	preservedSpecimen	January-February 2014	Total length	7.741	mm				Eye length horizontal	0.42	mm	Eye length vertical	0.367	mm	Telson length	0.298	mm
IcefluxAllometry_ARC-428	PS80-285_1	82.894	129.823	20120826	SUIT	Apherusa glacialis	urn:lsid:marinespecies.org:taxname:102166	NA	NA	Preserved on 4% formaldehyde	Present	preservedSpecimen	January-February 2014	Total length	8.094	mm				Eye length horizontal	0.411	mm	Eye length vertical	0.349	mm	Telson length	0.292	mm
IcefluxAllometry_ARC-429	PS80-285_1	82.894	129.823	20120826	SUIT	Apherusa glacialis	urn:lsid:marinespecies.org:taxname:102166	NA	NA	Preserved on 4% formaldehyde	Present	preservedSpecimen	January-February 2014	Total length	7.608	mm				Eye length horizontal	0.399	mm	Eye length vertical	0.328	mm	Telson length	0.285	mm
IcefluxAllometry_ARC-430	PS80-285_1	82.894	129.823	20120826	SUIT	Apherusa glacialis	urn:lsid:marinespecies.org:taxname:102166	NA	NA	Preserved on 4% formaldehyde	Present	preservedSpecimen	January-February 2014	Total length	8.276	mm				Eye length horizontal	0.416	mm	Eye length vertical	0.36	mm	Telson length	0.313	mm
IcefluxAllometry_ARC-431	PS80-285_1	82.894	129.823	20120826	SUIT	Apherusa glacialis	urn:lsid:marinespecies.org:taxname:102166	NA	NA	Preserved on 4% formaldehyde	Present	preservedSpecimen	January-February 2014	Total length	8.187	mm				Eye length horizontal	0.411	mm	Eye length vertical	0.341	mm	Telson length	0.317	mm
IcefluxAllometry_ARC-432	PS80-285_1	82.894	129.823	20120826	SUIT	Apherusa glacialis	urn:lsid:marinespecies.org:taxname:102166	NA	NA	Preserved on 4% formaldehyde	Present	preservedSpecimen	January-February 2014	Total length	8.136	mm				Eye length horizontal	0.405	mm	Eye length vertical	0.329	mm	Telson length	0.335	mm
IcefluxAllometry_ARC-433	PS80-285_1	82.894	129.823	20120826	SUIT	Apherusa glacialis	urn:lsid:marinespecies.org:taxname:102166	NA	NA	Preserved on 4% formaldehyde	Present	preservedSpecimen	January-February 2014	Total length	8.026	mm				Eye length horizontal	0.415	mm	Eye length vertical	0.347	mm	Telson length	0.336	mm
IcefluxAllometry_ARC-434	PS80-285_1	82.894	129.823	20120826	SUIT	Apherusa glacialis	urn:lsid:marinespecies.org:taxname:102166	NA	NA	Preserved on 4% formaldehyde	Present	preservedSpecimen	January-February 2014	Total length	7.95	mm				Eye length horizontal	0.398	mm	Eye length vertical	0.341	mm	Telson length	0.315	mm
IcefluxAllometry_ARC-435	PS80-285_1	82.894	129.823	20120826	SUIT	Apherusa glacialis	urn:lsid:marinespecies.org:taxname:102166	NA	NA	Preserved on 4% formaldehyde	Present	preservedSpecimen	January-February 2014	Total length	8.726	mm				Eye length horizontal	0.422	mm	Eye length vertical	0.34	mm	Telson length	0.299	mm
IcefluxAllometry_ARC-436	PS80-285_1	82.894	129.823	20120826	SUIT	Apherusa glacialis	urn:lsid:marinespecies.org:taxname:102166	NA	NA	Preserved on 4% formaldehyde	Present	preservedSpecimen	January-February 2014	Total length	11.482	mm				Eye length horizontal	0.59	mm	Eye length vertical	0.503	mm	Telson length	0.469	mm
IcefluxAllometry_ARC-437	PS80-285_1	82.894	129.823	20120826	SUIT	Apherusa glacialis	urn:lsid:marinespecies.org:taxname:102166	NA	NA	Preserved on 4% formaldehyde	Present	preservedSpecimen	January-February 2014	Total length	8.638	mm				Eye length horizontal	0.421	mm	Eye length vertical	0.367	mm	Telson length	0.339	mm
IcefluxAllometry_ARC-438	PS80-285_1	82.894	129.823	20120826	SUIT	Apherusa glacialis	urn:lsid:marinespecies.org:taxname:102166	NA	NA	Preserved on 4% formaldehyde	Present	preservedSpecimen	January-February 2014	Total length	9.007	mm				Eye length horizontal	0.418	mm	Eye length vertical	0.34	mm	Telson length	0.323	mm
IcefluxAllometry_ARC-439	PS80-285_1	82.894	129.823	20120826	SUIT	Apherusa glacialis	urn:lsid:marinespecies.org:taxname:102166	NA	NA	Preserved on 4% formaldehyde	Present	preservedSpecimen	January-February 2014	Total length	8.126	mm				Eye length horizontal	0.396	mm	Eye length vertical	0.335	mm	Telson length	0.291	mm
IcefluxAllometry_ARC-440	PS80-285_1	82.894	129.823	20120826	SUIT	Apherusa glacialis	urn:lsid:marinespecies.org:taxname:102166	NA	NA	Preserved on 4% formaldehyde	Present	preservedSpecimen	January-February 2014	Total length	7.643	mm				Eye length horizontal	0.409	mm	Eye length vertical	0.349	mm	Telson length	0.29	mm
IcefluxAllometry_ARC-441	PS80-285_1	82.894	129.823	20120826	SUIT	Apherusa glacialis	urn:lsid:marinespecies.org:taxname:102166	NA	NA	Preserved on 4% formaldehyde	Present	preservedSpecimen	January-February 2014	Total length	8.647	mm				Eye length horizontal	0.426	mm	Eye length vertical	0.386	mm	Telson length	0.311	mm
IcefluxAllometry_ARC-442	PS80-285_1	82.894	129.823	20120826	SUIT	Apherusa glacialis	urn:lsid:marinespecies.org:taxname:102166	NA	NA	Preserved on 4% formaldehyde	Present	preservedSpecimen	January-February 2014	Total length	7.806	mm				Eye length horizontal	0.385	mm	Eye length vertical	0.315	mm	Telson length	0.272	mm
IcefluxAllometry_ARC-443	PS80-285_1	82.894	129.823	20120826	SUIT	Apherusa glacialis	urn:lsid:marinespecies.org:taxname:102166	NA	NA	Preserved on 4% formaldehyde	Present	preservedSpecimen	January-February 2014	Total length	8.164	mm				Eye length horizontal	0.439	mm	Eye length vertical	0.341	mm	Telson length	0.317	mm
IcefluxAllometry_ARC-444	PS80-285_1	82.894	129.823	20120826	SUIT	Apherusa glacialis	urn:lsid:marinespecies.org:taxname:102166	NA	NA	Preserved on 4% formaldehyde	Present	preservedSpecimen	January-February 2014	Total length	8.379	mm				Eye length horizontal	0.435	mm	Eye length vertical	0.378	mm	Telson length	0.356	mm
IcefluxAllometry_ARC-445	PS80-285_1	82.894	129.823	20120826	SUIT	Apherusa glacialis	urn:lsid:marinespecies.org:taxname:102166	NA	NA	Preserved on 4% formaldehyde	Present	preservedSpecimen	January-February 2014	Total length	8.204	mm				Eye length horizontal	0.409	mm	Eye length vertical	0.357	mm	Telson length	0.353	mm
IcefluxAllometry_ARC-446	PS80-285_1	82.894	129.823	20120826	SUIT	Apherusa glacialis	urn:lsid:marinespecies.org:taxname:102166	NA	NA	Preserved on 4% formaldehyde	Present	preservedSpecimen	January-February 2014	Total length	5.5	mm				Eye length horizontal	0.329	mm	Eye length vertical	0.262	mm	Telson length	0.223	mm
IcefluxAllometry_ARC-447	PS80-285_1	82.894	129.823	20120826	SUIT	Apherusa glacialis	urn:lsid:marinespecies.org:taxname:102166	NA	NA	Preserved on 4% formaldehyde	Present	preservedSpecimen	January-February 2014	Total length	7.284	mm				Eye length horizontal	0.411	mm	Eye length vertical	0.328	mm	Telson length	0.306	mm
IcefluxAllometry_ARC-448	PS80-285_1	82.894	129.823	20120826	SUIT	Apherusa glacialis	urn:lsid:marinespecies.org:taxname:102166	NA	NA	Preserved on 4% formaldehyde	Present	preservedSpecimen	January-February 2014	Total length	8.083	mm				Eye length horizontal	0.397	mm	Eye length vertical	0.342	mm	Telson length	0.318	mm
IcefluxAllometry_ARC-449	PS80-285_1	82.894	129.823	20120826	SUIT	Apherusa glacialis	urn:lsid:marinespecies.org:taxname:102166	NA	NA	Preserved on 4% formaldehyde	Present	preservedSpecimen	January-February 2014	Total length	8.476	mm				Eye length horizontal	0.417	mm	Eye length vertical	0.351	mm	Telson length	0.313	mm
IcefluxAllometry_ARC-450	PS80-285_1	82.894	129.823	20120826	SUIT	Apherusa glacialis	urn:lsid:marinespecies.org:taxname:102166	NA	NA	Preserved on 4% formaldehyde	Present	preservedSpecimen	January-February 2014	Total length	9.082	mm				Eye length horizontal	0.437	mm	Eye length vertical	0.381	mm	Telson length	0.34	mm
IcefluxAllometry_ARC-451	PS80-285_1	82.894	129.823	20120826	SUIT	Apherusa glacialis	urn:lsid:marinespecies.org:taxname:102166	NA	NA	Preserved on 4% formaldehyde	Present	preservedSpecimen	January-February 2014	Total length	8.232	mm				Eye length horizontal	0.413	mm	Eye length vertical	0.337	mm	Telson length	0.311	mm
IcefluxAllometry_ARC-452	PS80-285_1	82.894	129.823	20120826	SUIT	Apherusa glacialis	urn:lsid:marinespecies.org:taxname:102166	NA	NA	Preserved on 4% formaldehyde	Present	preservedSpecimen	January-February 2014	Total length	8.018	mm				Eye length horizontal	0.421	mm	Eye length vertical	0.368	mm	Telson length	0.324	mm
IcefluxAllometry_ARC-453	PS80-285_1	82.894	129.823	20120826	SUIT	Apherusa glacialis	urn:lsid:marinespecies.org:taxname:102166	NA	NA	Preserved on 4% formaldehyde	Present	preservedSpecimen	January-February 2014	Total length	8.478	mm				Eye length horizontal	0.405	mm	Eye length vertical	0.345	mm	Telson length	0.339	mm
IcefluxAllometry_ARC-454	PS80-285_1	82.894	129.823	20120826	SUIT	Apherusa glacialis	urn:lsid:marinespecies.org:taxname:102166	NA	NA	Preserved on 4% formaldehyde	Present	preservedSpecimen	January-February 2014	Total length	7.243	mm				Eye length horizontal	0.379	mm	Eye length vertical	0.302	mm	Telson length	0.285	mm
IcefluxAllometry_ARC-455	PS80-285_1	82.894	129.823	20120826	SUIT	Apherusa glacialis	urn:lsid:marinespecies.org:taxname:102166	NA	NA	Preserved on 4% formaldehyde	Present	preservedSpecimen	January-February 2014	Total length	9.176	mm				Eye length horizontal	0.441	mm	Eye length vertical	0.343	mm	Telson length	0.357	mm
IcefluxAllometry_ARC-456	PS80-285_1	82.894	129.823	20120826	SUIT	Apherusa glacialis	urn:lsid:marinespecies.org:taxname:102166	NA	NA	Preserved on 4% formaldehyde	Present	preservedSpecimen	January-February 2014	Total length	7.713	mm				Eye length horizontal	0.402	mm	Eye length vertical	0.32	mm	Telson length	0.294	mm
IcefluxAllometry_ARC-457	PS80-285_1	82.894	129.823	20120826	SUIT	Apherusa glacialis	urn:lsid:marinespecies.org:taxname:102166	NA	NA	Preserved on 4% formaldehyde	Present	preservedSpecimen	January-February 2014	Total length	6.589	mm				Eye length horizontal	0.352	mm	Eye length vertical	0.286	mm	Telson length	0.248	mm
IcefluxAllometry_ARC-458	PS80-285_1	82.894	129.823	20120826	SUIT	Apherusa glacialis	urn:lsid:marinespecies.org:taxname:102166	NA	NA	Preserved on 4% formaldehyde	Present	preservedSpecimen	January-February 2014	Total length	8.65	mm				Eye length horizontal	0.417	mm	Eye length vertical	0.356	mm	Telson length	0.339	mm
IcefluxAllometry_ARC-459	PS80-285_1	82.894	129.823	20120826	SUIT	Apherusa glacialis	urn:lsid:marinespecies.org:taxname:102166	NA	NA	Preserved on 4% formaldehyde	Present	preservedSpecimen	January-February 2014	Total length	8.836	mm				Eye length horizontal	0.421	mm	Eye length vertical	0.383	mm	Telson length	0.357	mm
IcefluxAllometry_ARC-460	PS80-285_1	82.894	129.823	20120826	SUIT	Apherusa glacialis	urn:lsid:marinespecies.org:taxname:102166	NA	NA	Preserved on 4% formaldehyde	Present	preservedSpecimen	January-February 2014	Total length	7.524	mm				Eye length horizontal	0.364	mm	Eye length vertical	0.28	mm	Telson length	0.274	mm
IcefluxAllometry_ARC-461	PS80-285_1	82.894	129.823	20120826	SUIT	Apherusa glacialis	urn:lsid:marinespecies.org:taxname:102166	NA	NA	Preserved on 4% formaldehyde	Present	preservedSpecimen	January-February 2014	Total length	7.337	mm				Eye length horizontal	0.379	mm	Eye length vertical	0.31	mm	Telson length	0.291	mm
IcefluxAllometry_ARC-462	PS80-285_1	82.894	129.823	20120826	SUIT	Apherusa glacialis	urn:lsid:marinespecies.org:taxname:102166	NA	NA	Preserved on 4% formaldehyde	Present	preservedSpecimen	January-February 2014	Total length	7.937	mm				Eye length horizontal	0.355	mm	Eye length vertical	0.273	mm	Telson length	0.255	mm
IcefluxAllometry_ARC-463	PS80-285_1	82.894	129.823	20120826	SUIT	Apherusa glacialis	urn:lsid:marinespecies.org:taxname:102166	NA	NA	Preserved on 4% formaldehyde	Present	preservedSpecimen	January-February 2014	Total length	8.28	mm				Eye length horizontal	0.432	mm	Eye length vertical	0.36	mm	Telson length	0.349	mm
IcefluxAllometry_ARC-464	PS80-285_1	82.894	129.823	20120826	SUIT	Apherusa glacialis	urn:lsid:marinespecies.org:taxname:102166	NA	NA	Preserved on 4% formaldehyde	Present	preservedSpecimen	January-February 2014	Total length	8.556	mm				Eye length horizontal	0.409	mm	Eye length vertical	0.344	mm	Telson length	0.324	mm
IcefluxAllometry_ARC-465	PS80-285_1	82.894	129.823	20120826	SUIT	Apherusa glacialis	urn:lsid:marinespecies.org:taxname:102166	NA	NA	Preserved on 4% formaldehyde	Present	preservedSpecimen	January-February 2014	Total length	6.791	mm				Eye length horizontal	0.36	mm	Eye length vertical	0.281	mm	Telson length	0.247	mm
IcefluxAllometry_ARC-466	PS80-285_1	82.894	129.823	20120826	SUIT	Apherusa glacialis	urn:lsid:marinespecies.org:taxname:102166	NA	NA	Preserved on 4% formaldehyde	Present	preservedSpecimen	January-February 2014	Total length	9.375	mm				Eye length horizontal	0.459	mm	Eye length vertical	0.396	mm	Telson length	0.377	mm
IcefluxAllometry_ARC-467	PS80-285_1	82.894	129.823	20120826	SUIT	Apherusa glacialis	urn:lsid:marinespecies.org:taxname:102166	NA	NA	Preserved on 4% formaldehyde	Present	preservedSpecimen	January-February 2014	Total length	7.788	mm				Eye length horizontal	0.383	mm	Eye length vertical	0.331	mm	Telson length	0.283	mm
IcefluxAllometry_ARC-468	PS80-285_1	82.894	129.823	20120826	SUIT	Apherusa glacialis	urn:lsid:marinespecies.org:taxname:102166	NA	NA	Preserved on 4% formaldehyde	Present	preservedSpecimen	January-February 2014	Total length	8.718	mm				Eye length horizontal	0.432	mm	Eye length vertical	0.353	mm	Telson length	0.352	mm
IcefluxAllometry_ARC-469	PS80-321_1	81.717	130.033	20120904	SUIT	Apherusa glacialis	urn:lsid:marinespecies.org:taxname:102166	NA	NA	Preserved on 4% formaldehyde	Present	preservedSpecimen	January-February 2014	Total length	10.871	mm				Eye length horizontal	0.524	mm	Eye length vertical	0.447	mm	Telson length	0.389	mm
IcefluxAllometry_ARC-470	PS80-321_1	81.717	130.033	20120904	SUIT	Apherusa glacialis	urn:lsid:marinespecies.org:taxname:102166	NA	NA	Preserved on 4% formaldehyde	Present	preservedSpecimen	January-February 2014	Total length	11.721	mm				Eye length horizontal	0.579	mm	Eye length vertical	0.498	mm	Telson length	0.536	mm
IcefluxAllometry_ARC-471	PS80-321_1	81.717	130.033	20120904	SUIT	Apherusa glacialis	urn:lsid:marinespecies.org:taxname:102166	NA	NA	Preserved on 4% formaldehyde	Present	preservedSpecimen	January-February 2014	Total length	10.227	mm				Eye length horizontal	0.432	mm	Eye length vertical	0.345	mm	Telson length	0.379	mm
IcefluxAllometry_ARC-472	PS80-321_1	81.717	130.033	20120904	SUIT	Apherusa glacialis	urn:lsid:marinespecies.org:taxname:102166	NA	NA	Preserved on 4% formaldehyde	Present	preservedSpecimen	January-February 2014	Total length	9.183	mm				Eye length horizontal	0.45	mm	Eye length vertical	0.4	mm	Telson length	0.347	mm
IcefluxAllometry_ARC-473	PS80-321_1	81.717	130.033	20120904	SUIT	Apherusa glacialis	urn:lsid:marinespecies.org:taxname:102166	NA	NA	Preserved on 4% formaldehyde	Present	preservedSpecimen	January-February 2014	Total length	8.699	mm				Eye length horizontal	0.401	mm	Eye length vertical	0.394	mm	Telson length	0.334	mm
IcefluxAllometry_ARC-474	PS80-321_1	81.717	130.033	20120904	SUIT	Apherusa glacialis	urn:lsid:marinespecies.org:taxname:102166	NA	NA	Preserved on 4% formaldehyde	Present	preservedSpecimen	January-February 2014	Total length	9.001	mm				Eye length horizontal	0.435	mm	Eye length vertical	0.406	mm	Telson length	0.379	mm
IcefluxAllometry_ARC-475	PS80-321_1	81.717	130.033	20120904	SUIT	Apherusa glacialis	urn:lsid:marinespecies.org:taxname:102166	NA	NA	Preserved on 4% formaldehyde	Present	preservedSpecimen	January-February 2014	Total length	8.703	mm				Eye length horizontal	0.429	mm	Eye length vertical	0.41	mm	Telson length	0.367	mm
IcefluxAllometry_ARC-476	PS80-321_1	81.717	130.033	20120904	SUIT	Apherusa glacialis	urn:lsid:marinespecies.org:taxname:102166	NA	NA	Preserved on 4% formaldehyde	Present	preservedSpecimen	January-February 2014	Total length	8.55	mm				Eye length horizontal	0.42	mm	Eye length vertical	0.368	mm	Telson length	0.398	mm
IcefluxAllometry_ARC-477	PS80-321_1	81.717	130.033	20120904	SUIT	Apherusa glacialis	urn:lsid:marinespecies.org:taxname:102166	NA	NA	Preserved on 4% formaldehyde	Present	preservedSpecimen	January-February 2014	Total length	8.606	mm				Eye length horizontal	0.396	mm	Eye length vertical	0.373	mm	Telson length	0.315	mm
IcefluxAllometry_ARC-478	PS80-321_1	81.717	130.033	20120904	SUIT	Apherusa glacialis	urn:lsid:marinespecies.org:taxname:102166	NA	NA	Preserved on 4% formaldehyde	Present	preservedSpecimen	January-February 2014	Total length	8.361	mm				Eye length horizontal	0.399	mm	Eye length vertical	0.335	mm	Telson length	0.315	mm
IcefluxAllometry_ARC-479	PS80-321_1	81.717	130.033	20120904	SUIT	Apherusa glacialis	urn:lsid:marinespecies.org:taxname:102166	NA	NA	Preserved on 4% formaldehyde	Present	preservedSpecimen	January-February 2014	Total length	8.618	mm				Eye length horizontal	0.408	mm	Eye length vertical	0.379	mm	Telson length	0.35	mm
IcefluxAllometry_ARC-480	PS80-321_1	81.717	130.033	20120904	SUIT	Apherusa glacialis	urn:lsid:marinespecies.org:taxname:102166	NA	NA	Preserved on 4% formaldehyde	Present	preservedSpecimen	January-February 2014	Total length	10.183	mm				Eye length horizontal	0.525	mm	Eye length vertical	0.479	mm	Telson length	0.449	mm
IcefluxAllometry_ARC-481	PS80-321_1	81.717	130.033	20120904	SUIT	Apherusa glacialis	urn:lsid:marinespecies.org:taxname:102166	NA	NA	Preserved on 4% formaldehyde	Present	preservedSpecimen	January-February 2014	Total length	8.495	mm				Eye length horizontal	0.4	mm	Eye length vertical	0.374	mm	Telson length	0.324	mm
IcefluxAllometry_ARC-482	PS80-321_1	81.717	130.033	20120904	SUIT	Apherusa glacialis	urn:lsid:marinespecies.org:taxname:102166	NA	NA	Preserved on 4% formaldehyde	Present	preservedSpecimen	January-February 2014	Total length	8.825	mm				Eye length horizontal	0.416	mm	Eye length vertical	0.377	mm	Telson length	0.366	mm
IcefluxAllometry_ARC-483	PS80-321_1	81.717	130.033	20120904	SUIT	Apherusa glacialis	urn:lsid:marinespecies.org:taxname:102166	NA	NA	Preserved on 4% formaldehyde	Present	preservedSpecimen	January-February 2014	Total length	8.62	mm				Eye length horizontal	0.4	mm	Eye length vertical	0.416	mm	Telson length	0.36	mm
IcefluxAllometry_ARC-484	PS80-321_1	81.717	130.033	20120904	SUIT	Apherusa glacialis	urn:lsid:marinespecies.org:taxname:102166	NA	NA	Preserved on 4% formaldehyde	Present	preservedSpecimen	January-February 2014	Total length	7.515	mm				Eye length horizontal	0.382	mm	Eye length vertical	0.331	mm	Telson length	0.301	mm
IcefluxAllometry_ARC-485	PS80-321_1	81.717	130.033	20120904	SUIT	Apherusa glacialis	urn:lsid:marinespecies.org:taxname:102166	NA	NA	Preserved on 4% formaldehyde	Present	preservedSpecimen	January-February 2014	Total length	9.027	mm				Eye length horizontal	0.432	mm	Eye length vertical	0.401	mm	Telson length	0.309	mm
IcefluxAllometry_ARC-486	PS80-321_1	81.717	130.033	20120904	SUIT	Apherusa glacialis	urn:lsid:marinespecies.org:taxname:102166	NA	NA	Preserved on 4% formaldehyde	Present	preservedSpecimen	January-February 2014	Total length	7.49	mm				Eye length horizontal	0.404	mm	Eye length vertical	0.365	mm	Telson length	0.305	mm
IcefluxAllometry_ARC-487	PS80-321_1	81.717	130.033	20120904	SUIT	Apherusa glacialis	urn:lsid:marinespecies.org:taxname:102166	NA	NA	Preserved on 4% formaldehyde	Present	preservedSpecimen	January-February 2014	Total length	7.839	mm				Eye length horizontal	0.412	mm	Eye length vertical	0.373	mm	Telson length	0.298	mm
IcefluxAllometry_ARC-488	PS80-321_1	81.717	130.033	20120904	SUIT	Apherusa glacialis	urn:lsid:marinespecies.org:taxname:102166	NA	NA	Preserved on 4% formaldehyde	Present	preservedSpecimen	January-February 2014	Total length	8.523	mm				Eye length horizontal	0.42	mm	Eye length vertical	0.373	mm	Telson length	0.325	mm
IcefluxAllometry_ARC-489	PS80-321_1	81.717	130.033	20120904	SUIT	Apherusa glacialis	urn:lsid:marinespecies.org:taxname:102166	NA	NA	Preserved on 4% formaldehyde	Present	preservedSpecimen	January-February 2014	Total length	6.545	mm				Eye length horizontal	0.35	mm	Eye length vertical	0.324	mm	Telson length	0.3	mm
IcefluxAllometry_ARC-490	PS80-321_1	81.717	130.033	20120904	SUIT	Apherusa glacialis	urn:lsid:marinespecies.org:taxname:102166	NA	NA	Preserved on 4% formaldehyde	Present	preservedSpecimen	January-February 2014	Total length	7.36	mm				Eye length horizontal	0.379	mm	Eye length vertical	0.334	mm	Telson length	0.286	mm
IcefluxAllometry_ARC-491	PS80-321_1	81.717	130.033	20120904	SUIT	Apherusa glacialis	urn:lsid:marinespecies.org:taxname:102166	NA	NA	Preserved on 4% formaldehyde	Present	preservedSpecimen	January-February 2014	Total length	7.329	mm				Eye length horizontal	0.421	mm	Eye length vertical	0.348	mm	Telson length	0.342	mm
IcefluxAllometry_ARC-492	PS80-321_1	81.717	130.033	20120904	SUIT	Apherusa glacialis	urn:lsid:marinespecies.org:taxname:102166	NA	NA	Preserved on 4% formaldehyde	Present	preservedSpecimen	January-February 2014	Total length	8.083	mm				Eye length horizontal	0.418	mm	Eye length vertical	0.36	mm	Telson length	0.319	mm
IcefluxAllometry_ARC-493	PS80-321_1	81.717	130.033	20120904	SUIT	Apherusa glacialis	urn:lsid:marinespecies.org:taxname:102166	NA	NA	Preserved on 4% formaldehyde	Present	preservedSpecimen	January-February 2014	Total length	11.742	mm				Eye length horizontal	0.624	mm	Eye length vertical	0.546	mm	Telson length	0.521	mm
IcefluxAllometry_ARC-494	PS80-321_1	81.717	130.033	20120904	SUIT	Apherusa glacialis	urn:lsid:marinespecies.org:taxname:102166	NA	NA	Preserved on 4% formaldehyde	Present	preservedSpecimen	January-February 2014	Total length	7.924	mm				Eye length horizontal	0.418	mm	Eye length vertical	0.364	mm	Telson length	0.361	mm
IcefluxAllometry_ARC-495	PS80-321_1	81.717	130.033	20120904	SUIT	Apherusa glacialis	urn:lsid:marinespecies.org:taxname:102166	NA	NA	Preserved on 4% formaldehyde	Present	preservedSpecimen	January-February 2014	Total length	7.884	mm				Eye length horizontal	0.375	mm	Eye length vertical	0.327	mm	Telson length	0.28	mm
IcefluxAllometry_ARC-496	PS80-321_1	81.717	130.033	20120904	SUIT	Apherusa glacialis	urn:lsid:marinespecies.org:taxname:102166	NA	NA	Preserved on 4% formaldehyde	Present	preservedSpecimen	January-February 2014	Total length	8.728	mm				Eye length horizontal	0.393	mm	Eye length vertical	0.307	mm	Telson length	0.276	mm
IcefluxAllometry_ARC-497	PS80-321_1	81.717	130.033	20120904	SUIT	Apherusa glacialis	urn:lsid:marinespecies.org:taxname:102166	NA	NA	Preserved on 4% formaldehyde	Present	preservedSpecimen	January-February 2014	Total length	8.087	mm				Eye length horizontal	0.419	mm	Eye length vertical	0.37	mm	Telson length	0.334	mm
IcefluxAllometry_ARC-498	PS80-321_1	81.717	130.033	20120904	SUIT	Apherusa glacialis	urn:lsid:marinespecies.org:taxname:102166	NA	NA	Preserved on 4% formaldehyde	Present	preservedSpecimen	January-February 2014	Total length	8.231	mm				Eye length horizontal	0.425	mm	Eye length vertical	0.394	mm	Telson length	0.343	mm
IcefluxAllometry_ARC-499	PS80-321_1	81.717	130.033	20120904	SUIT	Apherusa glacialis	urn:lsid:marinespecies.org:taxname:102166	NA	NA	Preserved on 4% formaldehyde	Present	preservedSpecimen	January-February 2014	Total length	8.416	mm				Eye length horizontal	0.408	mm	Eye length vertical	0.364	mm	Telson length	0.345	mm
IcefluxAllometry_ARC-500	PS80-321_1	81.717	130.033	20120904	SUIT	Apherusa glacialis	urn:lsid:marinespecies.org:taxname:102166	NA	NA	Preserved on 4% formaldehyde	Present	preservedSpecimen	January-February 2014	Total length	7.74	mm				Eye length horizontal	0.391	mm	Eye length vertical	0.346	mm	Telson length	0.331	mm
IcefluxAllometry_ARC-501	PS80-321_1	81.717	130.033	20120904	SUIT	Apherusa glacialis	urn:lsid:marinespecies.org:taxname:102166	NA	NA	Preserved on 4% formaldehyde	Present	preservedSpecimen	January-February 2014	Total length	8.422	mm				Eye length horizontal	0.435	mm	Eye length vertical	0.36	mm	Telson length	0.334	mm
IcefluxAllometry_ARC-502	PS80-321_1	81.717	130.033	20120904	SUIT	Apherusa glacialis	urn:lsid:marinespecies.org:taxname:102166	NA	NA	Preserved on 4% formaldehyde	Present	preservedSpecimen	January-February 2014	Total length	9.159	mm				Eye length horizontal	0.407	mm	Eye length vertical	0.362	mm	Telson length	0.328	mm
IcefluxAllometry_ARC-503	PS80-321_1	81.717	130.033	20120904	SUIT	Apherusa glacialis	urn:lsid:marinespecies.org:taxname:102166	NA	NA	Preserved on 4% formaldehyde	Present	preservedSpecimen	January-February 2014	Total length	7.545	mm				Eye length horizontal	0.411	mm	Eye length vertical	0.364	mm	Telson length	0.3	mm
IcefluxAllometry_ARC-504	PS80-321_1	81.717	130.033	20120904	SUIT	Apherusa glacialis	urn:lsid:marinespecies.org:taxname:102166	NA	NA	Preserved on 4% formaldehyde	Present	preservedSpecimen	January-February 2014	Total length	8.442	mm				Eye length horizontal	0.41	mm	Eye length vertical	0.342	mm	Telson length	0.353	mm
IcefluxAllometry_ARC-505	PS80-321_1	81.717	130.033	20120904	SUIT	Apherusa glacialis	urn:lsid:marinespecies.org:taxname:102166	NA	NA	Preserved on 4% formaldehyde	Present	preservedSpecimen	January-February 2014	Total length	8.555	mm				Eye length horizontal	0.43	mm	Eye length vertical	0.362	mm	Telson length	0.333	mm
IcefluxAllometry_ARC-506	PS80-321_1	81.717	130.033	20120904	SUIT	Apherusa glacialis	urn:lsid:marinespecies.org:taxname:102166	NA	NA	Preserved on 4% formaldehyde	Present	preservedSpecimen	January-February 2014	Total length	8.569	mm				Eye length horizontal	0.391	mm	Eye length vertical	0.359	mm	Telson length	0.264	mm
IcefluxAllometry_ARC-507	PS80-321_1	81.717	130.033	20120904	SUIT	Apherusa glacialis	urn:lsid:marinespecies.org:taxname:102166	NA	NA	Preserved on 4% formaldehyde	Present	preservedSpecimen	January-February 2014	Total length	8.465	mm				Eye length horizontal	0.395	mm	Eye length vertical	0.38	mm	Telson length	0.334	mm
IcefluxAllometry_ARC-508	PS80-321_1	81.717	130.033	20120904	SUIT	Apherusa glacialis	urn:lsid:marinespecies.org:taxname:102166	NA	NA	Preserved on 4% formaldehyde	Present	preservedSpecimen	January-February 2014	Total length	8.649	mm				Eye length horizontal	0.413	mm	Eye length vertical	0.387	mm	Telson length	0.323	mm
IcefluxAllometry_ARC-509	PS80-321_1	81.717	130.033	20120904	SUIT	Apherusa glacialis	urn:lsid:marinespecies.org:taxname:102166	NA	NA	Preserved on 4% formaldehyde	Present	preservedSpecimen	January-February 2014	Total length	7.851	mm				Eye length horizontal	0.371	mm	Eye length vertical	0.335	mm	Telson length	0.329	mm
IcefluxAllometry_ARC-510	PS80-321_1	81.717	130.033	20120904	SUIT	Apherusa glacialis	urn:lsid:marinespecies.org:taxname:102166	NA	NA	Preserved on 4% formaldehyde	Present	preservedSpecimen	January-February 2014	Total length	8.455	mm				Eye length horizontal	0.413	mm	Eye length vertical	0.35	mm	Telson length	0.345	mm
IcefluxAllometry_ARC-511	PS80-321_1	81.717	130.033	20120904	SUIT	Apherusa glacialis	urn:lsid:marinespecies.org:taxname:102166	NA	NA	Preserved on 4% formaldehyde	Present	preservedSpecimen	January-February 2014	Total length	8.217	mm				Eye length horizontal	0.428	mm	Eye length vertical	0.379	mm	Telson length	0.338	mm
IcefluxAllometry_ARC-512	PS80-321_1	81.717	130.033	20120904	SUIT	Apherusa glacialis	urn:lsid:marinespecies.org:taxname:102166	NA	NA	Preserved on 4% formaldehyde	Present	preservedSpecimen	January-February 2014	Total length	8.231	mm				Eye length horizontal	0.406	mm	Eye length vertical	0.383	mm	Telson length	0.372	mm
IcefluxAllometry_ARC-513	PS80-321_1	81.717	130.033	20120904	SUIT	Apherusa glacialis	urn:lsid:marinespecies.org:taxname:102166	NA	NA	Preserved on 4% formaldehyde	Present	preservedSpecimen	January-February 2014	Total length	7.953	mm				Eye length horizontal	0.416	mm	Eye length vertical	0.339	mm	Telson length	0.3	mm
IcefluxAllometry_ARC-514	PS80-321_1	81.717	130.033	20120904	SUIT	Apherusa glacialis	urn:lsid:marinespecies.org:taxname:102166	NA	NA	Preserved on 4% formaldehyde	Present	preservedSpecimen	January-February 2014	Total length	8.479	mm				Eye length horizontal	0.403	mm	Eye length vertical	0.377	mm	Telson length	0.334	mm
IcefluxAllometry_ARC-515	PS80-321_1	81.717	130.033	20120904	SUIT	Apherusa glacialis	urn:lsid:marinespecies.org:taxname:102166	NA	NA	Preserved on 4% formaldehyde	Present	preservedSpecimen	January-February 2014	Total length	8.076	mm				Eye length horizontal	0.383	mm	Eye length vertical	0.349	mm	Telson length	0.292	mm
IcefluxAllometry_ARC-516	PS80-321_1	81.717	130.033	20120904	SUIT	Apherusa glacialis	urn:lsid:marinespecies.org:taxname:102166	NA	NA	Preserved on 4% formaldehyde	Present	preservedSpecimen	January-February 2014	Total length	7.551	mm				Eye length horizontal	0.397	mm	Eye length vertical	0.342	mm	Telson length	0.271	mm
IcefluxAllometry_ARC-517	PS80-321_1	81.717	130.033	20120904	SUIT	Apherusa glacialis	urn:lsid:marinespecies.org:taxname:102166	NA	NA	Preserved on 4% formaldehyde	Present	preservedSpecimen	January-February 2014	Total length	6.987	mm				Eye length horizontal	0.352	mm	Eye length vertical	0.281	mm	Telson length	0.243	mm
IcefluxAllometry_ARC-518	PS80-321_1	81.717	130.033	20120904	SUIT	Apherusa glacialis	urn:lsid:marinespecies.org:taxname:102166	NA	NA	Preserved on 4% formaldehyde	Present	preservedSpecimen	January-February 2014	Total length	8.518	mm				Eye length horizontal	0.368	mm	Eye length vertical	0.313	mm	Telson length	0.28	mm
IcefluxAllometry_ARC-519	PS80-331_1	81.905	130.863	20120905	SUIT	Apherusa glacialis	urn:lsid:marinespecies.org:taxname:102166	NA	NA	Preserved on 4% formaldehyde	Present	preservedSpecimen	January-February 2014	Total length	9.443	mm				Eye length horizontal	0.375	mm	Eye length vertical	0.349	mm	Telson length	0.332	mm
IcefluxAllometry_ARC-520	PS80-331_1	81.905	130.863	20120905	SUIT	Apherusa glacialis	urn:lsid:marinespecies.org:taxname:102166	NA	NA	Preserved on 4% formaldehyde	Present	preservedSpecimen	January-February 2014	Total length	8.159	mm				Eye length horizontal	0.355	mm	Eye length vertical	0.309	mm	Telson length	0.253	mm
IcefluxAllometry_ARC-521	PS80-331_1	81.905	130.863	20120905	SUIT	Apherusa glacialis	urn:lsid:marinespecies.org:taxname:102166	NA	NA	Preserved on 4% formaldehyde	Present	preservedSpecimen	January-February 2014	Total length	9.514	mm				Eye length horizontal	0.389	mm	Eye length vertical	0.336	mm	Telson length	0.283	mm
IcefluxAllometry_ARC-522	PS80-331_1	81.905	130.863	20120905	SUIT	Apherusa glacialis	urn:lsid:marinespecies.org:taxname:102166	NA	NA	Preserved on 4% formaldehyde	Present	preservedSpecimen	January-February 2014	Total length	8.821	mm				Eye length horizontal	0.355	mm	Eye length vertical	0.294	mm	Telson length	0.265	mm
IcefluxAllometry_ARC-523	PS80-331_1	81.905	130.863	20120905	SUIT	Apherusa glacialis	urn:lsid:marinespecies.org:taxname:102166	NA	NA	Preserved on 4% formaldehyde	Present	preservedSpecimen	January-February 2014	Total length	8.117	mm				Eye length horizontal	0.405	mm	Eye length vertical	0.355	mm	Telson length	0.297	mm
IcefluxAllometry_ARC-524	PS80-333_1	82.989	127.103	20120906	SUIT	Apherusa glacialis	urn:lsid:marinespecies.org:taxname:102166	NA	NA	Preserved on 4% formaldehyde	Present	preservedSpecimen	January-February 2014	Total length	8.269	mm				Eye length horizontal	0.444	mm	Eye length vertical	0.385	mm	Telson length	0.361	mm
IcefluxAllometry_ARC-525	PS80-333_1	82.989	127.103	20120906	SUIT	Apherusa glacialis	urn:lsid:marinespecies.org:taxname:102166	NA	NA	Preserved on 4% formaldehyde	Present	preservedSpecimen	January-February 2014	Total length	8.902	mm				Eye length horizontal	0.415	mm	Eye length vertical	0.363	mm	Telson length	0.35	mm
IcefluxAllometry_ARC-526	PS80-333_1	82.989	127.103	20120906	SUIT	Apherusa glacialis	urn:lsid:marinespecies.org:taxname:102166	NA	NA	Preserved on 4% formaldehyde	Present	preservedSpecimen	January-February 2014	Total length	9.088	mm				Eye length horizontal	0.394	mm	Eye length vertical	0.352	mm	Telson length	0.365	mm
IcefluxAllometry_ARC-527	PS80-333_1	82.989	127.103	20120906	SUIT	Apherusa glacialis	urn:lsid:marinespecies.org:taxname:102166	NA	NA	Preserved on 4% formaldehyde	Present	preservedSpecimen	January-February 2014	Total length	8.149	mm				Eye length horizontal	0.388	mm	Eye length vertical	0.32	mm	Telson length	0.348	mm
IcefluxAllometry_ARC-528	PS80-333_1	82.989	127.103	20120906	SUIT	Apherusa glacialis	urn:lsid:marinespecies.org:taxname:102166	NA	NA	Preserved on 4% formaldehyde	Present	preservedSpecimen	January-February 2014	Total length	9.84	mm				Eye length horizontal	0.44	mm	Eye length vertical	0.333	mm	Telson length	0.38	mm
IcefluxAllometry_ARC-529	PS80-333_1	82.989	127.103	20120906	SUIT	Apherusa glacialis	urn:lsid:marinespecies.org:taxname:102166	NA	NA	Preserved on 4% formaldehyde	Present	preservedSpecimen	January-February 2014	Total length	9.193	mm				Eye length horizontal	0.433	mm	Eye length vertical	0.371	mm	Telson length	0.367	mm
IcefluxAllometry_ARC-530	PS80-333_1	82.989	127.103	20120906	SUIT	Apherusa glacialis	urn:lsid:marinespecies.org:taxname:102166	NA	NA	Preserved on 4% formaldehyde	Present	preservedSpecimen	January-February 2014	Total length	10.055	mm				Eye length horizontal	0.459	mm	Eye length vertical	0.419	mm	Telson length	0.393	mm
IcefluxAllometry_ARC-531	PS80-333_1	82.989	127.103	20120906	SUIT	Apherusa glacialis	urn:lsid:marinespecies.org:taxname:102166	NA	NA	Preserved on 4% formaldehyde	Present	preservedSpecimen	January-February 2014	Total length	7.551	mm				Eye length horizontal	0.41	mm	Eye length vertical	0.358	mm	Telson length	0.297	mm
IcefluxAllometry_ARC-532	PS80-333_1	82.989	127.103	20120906	SUIT	Apherusa glacialis	urn:lsid:marinespecies.org:taxname:102166	NA	NA	Preserved on 4% formaldehyde	Present	preservedSpecimen	January-February 2014	Total length	8.244	mm				Eye length horizontal	0.398	mm	Eye length vertical	0.32	mm	Telson length	0.259	mm
IcefluxAllometry_ARC-533	PS80-333_1	82.989	127.103	20120906	SUIT	Apherusa glacialis	urn:lsid:marinespecies.org:taxname:102166	NA	NA	Preserved on 4% formaldehyde	Present	preservedSpecimen	January-February 2014	Total length	10.338	mm				Eye length horizontal	0.421	mm	Eye length vertical	0.377	mm	Telson length	0.383	mm
IcefluxAllometry_ARC-534	PS80-333_1	82.989	127.103	20120906	SUIT	Apherusa glacialis	urn:lsid:marinespecies.org:taxname:102166	NA	NA	Preserved on 4% formaldehyde	Present	preservedSpecimen	January-February 2014	Total length	9.61	mm				Eye length horizontal	0.447	mm	Eye length vertical	0.393	mm	Telson length	0.375	mm
IcefluxAllometry_ARC-535	PS80-333_1	82.989	127.103	20120906	SUIT	Apherusa glacialis	urn:lsid:marinespecies.org:taxname:102166	NA	NA	Preserved on 4% formaldehyde	Present	preservedSpecimen	January-February 2014	Total length	8.356	mm				Eye length horizontal	0.419	mm	Eye length vertical	0.344	mm	Telson length	0.393	mm
IcefluxAllometry_ARC-536	PS80-333_1	82.989	127.103	20120906	SUIT	Apherusa glacialis	urn:lsid:marinespecies.org:taxname:102166	NA	NA	Preserved on 4% formaldehyde	Present	preservedSpecimen	January-February 2014	Total length	8.424	mm				Eye length horizontal	0.397	mm	Eye length vertical	0.347	mm	Telson length	0.372	mm
IcefluxAllometry_ARC-537	PS80-333_1	82.989	127.103	20120906	SUIT	Apherusa glacialis	urn:lsid:marinespecies.org:taxname:102166	NA	NA	Preserved on 4% formaldehyde	Present	preservedSpecimen	January-February 2014	Total length	8.858	mm				Eye length horizontal	0.46	mm	Eye length vertical	0.401	mm	Telson length	0.351	mm
IcefluxAllometry_ARC-538	PS80-333_1	82.989	127.103	20120906	SUIT	Apherusa glacialis	urn:lsid:marinespecies.org:taxname:102166	NA	NA	Preserved on 4% formaldehyde	Present	preservedSpecimen	January-February 2014	Total length	9.649	mm				Eye length horizontal	0.448	mm	Eye length vertical	0.359	mm	Telson length	0.386	mm
IcefluxAllometry_ARC-539	PS80-333_1	82.989	127.103	20120906	SUIT	Apherusa glacialis	urn:lsid:marinespecies.org:taxname:102166	NA	NA	Preserved on 4% formaldehyde	Present	preservedSpecimen	January-February 2014	Total length	9.291	mm				Eye length horizontal	0.419	mm	Eye length vertical	0.37	mm	Telson length	0.338	mm
IcefluxAllometry_ARC-540	PS80-333_1	82.989	127.103	20120906	SUIT	Apherusa glacialis	urn:lsid:marinespecies.org:taxname:102166	NA	NA	Preserved on 4% formaldehyde	Present	preservedSpecimen	January-February 2014	Total length	10.668	mm				Eye length horizontal	0.467	mm	Eye length vertical	0.363	mm	Telson length	0.396	mm
IcefluxAllometry_ARC-541	PS80-333_1	82.989	127.103	20120906	SUIT	Apherusa glacialis	urn:lsid:marinespecies.org:taxname:102166	NA	NA	Preserved on 4% formaldehyde	Present	preservedSpecimen	January-February 2014	Total length	7.356	mm				Eye length horizontal	0.382	mm	Eye length vertical	0.325	mm	Telson length	0.322	mm
IcefluxAllometry_ARC-542	PS80-333_1	82.989	127.103	20120906	SUIT	Apherusa glacialis	urn:lsid:marinespecies.org:taxname:102166	NA	NA	Preserved on 4% formaldehyde	Present	preservedSpecimen	January-February 2014	Total length	8.326	mm				Eye length horizontal	0.322	mm	Eye length vertical	0.298	mm	Telson length	0.31	mm
IcefluxAllometry_ARC-543	PS80-333_1	82.989	127.103	20120906	SUIT	Apherusa glacialis	urn:lsid:marinespecies.org:taxname:102166	NA	NA	Preserved on 4% formaldehyde	Present	preservedSpecimen	January-February 2014	Total length	8.203	mm				Eye length horizontal	0.382	mm	Eye length vertical	0.34	mm	Telson length	0.316	mm
IcefluxAllometry_ARC-544	PS80-333_1	82.989	127.103	20120906	SUIT	Apherusa glacialis	urn:lsid:marinespecies.org:taxname:102166	NA	NA	Preserved on 4% formaldehyde	Present	preservedSpecimen	January-February 2014	Total length	10.528	mm				Eye length horizontal	0.457	mm	Eye length vertical	0.384	mm	Telson length	0.424	mm
IcefluxAllometry_ARC-545	PS80-333_1	82.989	127.103	20120906	SUIT	Apherusa glacialis	urn:lsid:marinespecies.org:taxname:102166	NA	NA	Preserved on 4% formaldehyde	Present	preservedSpecimen	January-February 2014	Total length	8.877	mm				Eye length horizontal	0.42	mm	Eye length vertical	0.376	mm	Telson length	0.356	mm
IcefluxAllometry_ARC-546	PS80-333_1	82.989	127.103	20120906	SUIT	Apherusa glacialis	urn:lsid:marinespecies.org:taxname:102166	NA	NA	Preserved on 4% formaldehyde	Present	preservedSpecimen	January-February 2014	Total length	10.259	mm				Eye length horizontal	0.424	mm	Eye length vertical	0.385	mm	Telson length	0.375	mm
IcefluxAllometry_ARC-547	PS80-333_1	82.989	127.103	20120906	SUIT	Apherusa glacialis	urn:lsid:marinespecies.org:taxname:102166	NA	NA	Preserved on 4% formaldehyde	Present	preservedSpecimen	January-February 2014	Total length	9.747	mm				Eye length horizontal	0.454	mm	Eye length vertical	0.391	mm	Telson length	0.391	mm
IcefluxAllometry_ARC-548	PS80-333_1	82.989	127.103	20120906	SUIT	Apherusa glacialis	urn:lsid:marinespecies.org:taxname:102166	NA	NA	Preserved on 4% formaldehyde	Present	preservedSpecimen	January-February 2014	Total length	10.821	mm				Eye length horizontal	0.413	mm	Eye length vertical	0.366	mm	Telson length	0.375	mm
IcefluxAllometry_ARC-549	PS80-333_1	82.989	127.103	20120906	SUIT	Apherusa glacialis	urn:lsid:marinespecies.org:taxname:102166	NA	NA	Preserved on 4% formaldehyde	Present	preservedSpecimen	January-February 2014	Total length	9.295	mm				Eye length horizontal	0.449	mm	Eye length vertical	0.355	mm	Telson length	0.441	mm
IcefluxAllometry_ARC-550	PS80-345_1	85.254	123.887	20120909	SUIT	Apherusa glacialis	urn:lsid:marinespecies.org:taxname:102166	NA	NA	Preserved on 4% formaldehyde	Present	preservedSpecimen	January-February 2014	Total length	9.231	mm				Eye length horizontal	0.462	mm	Eye length vertical	0.357	mm	Telson length	0.289	mm
IcefluxAllometry_ARC-551	PS80-345_1	85.254	123.887	20120909	SUIT	Apherusa glacialis	urn:lsid:marinespecies.org:taxname:102166	NA	NA	Preserved on 4% formaldehyde	Present	preservedSpecimen	January-February 2014	Total length	9.981	mm				Eye length horizontal	0.432	mm	Eye length vertical	0.335	mm	Telson length	0.311	mm
IcefluxAllometry_ARC-552	PS80-345_1	85.254	123.887	20120909	SUIT	Apherusa glacialis	urn:lsid:marinespecies.org:taxname:102166	NA	NA	Preserved on 4% formaldehyde	Present	preservedSpecimen	January-February 2014	Total length	9.253	mm				Eye length horizontal	0.41	mm	Eye length vertical	0.333	mm	Telson length	0.432	mm
IcefluxAllometry_ARC-553	PS80-345_1	85.254	123.887	20120909	SUIT	Apherusa glacialis	urn:lsid:marinespecies.org:taxname:102166	NA	NA	Preserved on 4% formaldehyde	Present	preservedSpecimen	January-February 2014	Total length	9.841	mm				Eye length horizontal	0.43	mm	Eye length vertical	0.348	mm	Telson length	0.391	mm
IcefluxAllometry_ARC-554	PS80-345_1	85.254	123.887	20120909	SUIT	Apherusa glacialis	urn:lsid:marinespecies.org:taxname:102166	NA	NA	Preserved on 4% formaldehyde	Present	preservedSpecimen	January-February 2014	Total length	10.088	mm				Eye length horizontal	0.444	mm	Eye length vertical	0.364	mm	Telson length	0.396	mm
IcefluxAllometry_ARC-555	PS80-345_1	85.254	123.887	20120909	SUIT	Apherusa glacialis	urn:lsid:marinespecies.org:taxname:102166	NA	NA	Preserved on 4% formaldehyde	Present	preservedSpecimen	January-February 2014	Total length	9.806	mm				Eye length horizontal	0.364	mm	Eye length vertical	0.412	mm	Telson length	0.401	mm
IcefluxAllometry_ARC-556	PS80-345_1	85.254	123.887	20120909	SUIT	Apherusa glacialis	urn:lsid:marinespecies.org:taxname:102166	NA	NA	Preserved on 4% formaldehyde	Present	preservedSpecimen	January-February 2014	Total length	9.314	mm				Eye length horizontal	0.401	mm	Eye length vertical	0.355	mm	Telson length	0.338	mm
IcefluxAllometry_ARC-557	PS80-345_1	85.254	123.887	20120909	SUIT	Apherusa glacialis	urn:lsid:marinespecies.org:taxname:102166	NA	NA	Preserved on 4% formaldehyde	Present	preservedSpecimen	January-February 2014	Total length	9.267	mm				Eye length horizontal	0.422	mm	Eye length vertical	0.335	mm	Telson length	0.332	mm
IcefluxAllometry_ARC-558	PS80-345_1	85.254	123.887	20120909	SUIT	Apherusa glacialis	urn:lsid:marinespecies.org:taxname:102166	NA	NA	Preserved on 4% formaldehyde	Present	preservedSpecimen	January-February 2014	Total length	7.794	mm				Eye length horizontal	0.384	mm	Eye length vertical	0.324	mm	Telson length	0.287	mm
IcefluxAllometry_ARC-559	PS80-345_1	85.254	123.887	20120909	SUIT	Apherusa glacialis	urn:lsid:marinespecies.org:taxname:102166	NA	NA	Preserved on 4% formaldehyde	Present	preservedSpecimen	January-February 2014	Total length	7.877	mm				Eye length horizontal	0.404	mm	Eye length vertical	0.309	mm	Telson length	0.29	mm
IcefluxAllometry_ARC-560	PS80-345_1	85.254	123.887	20120909	SUIT	Apherusa glacialis	urn:lsid:marinespecies.org:taxname:102166	NA	NA	Preserved on 4% formaldehyde	Present	preservedSpecimen	January-February 2014	Total length	9.537	mm				Eye length horizontal	0.422	mm	Eye length vertical	0.342	mm	Telson length	0.344	mm
IcefluxAllometry_ARC-561	PS80-345_1	85.254	123.887	20120909	SUIT	Apherusa glacialis	urn:lsid:marinespecies.org:taxname:102166	NA	NA	Preserved on 4% formaldehyde	Present	preservedSpecimen	January-February 2014	Total length	9.713	mm				Eye length horizontal	0.414	mm	Eye length vertical	0.346	mm	Telson length	0.34	mm
IcefluxAllometry_ARC-562	PS80-345_1	85.254	123.887	20120909	SUIT	Apherusa glacialis	urn:lsid:marinespecies.org:taxname:102166	NA	NA	Preserved on 4% formaldehyde	Present	preservedSpecimen	January-February 2014	Total length	10.009	mm				Eye length horizontal	0.419	mm	Eye length vertical	0.343	mm	Telson length	0.323	mm
IcefluxAllometry_ARC-563	PS80-345_1	85.254	123.887	20120909	SUIT	Apherusa glacialis	urn:lsid:marinespecies.org:taxname:102166	NA	NA	Preserved on 4% formaldehyde	Present	preservedSpecimen	January-February 2014	Total length	8.857	mm				Eye length horizontal	0.416	mm	Eye length vertical	0.33	mm	Telson length	0.37	mm
IcefluxAllometry_ARC-564	PS80-345_1	85.254	123.887	20120909	SUIT	Apherusa glacialis	urn:lsid:marinespecies.org:taxname:102166	NA	NA	Preserved on 4% formaldehyde	Present	preservedSpecimen	January-February 2014	Total length	9.272	mm				Eye length horizontal	0.417	mm	Eye length vertical	0.313	mm	Telson length	0.321	mm
IcefluxAllometry_ARC-565	PS80-345_1	85.254	123.887	20120909	SUIT	Apherusa glacialis	urn:lsid:marinespecies.org:taxname:102166	NA	NA	Preserved on 4% formaldehyde	Present	preservedSpecimen	January-February 2014	Total length	8.835	mm				Eye length horizontal	0.323	mm	Eye length vertical	0.258	mm	Telson length	0.355	mm
IcefluxAllometry_ARC-566	PS80-345_1	85.254	123.887	20120909	SUIT	Apherusa glacialis	urn:lsid:marinespecies.org:taxname:102166	NA	NA	Preserved on 4% formaldehyde	Present	preservedSpecimen	January-February 2014	Total length	9.967	mm				Eye length horizontal	0.455	mm	Eye length vertical	0.354	mm	Telson length	0.37	mm
IcefluxAllometry_ARC-567	PS80-345_1	85.254	123.887	20120909	SUIT	Apherusa glacialis	urn:lsid:marinespecies.org:taxname:102166	NA	NA	Preserved on 4% formaldehyde	Present	preservedSpecimen	January-February 2014	Total length	9.773	mm				Eye length horizontal	0.426	mm	Eye length vertical	0.374	mm	Telson length	0.413	mm
IcefluxAllometry_ARC-568	PS80-345_1	85.254	123.887	20120909	SUIT	Apherusa glacialis	urn:lsid:marinespecies.org:taxname:102166	NA	NA	Preserved on 4% formaldehyde	Present	preservedSpecimen	January-February 2014	Total length	11.025	mm				Eye length horizontal	0.568	mm	Eye length vertical	0.493	mm	Telson length	0.463	mm
IcefluxAllometry_ARC-569	PS80-345_1	85.254	123.887	20120909	SUIT	Apherusa glacialis	urn:lsid:marinespecies.org:taxname:102166	NA	NA	Preserved on 4% formaldehyde	Present	preservedSpecimen	January-February 2014	Total length	9.45	mm				Eye length horizontal	0.392	mm	Eye length vertical	0.35	mm	Telson length	0.314	mm
IcefluxAllometry_ARC-570	PS80-345_1	85.254	123.887	20120909	SUIT	Apherusa glacialis	urn:lsid:marinespecies.org:taxname:102166	NA	NA	Preserved on 4% formaldehyde	Present	preservedSpecimen	January-February 2014	Total length	10.184	mm				Eye length horizontal	0.405	mm	Eye length vertical	0.364	mm	Telson length	0.333	mm
IcefluxAllometry_ARC-571	PS80-345_1	85.254	123.887	20120909	SUIT	Apherusa glacialis	urn:lsid:marinespecies.org:taxname:102166	NA	NA	Preserved on 4% formaldehyde	Present	preservedSpecimen	January-February 2014	Total length	10.702	mm				Eye length horizontal	0.476	mm	Eye length vertical	0.4	mm	Telson length	0.456	mm
IcefluxAllometry_ARC-572	PS80-345_1	85.254	123.887	20120909	SUIT	Apherusa glacialis	urn:lsid:marinespecies.org:taxname:102166	NA	NA	Preserved on 4% formaldehyde	Present	preservedSpecimen	January-February 2014	Total length	9.266	mm				Eye length horizontal	0.422	mm	Eye length vertical	0.346	mm	Telson length	0.355	mm
IcefluxAllometry_ARC-573	PS80-345_1	85.254	123.887	20120909	SUIT	Apherusa glacialis	urn:lsid:marinespecies.org:taxname:102166	NA	NA	Preserved on 4% formaldehyde	Present	preservedSpecimen	January-February 2014	Total length	9.243	mm				Eye length horizontal	0.406	mm	Eye length vertical	0.354	mm	Telson length	0.37	mm
IcefluxAllometry_ARC-574	PS80-345_1	85.254	123.887	20120909	SUIT	Apherusa glacialis	urn:lsid:marinespecies.org:taxname:102166	NA	NA	Preserved on 4% formaldehyde	Present	preservedSpecimen	January-February 2014	Total length	9.38	mm				Eye length horizontal	0.439	mm	Eye length vertical	0.353	mm	Telson length	0.345	mm
IcefluxAllometry_ARC-575	PS80-345_1	85.254	123.887	20120909	SUIT	Apherusa glacialis	urn:lsid:marinespecies.org:taxname:102166	NA	NA	Preserved on 4% formaldehyde	Present	preservedSpecimen	January-February 2014	Total length	8.911	mm				Eye length horizontal	0.438	mm	Eye length vertical	0.35	mm	Telson length	0.345	mm
IcefluxAllometry_ARC-576	PS80-345_1	85.254	123.887	20120909	SUIT	Apherusa glacialis	urn:lsid:marinespecies.org:taxname:102166	NA	NA	Preserved on 4% formaldehyde	Present	preservedSpecimen	January-February 2014	Total length	9.541	mm				Eye length horizontal	0.453	mm	Eye length vertical	0.394	mm	Telson length	0.411	mm
IcefluxAllometry_ARC-577	PS80-345_1	85.254	123.887	20120909	SUIT	Apherusa glacialis	urn:lsid:marinespecies.org:taxname:102166	NA	NA	Preserved on 4% formaldehyde	Present	preservedSpecimen	January-February 2014	Total length	9.23	mm				Eye length horizontal	0.438	mm	Eye length vertical	0.343	mm	Telson length	0.382	mm
IcefluxAllometry_ARC-578	PS80-345_1	85.254	123.887	20120909	SUIT	Apherusa glacialis	urn:lsid:marinespecies.org:taxname:102166	NA	NA	Preserved on 4% formaldehyde	Present	preservedSpecimen	January-February 2014	Total length	8.792	mm				Eye length horizontal	0.417	mm	Eye length vertical	0.369	mm	Telson length	0.258	mm
IcefluxAllometry_ARC-579	PS80-345_1	85.254	123.887	20120909	SUIT	Apherusa glacialis	urn:lsid:marinespecies.org:taxname:102166	NA	NA	Preserved on 4% formaldehyde	Present	preservedSpecimen	January-February 2014	Total length	9.687	mm				Eye length horizontal	0.458	mm	Eye length vertical	0.4	mm	Telson length	0.392	mm
IcefluxAllometry_ARC-580	PS80-345_1	85.254	123.887	20120909	SUIT	Apherusa glacialis	urn:lsid:marinespecies.org:taxname:102166	NA	NA	Preserved on 4% formaldehyde	Present	preservedSpecimen	January-February 2014	Total length	9.229	mm				Eye length horizontal	0.433	mm	Eye length vertical	0.365	mm	Telson length	0.359	mm
IcefluxAllometry_ARC-581	PS80-345_1	85.254	123.887	20120909	SUIT	Apherusa glacialis	urn:lsid:marinespecies.org:taxname:102166	NA	NA	Preserved on 4% formaldehyde	Present	preservedSpecimen	January-February 2014	Total length	9.233	mm				Eye length horizontal	0.398	mm	Eye length vertical	0.333	mm	Telson length	0.391	mm
IcefluxAllometry_ARC-582	PS80-345_1	85.254	123.887	20120909	SUIT	Apherusa glacialis	urn:lsid:marinespecies.org:taxname:102166	NA	NA	Preserved on 4% formaldehyde	Present	preservedSpecimen	January-February 2014	Total length	9.336	mm				Eye length horizontal	0.429	mm	Eye length vertical	0.338	mm	Telson length	0.327	mm
IcefluxAllometry_ARC-583	PS80-345_1	85.254	123.887	20120909	SUIT	Apherusa glacialis	urn:lsid:marinespecies.org:taxname:102166	NA	NA	Preserved on 4% formaldehyde	Present	preservedSpecimen	January-February 2014	Total length	8.657	mm				Eye length horizontal	0.413	mm	Eye length vertical	0.352	mm	Telson length	0.401	mm
IcefluxAllometry_ARC-584	PS80-345_1	85.254	123.887	20120909	SUIT	Apherusa glacialis	urn:lsid:marinespecies.org:taxname:102166	NA	NA	Preserved on 4% formaldehyde	Present	preservedSpecimen	January-February 2014	Total length	10.299	mm				Eye length horizontal	0.451	mm	Eye length vertical	0.389	mm	Telson length	0.382	mm
IcefluxAllometry_ARC-585	PS80-345_1	85.254	123.887	20120909	SUIT	Apherusa glacialis	urn:lsid:marinespecies.org:taxname:102166	NA	NA	Preserved on 4% formaldehyde	Present	preservedSpecimen	January-February 2014	Total length	10.245	mm				Eye length horizontal	0.455	mm	Eye length vertical	0.387	mm	Telson length	0.463	mm
IcefluxAllometry_ARC-586	PS80-345_1	85.254	123.887	20120909	SUIT	Apherusa glacialis	urn:lsid:marinespecies.org:taxname:102166	NA	NA	Preserved on 4% formaldehyde	Present	preservedSpecimen	January-February 2014	Total length	9.683	mm				Eye length horizontal	0.484	mm	Eye length vertical	0.413	mm	Telson length	0.402	mm
IcefluxAllometry_ARC-587	PS80-345_1	85.254	123.887	20120909	SUIT	Apherusa glacialis	urn:lsid:marinespecies.org:taxname:102166	NA	NA	Preserved on 4% formaldehyde	Present	preservedSpecimen	January-February 2014	Total length	9.168	mm				Eye length horizontal	0.445	mm	Eye length vertical	0.411	mm	Telson length	0.389	mm
IcefluxAllometry_ARC-588	PS80-345_1	85.254	123.887	20120909	SUIT	Apherusa glacialis	urn:lsid:marinespecies.org:taxname:102166	NA	NA	Preserved on 4% formaldehyde	Present	preservedSpecimen	January-February 2014	Total length	12.206	mm				Eye length horizontal	0.46	mm	Eye length vertical	0.388	mm	Telson length	0.439	mm
IcefluxAllometry_ARC-589	PS80-345_1	85.254	123.887	20120909	SUIT	Apherusa glacialis	urn:lsid:marinespecies.org:taxname:102166	NA	NA	Preserved on 4% formaldehyde	Present	preservedSpecimen	January-February 2014	Total length	9.144	mm				Eye length horizontal	0.412	mm	Eye length vertical	0.384	mm	Telson length	0.386	mm
IcefluxAllometry_ARC-590	PS80-345_1	85.254	123.887	20120909	SUIT	Apherusa glacialis	urn:lsid:marinespecies.org:taxname:102166	NA	NA	Preserved on 4% formaldehyde	Present	preservedSpecimen	January-February 2014	Total length	8.932	mm				Eye length horizontal	0.457	mm	Eye length vertical	0.382	mm	Telson length	0.373	mm
IcefluxAllometry_ARC-591	PS80-345_1	85.254	123.887	20120909	SUIT	Apherusa glacialis	urn:lsid:marinespecies.org:taxname:102166	NA	NA	Preserved on 4% formaldehyde	Present	preservedSpecimen	January-February 2014	Total length	9.7	mm				Eye length horizontal	0.448	mm	Eye length vertical	0.403	mm	Telson length	0.396	mm
IcefluxAllometry_ARC-592	PS80-345_1	85.254	123.887	20120909	SUIT	Apherusa glacialis	urn:lsid:marinespecies.org:taxname:102166	NA	NA	Preserved on 4% formaldehyde	Present	preservedSpecimen	January-February 2014	Total length	8.781	mm				Eye length horizontal	0.416	mm	Eye length vertical	0.329	mm	Telson length	0.36	mm
IcefluxAllometry_ARC-593	PS80-345_1	85.254	123.887	20120909	SUIT	Apherusa glacialis	urn:lsid:marinespecies.org:taxname:102166	NA	NA	Preserved on 4% formaldehyde	Present	preservedSpecimen	January-February 2014	Total length	12.048	mm				Eye length horizontal	0.596	mm	Eye length vertical	0.543	mm	Telson length	0.485	mm
IcefluxAllometry_ARC-594	PS80-345_1	85.254	123.887	20120909	SUIT	Apherusa glacialis	urn:lsid:marinespecies.org:taxname:102166	NA	NA	Preserved on 4% formaldehyde	Present	preservedSpecimen	January-February 2014	Total length	8.975	mm				Eye length horizontal	0.429	mm	Eye length vertical	0.378	mm	Telson length	0.336	mm
IcefluxAllometry_ARC-595	PS80-345_1	85.254	123.887	20120909	SUIT	Apherusa glacialis	urn:lsid:marinespecies.org:taxname:102166	NA	NA	Preserved on 4% formaldehyde	Present	preservedSpecimen	January-February 2014	Total length	7.688	mm				Eye length horizontal	0.4	mm	Eye length vertical	0.31	mm	Telson length	0.341	mm
IcefluxAllometry_ARC-596	PS80-345_1	85.254	123.887	20120909	SUIT	Apherusa glacialis	urn:lsid:marinespecies.org:taxname:102166	NA	NA	Preserved on 4% formaldehyde	Present	preservedSpecimen	January-February 2014	Total length	9.296	mm				Eye length horizontal	0.437	mm	Eye length vertical	0.378	mm	Telson length	0.378	mm
IcefluxAllometry_ARC-597	PS80-345_1	85.254	123.887	20120909	SUIT	Apherusa glacialis	urn:lsid:marinespecies.org:taxname:102166	NA	NA	Preserved on 4% formaldehyde	Present	preservedSpecimen	January-February 2014	Total length	9.774	mm				Eye length horizontal	NA	mm	Eye length vertical	NA	mm	Telson length	0.38	mm
IcefluxAllometry_ARC-598	PS80-345_1	85.254	123.887	20120909	SUIT	Apherusa glacialis	urn:lsid:marinespecies.org:taxname:102166	NA	NA	Preserved on 4% formaldehyde	Present	preservedSpecimen	January-February 2014	Total length	9.039	mm				Eye length horizontal	0.431	mm	Eye length vertical	0.342	mm	Telson length	0.374	mm
IcefluxAllometry_ARC-599	PS80-345_1	85.254	123.887	20120909	SUIT	Apherusa glacialis	urn:lsid:marinespecies.org:taxname:102166	NA	NA	Preserved on 4% formaldehyde	Present	preservedSpecimen	January-February 2014	Total length	9.8	mm				Eye length horizontal	0.424	mm	Eye length vertical	0.368	mm	Telson length	0.374	mm
IcefluxAllometry_ARC-600	PS80-345_1	85.254	123.887	20120909	SUIT	Apherusa glacialis	urn:lsid:marinespecies.org:taxname:102166	NA	NA	Preserved on 4% formaldehyde	Present	preservedSpecimen	January-February 2014	Total length	6.473	mm				Eye length horizontal	0.364	mm	Eye length vertical	0.303	mm	Telson length	0.272	mm
IcefluxAllometry_ARC-601	PS80-397_1	84.172	17.922	20120929	SUIT	Apherusa glacialis	urn:lsid:marinespecies.org:taxname:102166	NA	NA	Preserved on 4% formaldehyde	Present	preservedSpecimen	January-February 2014	Total length	11.264	mm				Eye length horizontal	0.606	mm	Eye length vertical	0.529	mm	Telson length	0.506	mm
IcefluxAllometry_ARC-602	PS80-397_1	84.172	17.922	20120929	SUIT	Apherusa glacialis	urn:lsid:marinespecies.org:taxname:102166	NA	NA	Preserved on 4% formaldehyde	Present	preservedSpecimen	January-February 2014	Total length	10.444	mm				Eye length horizontal	0.528	mm	Eye length vertical	0.466	mm	Telson length	0.46	mm
IcefluxAllometry_ARC-603	PS80-397_1	84.172	17.922	20120929	SUIT	Apherusa glacialis	urn:lsid:marinespecies.org:taxname:102166	NA	NA	Preserved on 4% formaldehyde	Present	preservedSpecimen	January-February 2014	Total length	7.9	mm				Eye length horizontal	0.41	mm	Eye length vertical	0.383	mm	Telson length	0.356	mm
IcefluxAllometry_ARC-604	PS80-397_1	84.172	17.922	20120929	SUIT	Apherusa glacialis	urn:lsid:marinespecies.org:taxname:102167	NA	NA	Preserved on 4% formaldehyde	Present	preservedSpecimen	January-February 2014	Total length	5.871	mm				Eye length horizontal	0.338	mm	Eye length vertical	0.277	mm	Telson length	0.243	mm
IcefluxAllometry_ARC-605	PS80-397_1	84.172	17.922	20120929	SUIT	Apherusa glacialis	urn:lsid:marinespecies.org:taxname:102166	NA	NA	Preserved on 4% formaldehyde	Present	preservedSpecimen	January-February 2014	Total length	7.815	mm				Eye length horizontal	0.402	mm	Eye length vertical	0.337	mm	Telson length	0.322	mm
IcefluxAllometry_ARC-606	PS80-397_1	84.172	17.922	20120929	SUIT	Apherusa glacialis	urn:lsid:marinespecies.org:taxname:102166	NA	NA	Preserved on 4% formaldehyde	Present	preservedSpecimen	January-February 2014	Total length	7.748	mm				Eye length horizontal	0.425	mm	Eye length vertical	0.351	mm	Telson length	0.288	mm
IcefluxAllometry_ARC-607	PS80-397_1	84.172	17.922	20120929	SUIT	Apherusa glacialis	urn:lsid:marinespecies.org:taxname:102166	NA	NA	Preserved on 4% formaldehyde	Present	preservedSpecimen	January-February 2014	Total length	6.032	mm				Eye length horizontal	0.328	mm	Eye length vertical	0.256	mm	Telson length	0.231	mm
IcefluxAllometry_ARC-608	PS80-397_1	84.172	17.922	20120929	SUIT	Apherusa glacialis	urn:lsid:marinespecies.org:taxname:102166	NA	NA	Preserved on 4% formaldehyde	Present	preservedSpecimen	January-February 2014	Total length	6.02	mm				Eye length horizontal	0.335	mm	Eye length vertical	0.273	mm	Telson length	0.21	mm
IcefluxAllometry_ARC-609	PS80-397_1	84.172	17.922	20120929	SUIT	Apherusa glacialis	urn:lsid:marinespecies.org:taxname:102166	NA	NA	Preserved on 4% formaldehyde	Present	preservedSpecimen	January-February 2014	Total length	8.033	mm				Eye length horizontal	0.485	mm	Eye length vertical	0.424	mm	Telson length	0.287	mm
IcefluxAllometry_ARC-610	PS80-397_1	84.172	17.922	20120929	SUIT	Apherusa glacialis	urn:lsid:marinespecies.org:taxname:102166	NA	NA	Preserved on 4% formaldehyde	Present	preservedSpecimen	January-February 2014	Total length	5.086	mm				Eye length horizontal	0.306	mm	Eye length vertical	0.283	mm	Telson length	0.206	mm
IcefluxAllometry_ARC-611	PS80-397_1	84.172	17.922	20120929	SUIT	Apherusa glacialis	urn:lsid:marinespecies.org:taxname:102166	NA	NA	Preserved on 4% formaldehyde	Present	preservedSpecimen	January-February 2014	Total length	6.8	mm				Eye length horizontal	0.378	mm	Eye length vertical	0.31	mm	Telson length	0.285	mm
IcefluxAllometry_ARC-612	PS80-397_1	84.172	17.922	20120929	SUIT	Apherusa glacialis	urn:lsid:marinespecies.org:taxname:102166	NA	NA	Preserved on 4% formaldehyde	Present	preservedSpecimen	January-February 2014	Total length	7.749	mm				Eye length horizontal	0.419	mm	Eye length vertical	0.383	mm	Telson length	0.355	mm
IcefluxAllometry_ARC-613	PS80-397_1	84.172	17.922	20120929	SUIT	Apherusa glacialis	urn:lsid:marinespecies.org:taxname:102166	NA	NA	Preserved on 4% formaldehyde	Present	preservedSpecimen	January-February 2014	Total length	5.5	mm				Eye length horizontal	0.316	mm	Eye length vertical	0.257	mm	Telson length	0.226	mm
IcefluxAllometry_ARC-614	PS80-276_1	83.073	129.129	20120825	SUIT	Apherusa glacialis	urn:lsid:marinespecies.org:taxname:102166	NA	NA	Preserved on 4% formaldehyde	Present	preservedSpecimen	January-February 2014	Total length	8.122	mm				Eye length horizontal	0.333	mm	Eye length vertical	0.327	mm	Telson length	0.243	mm
IcefluxAllometry_ARC-615	PS80-276_1	83.073	129.129	20120825	SUIT	Apherusa glacialis	urn:lsid:marinespecies.org:taxname:102166	NA	NA	Preserved on 4% formaldehyde	Present	preservedSpecimen	January-February 2014	Total length	9.159	mm				Eye length horizontal	0.352	mm	Eye length vertical	0.328	mm	Telson length	0.26	mm
IcefluxAllometry_ARC-616	PS80-276_1	83.073	129.129	20120825	SUIT	Apherusa glacialis	urn:lsid:marinespecies.org:taxname:102166	NA	NA	Preserved on 4% formaldehyde	Present	preservedSpecimen	January-February 2014	Total length	11.098	mm				Eye length horizontal	0.526	mm	Eye length vertical	0.534	mm	Telson length	0.348	mm
IcefluxAllometry_ARC-617	PS80-276_1	83.073	129.129	20120825	SUIT	Apherusa glacialis	urn:lsid:marinespecies.org:taxname:102166	NA	NA	Preserved on 4% formaldehyde	Present	preservedSpecimen	January-February 2014	Total length	8.296	mm				Eye length horizontal	0.369	mm	Eye length vertical	0.37	mm	Telson length	0.286	mm
IcefluxAllometry_ARC-618	PS80-276_1	83.073	129.129	20120825	SUIT	Apherusa glacialis	urn:lsid:marinespecies.org:taxname:102166	NA	NA	Preserved on 4% formaldehyde	Present	preservedSpecimen	January-February 2014	Total length	8.819	mm				Eye length horizontal	0.337	mm	Eye length vertical	0.376	mm	Telson length	0.242	mm
IcefluxAllometry_ARC-619	PS80-276_1	83.073	129.129	20120825	SUIT	Apherusa glacialis	urn:lsid:marinespecies.org:taxname:102166	NA	NA	Preserved on 4% formaldehyde	Present	preservedSpecimen	January-February 2014	Total length	11.105	mm				Eye length horizontal	0.527	mm	Eye length vertical	0.5	mm	Telson length	0.329	mm
IcefluxAllometry_ARC-620	PS80-276_1	83.073	129.129	20120825	SUIT	Apherusa glacialis	urn:lsid:marinespecies.org:taxname:102166	NA	NA	Preserved on 4% formaldehyde	Present	preservedSpecimen	January-February 2014	Total length	8.799	mm				Eye length horizontal	0.377	mm	Eye length vertical	0.389	mm	Telson length	0.263	mm
IcefluxAllometry_ARC-621	PS80-276_1	83.073	129.129	20120825	SUIT	Apherusa glacialis	urn:lsid:marinespecies.org:taxname:102166	NA	NA	Preserved on 4% formaldehyde	Present	preservedSpecimen	January-February 2014	Total length	7.998	mm				Eye length horizontal	0.363	mm	Eye length vertical	0.391	mm	Telson length	0.287	mm
IcefluxAllometry_ARC-622	PS80-276_1	83.073	129.129	20120825	SUIT	Apherusa glacialis	urn:lsid:marinespecies.org:taxname:102166	NA	NA	Preserved on 4% formaldehyde	Present	preservedSpecimen	January-February 2014	Total length	12.051	mm				Eye length horizontal	0.541	mm	Eye length vertical	0.553	mm	Telson length	0.386	mm
IcefluxAllometry_ARC-623	PS80-276_1	83.073	129.129	20120825	SUIT	Apherusa glacialis	urn:lsid:marinespecies.org:taxname:102166	NA	NA	Preserved on 4% formaldehyde	Present	preservedSpecimen	January-February 2014	Total length	8.961	mm				Eye length horizontal	0.371	mm	Eye length vertical	0.397	mm	Telson length	0.263	mm
IcefluxAllometry_ARC-624	PS80-276_1	83.073	129.129	20120825	SUIT	Apherusa glacialis	urn:lsid:marinespecies.org:taxname:102166	NA	NA	Preserved on 4% formaldehyde	Present	preservedSpecimen	January-February 2014	Total length	7.556	mm				Eye length horizontal	0.32	mm	Eye length vertical	0.367	mm	Telson length	0.207	mm
IcefluxAllometry_ARC-625	PS80-276_1	83.073	129.129	20120825	SUIT	Apherusa glacialis	urn:lsid:marinespecies.org:taxname:102166	NA	NA	Preserved on 4% formaldehyde	Present	preservedSpecimen	January-February 2014	Total length	8.765	mm				Eye length horizontal	0.354	mm	Eye length vertical	0.39	mm	Telson length	0.259	mm
IcefluxAllometry_ARC-626	PS80-276_1	83.073	129.129	20120825	SUIT	Apherusa glacialis	urn:lsid:marinespecies.org:taxname:102166	NA	NA	Preserved on 4% formaldehyde	Present	preservedSpecimen	January-February 2014	Total length	8.603	mm				Eye length horizontal	0.362	mm	Eye length vertical	0.371	mm	Telson length	0.259	mm
IcefluxAllometry_ARC-627	PS80-276_1	83.073	129.129	20120825	SUIT	Apherusa glacialis	urn:lsid:marinespecies.org:taxname:102166	NA	NA	Preserved on 4% formaldehyde	Present	preservedSpecimen	January-February 2014	Total length	8.625	mm				Eye length horizontal	0.317	mm	Eye length vertical	0.317	mm	Telson length	0.23	mm
IcefluxAllometry_ARC-628	PS80-276_1	83.073	129.129	20120825	SUIT	Apherusa glacialis	urn:lsid:marinespecies.org:taxname:102166	NA	NA	Preserved on 4% formaldehyde	Present	preservedSpecimen	January-February 2014	Total length	9.225	mm				Eye length horizontal	0.399	mm	Eye length vertical	0.393	mm	Telson length	0.295	mm
IcefluxAllometry_ARC-629	PS80-276_1	83.073	129.129	20120825	SUIT	Apherusa glacialis	urn:lsid:marinespecies.org:taxname:102166	NA	NA	Preserved on 4% formaldehyde	Present	preservedSpecimen	January-February 2014	Total length	8.957	mm				Eye length horizontal	0.359	mm	Eye length vertical	0.413	mm	Telson length	0.247	mm
IcefluxAllometry_ARC-630	PS80-276_1	83.073	129.129	20120825	SUIT	Apherusa glacialis	urn:lsid:marinespecies.org:taxname:102166	NA	NA	Preserved on 4% formaldehyde	Present	preservedSpecimen	January-February 2014	Total length	7.613	mm				Eye length horizontal	0.342	mm	Eye length vertical	0.368	mm	Telson length	0.244	mm
IcefluxAllometry_ARC-631	PS80-276_1	83.073	129.129	20120825	SUIT	Apherusa glacialis	urn:lsid:marinespecies.org:taxname:102166	NA	NA	Preserved on 4% formaldehyde	Present	preservedSpecimen	January-February 2014	Total length	8.587	mm				Eye length horizontal	0.348	mm	Eye length vertical	0.374	mm	Telson length	0.233	mm
IcefluxAllometry_ARC-632	PS80-276_1	83.073	129.129	20120825	SUIT	Apherusa glacialis	urn:lsid:marinespecies.org:taxname:102166	NA	NA	Preserved on 4% formaldehyde	Present	preservedSpecimen	January-February 2014	Total length	8.811	mm				Eye length horizontal	0.353	mm	Eye length vertical	0.386	mm	Telson length	0.29	mm
IcefluxAllometry_ARC-633	PS80-276_1	83.073	129.129	20120825	SUIT	Apherusa glacialis	urn:lsid:marinespecies.org:taxname:102166	NA	NA	Preserved on 4% formaldehyde	Present	preservedSpecimen	January-February 2014	Total length	7.944	mm				Eye length horizontal	0.349	mm	Eye length vertical	0.357	mm	Telson length	0.282	mm
IcefluxAllometry_ARC-634	PS80-276_1	83.073	129.129	20120825	SUIT	Apherusa glacialis	urn:lsid:marinespecies.org:taxname:102166	NA	NA	Preserved on 4% formaldehyde	Present	preservedSpecimen	January-February 2014	Total length	8.811	mm				Eye length horizontal	0.375	mm	Eye length vertical	0.391	mm	Telson length	0.355	mm
IcefluxAllometry_ARC-635	PS80-276_1	83.073	129.129	20120825	SUIT	Apherusa glacialis	urn:lsid:marinespecies.org:taxname:102166	NA	NA	Preserved on 4% formaldehyde	Present	preservedSpecimen	January-February 2014	Total length	7.891	mm				Eye length horizontal	0.337	mm	Eye length vertical	0.368	mm	Telson length	0.298	mm
IcefluxAllometry_ARC-636	PS80-276_1	83.073	129.129	20120825	SUIT	Apherusa glacialis	urn:lsid:marinespecies.org:taxname:102166	NA	NA	Preserved on 4% formaldehyde	Present	preservedSpecimen	January-February 2014	Total length	7.683	mm				Eye length horizontal	0.31	mm	Eye length vertical	0.314	mm	Telson length	0.263	mm
IcefluxAllometry_ARC-637	PS80-276_1	83.073	129.129	20120825	SUIT	Apherusa glacialis	urn:lsid:marinespecies.org:taxname:102166	NA	NA	Preserved on 4% formaldehyde	Present	preservedSpecimen	January-February 2014	Total length	9.203	mm				Eye length horizontal	0.399	mm	Eye length vertical	0.39	mm	Telson length	0.306	mm
IcefluxAllometry_ARC-638	PS80-276_1	83.073	129.129	20120825	SUIT	Apherusa glacialis	urn:lsid:marinespecies.org:taxname:102166	NA	NA	Preserved on 4% formaldehyde	Present	preservedSpecimen	January-February 2014	Total length	8.296	mm				Eye length horizontal	0.33	mm	Eye length vertical	0.37	mm	Telson length	0.294	mm
IcefluxAllometry_ARC-639	PS80-276_1	83.073	129.129	20120825	SUIT	Apherusa glacialis	urn:lsid:marinespecies.org:taxname:102166	NA	NA	Preserved on 4% formaldehyde	Present	preservedSpecimen	January-February 2014	Total length	9.294	mm				Eye length horizontal	0.292	mm	Eye length vertical	0.384	mm	Telson length	0.258	mm
IcefluxAllometry_ARC-640	PS80-276_1	83.073	129.129	20120825	SUIT	Apherusa glacialis	urn:lsid:marinespecies.org:taxname:102166	NA	NA	Preserved on 4% formaldehyde	Present	preservedSpecimen	January-February 2014	Total length	8.984	mm				Eye length horizontal	0.273	mm	Eye length vertical	0.38	mm	Telson length	0.249	mm
IcefluxAllometry_ARC-641	PS80-276_1	83.073	129.129	20120825	SUIT	Apherusa glacialis	urn:lsid:marinespecies.org:taxname:102166	NA	NA	Preserved on 4% formaldehyde	Present	preservedSpecimen	January-February 2014	Total length	8.769	mm				Eye length horizontal	0.337	mm	Eye length vertical	0.32	mm	Telson length	0.302	mm
IcefluxAllometry_ARC-642	PS80-276_1	83.073	129.129	20120825	SUIT	Apherusa glacialis	urn:lsid:marinespecies.org:taxname:102166	NA	NA	Preserved on 4% formaldehyde	Present	preservedSpecimen	January-February 2014	Total length	8.792	mm				Eye length horizontal	0.36	mm	Eye length vertical	0.374	mm	Telson length	0.304	mm
IcefluxAllometry_ARC-643	PS80-276_1	83.073	129.129	20120825	SUIT	Apherusa glacialis	urn:lsid:marinespecies.org:taxname:102166	NA	NA	Preserved on 4% formaldehyde	Present	preservedSpecimen	January-February 2014	Total length	9.201	mm				Eye length horizontal	0.416	mm	Eye length vertical	0.403	mm	Telson length	0.389	mm
IcefluxAllometry_ARC-644	PS80-276_1	83.073	129.129	20120825	SUIT	Apherusa glacialis	urn:lsid:marinespecies.org:taxname:102166	NA	NA	Preserved on 4% formaldehyde	Present	preservedSpecimen	January-February 2014	Total length	8.744	mm				Eye length horizontal	0.372	mm	Eye length vertical	0.412	mm	Telson length	0.298	mm
IcefluxAllometry_ARC-645	PS80-276_1	83.073	129.129	20120825	SUIT	Apherusa glacialis	urn:lsid:marinespecies.org:taxname:102166	NA	NA	Preserved on 4% formaldehyde	Present	preservedSpecimen	January-February 2014	Total length	8.444	mm				Eye length horizontal	0.364	mm	Eye length vertical	0.37	mm	Telson length	0.288	mm
IcefluxAllometry_ARC-646	PS80-276_1	83.073	129.129	20120825	SUIT	Apherusa glacialis	urn:lsid:marinespecies.org:taxname:102166	NA	NA	Preserved on 4% formaldehyde	Present	preservedSpecimen	January-February 2014	Total length	7.998	mm				Eye length horizontal	0.373	mm	Eye length vertical	0.414	mm	Telson length	0.212	mm
IcefluxAllometry_ARC-647	PS80-276_1	83.073	129.129	20120825	SUIT	Apherusa glacialis	urn:lsid:marinespecies.org:taxname:102166	NA	NA	Preserved on 4% formaldehyde	Present	preservedSpecimen	January-February 2014	Total length	8.96	mm				Eye length horizontal	0.333	mm	Eye length vertical	0.365	mm	Telson length	0.19	mm
IcefluxAllometry_ARC-648	PS80-276_1	83.073	129.129	20120825	SUIT	Apherusa glacialis	urn:lsid:marinespecies.org:taxname:102166	NA	NA	Preserved on 4% formaldehyde	Present	preservedSpecimen	January-February 2014	Total length	9.034	mm				Eye length horizontal	0.383	mm	Eye length vertical	0.41	mm	Telson length	0.296	mm
IcefluxAllometry_ARC-649	PS80-276_1	83.073	129.129	20120825	SUIT	Apherusa glacialis	urn:lsid:marinespecies.org:taxname:102166	NA	NA	Preserved on 4% formaldehyde	Present	preservedSpecimen	January-February 2014	Total length	8.435	mm				Eye length horizontal	0.355	mm	Eye length vertical	0.405	mm	Telson length	0.34	mm
IcefluxAllometry_ARC-650	PS80-276_1	83.073	129.129	20120825	SUIT	Apherusa glacialis	urn:lsid:marinespecies.org:taxname:102166	NA	NA	Preserved on 4% formaldehyde	Present	preservedSpecimen	January-February 2014	Total length	8.989	mm				Eye length horizontal	0.312	mm	Eye length vertical	0.35	mm	Telson length	0.276	mm
IcefluxAllometry_ARC-651	PS80-276_1	83.073	129.129	20120825	SUIT	Apherusa glacialis	urn:lsid:marinespecies.org:taxname:102166	NA	NA	Preserved on 4% formaldehyde	Present	preservedSpecimen	January-February 2014	Total length	8.579	mm				Eye length horizontal	0.378	mm	Eye length vertical	0.353	mm	Telson length	0.252	mm
IcefluxAllometry_ARC-652	PS80-276_1	83.073	129.129	20120825	SUIT	Apherusa glacialis	urn:lsid:marinespecies.org:taxname:102166	NA	NA	Preserved on 4% formaldehyde	Present	preservedSpecimen	January-February 2014	Total length	7.832	mm				Eye length horizontal	0.365	mm	Eye length vertical	0.377	mm	Telson length	0.257	mm
IcefluxAllometry_ARC-653	PS80-276_1	83.073	129.129	20120825	SUIT	Apherusa glacialis	urn:lsid:marinespecies.org:taxname:102166	NA	NA	Preserved on 4% formaldehyde	Present	preservedSpecimen	January-February 2014	Total length	7.006	mm				Eye length horizontal	0.339	mm	Eye length vertical	0.347	mm	Telson length	0.294	mm
IcefluxAllometry_ARC-654	PS80-276_1	83.073	129.129	20120825	SUIT	Apherusa glacialis	urn:lsid:marinespecies.org:taxname:102166	NA	NA	Preserved on 4% formaldehyde	Present	preservedSpecimen	January-February 2014	Total length	9.429	mm				Eye length horizontal	0.395	mm	Eye length vertical	0.418	mm	Telson length	0.335	mm
IcefluxAllometry_ARC-655	PS80-276_1	83.073	129.129	20120825	SUIT	Apherusa glacialis	urn:lsid:marinespecies.org:taxname:102166	NA	NA	Preserved on 4% formaldehyde	Present	preservedSpecimen	January-February 2014	Total length	12.012	mm				Eye length horizontal	0.532	mm	Eye length vertical	0.542	mm	Telson length	0.363	mm
IcefluxAllometry_ARC-656	PS80-276_1	83.073	129.129	20120825	SUIT	Apherusa glacialis	urn:lsid:marinespecies.org:taxname:102166	NA	NA	Preserved on 4% formaldehyde	Present	preservedSpecimen	January-February 2014	Total length	7.593	mm				Eye length horizontal	NA	mm	Eye length vertical	NA	mm	Telson length	0.294	mm
IcefluxAllometry_ARC-657	PS92-31_1	81.552	19.575	20150603	SUIT	Apherusa glacialis	urn:lsid:marinespecies.org:taxname:102166	NA	NA	Preserved frozen -20 °C	Present	preservedSpecimen	October 2015	Total length	9.6	mm																Wet mass	15	mg
IcefluxAllometry_ARC-658	PS92-31_1	81.552	19.575	20150603	SUIT	Apherusa glacialis	urn:lsid:marinespecies.org:taxname:102166	NA	NA	Preserved frozen -20 °C	Present	preservedSpecimen	October 2015	Total length	10.8	mm																Wet mass	16.5	mg
IcefluxAllometry_ARC-659	PS92-31_1	81.552	19.575	20150603	SUIT	Apherusa glacialis	urn:lsid:marinespecies.org:taxname:102166	NA	NA	Preserved frozen -20 °C	Present	preservedSpecimen	October 2015	Total length	10.9	mm																Wet mass	22.5	mg
IcefluxAllometry_ARC-660	PS92-31_1	81.552	19.575	20150603	SUIT	Apherusa glacialis	urn:lsid:marinespecies.org:taxname:102166	NA	NA	Preserved frozen -20 °C	Present	preservedSpecimen	October 2015	Total length	12	mm																Wet mass	27.3	mg
IcefluxAllometry_ARC-661	PS92-31_1	81.552	19.575	20150603	SUIT	Apherusa glacialis	urn:lsid:marinespecies.org:taxname:102166	NA	NA	Preserved frozen -20 °C	Present	preservedSpecimen	October 2015	Total length	10.2	mm																Wet mass	19.1	mg
IcefluxAllometry_ARC-662	PS92-31_1	81.552	19.575	20150603	SUIT	Apherusa glacialis	urn:lsid:marinespecies.org:taxname:102166	NA	NA	Preserved frozen -20 °C	Present	preservedSpecimen	October 2015	Total length	10.6	mm																Wet mass	16.4	mg
IcefluxAllometry_ARC-663	PS92-31_1	81.552	19.575	20150603	SUIT	Apherusa glacialis	urn:lsid:marinespecies.org:taxname:102166	NA	NA	Preserved frozen -20 °C	Present	preservedSpecimen	October 2015	Total length	9.4	mm																Wet mass	15.1	mg
IcefluxAllometry_ARC-664	PS92-27_1	81.368	17.767	20150531	SUIT	Apherusa glacialis	urn:lsid:marinespecies.org:taxname:102166	NA	NA	Preserved frozen -20 °C	Present	preservedSpecimen	October 2015	Total length	9.1	mm																Wet mass	9.8	mg
IcefluxAllometry_ARC-665	PS92-27_1	81.368	17.767	20150531	SUIT	Apherusa glacialis	urn:lsid:marinespecies.org:taxname:102166	NA	NA	Preserved frozen -20 °C	Present	preservedSpecimen	October 2015	Total length	9.5	mm																Wet mass	12.9	mg
IcefluxAllometry_ARC-666	PS92-27_1	81.368	17.767	20150531	SUIT	Apherusa glacialis	urn:lsid:marinespecies.org:taxname:102166	NA	NA	Preserved frozen -20 °C	Present	preservedSpecimen	October 2015	Total length	8.5	mm																Wet mass	10.5	mg
IcefluxAllometry_ARC-667	PS92-27_1	81.368	17.767	20150531	SUIT	Apherusa glacialis	urn:lsid:marinespecies.org:taxname:102166	NA	NA	Preserved frozen -20 °C	Present	preservedSpecimen	October 2015	Total length	8.4	mm																Wet mass	11.4	mg
IcefluxAllometry_ARC-668	PS92-27_1	81.368	17.767	20150531	SUIT	Apherusa glacialis	urn:lsid:marinespecies.org:taxname:102166	NA	NA	Preserved frozen -20 °C	Present	preservedSpecimen	October 2015	Total length	10.2	mm																Wet mass	12.3	mg
IcefluxAllometry_ARC-669	PS92-27_1	81.368	17.767	20150531	SUIT	Apherusa glacialis	urn:lsid:marinespecies.org:taxname:102166	NA	NA	Preserved frozen -20 °C	Present	preservedSpecimen	October 2015	Total length	8.2	mm																Wet mass	10.8	mg
IcefluxAllometry_ARC-670	PS92-27_1	81.368	17.767	20150531	SUIT	Apherusa glacialis	urn:lsid:marinespecies.org:taxname:102166	NA	NA	Preserved frozen -20 °C	Present	preservedSpecimen	October 2015	Total length	8.7	mm																Wet mass	9.5	mg
IcefluxAllometry_ARC-671	PS92-27_1	81.368	17.767	20150531	SUIT	Apherusa glacialis	urn:lsid:marinespecies.org:taxname:102166	NA	NA	Preserved frozen -20 °C	Present	preservedSpecimen	October 2015	Total length	10.8	mm																Wet mass	19.3	mg
IcefluxAllometry_ARC-672	PS92-27_1	81.368	17.767	20150531	SUIT	Apherusa glacialis	urn:lsid:marinespecies.org:taxname:102166	NA	NA	Preserved frozen -20 °C	Present	preservedSpecimen	October 2015	Total length	9.2	mm																Wet mass	14.3	mg
IcefluxAllometry_ARC-673	PS92-27_1	81.368	17.767	20150531	SUIT	Apherusa glacialis	urn:lsid:marinespecies.org:taxname:102166	NA	NA	Preserved frozen -20 °C	Present	preservedSpecimen	October 2015	Total length	11.7	mm																Wet mass	20.8	mg
IcefluxAllometry_ARC-674	PS92-27_1	81.368	17.767	20150531	SUIT	Apherusa glacialis	urn:lsid:marinespecies.org:taxname:102166	NA	NA	Preserved frozen -20 °C	Present	preservedSpecimen	October 2015	Total length	11.1	mm																Wet mass	18.7	mg
IcefluxAllometry_ARC-675	PS92-27_1	81.368	17.767	20150531	SUIT	Apherusa glacialis	urn:lsid:marinespecies.org:taxname:102166	NA	NA	Preserved frozen -20 °C	Present	preservedSpecimen	October 2015	Total length	9.5	mm																Wet mass	16.6	mg
IcefluxAllometry_ARC-676	PS92-27_1	81.368	17.767	20150531	SUIT	Apherusa glacialis	urn:lsid:marinespecies.org:taxname:102166	NA	NA	Preserved frozen -20 °C	Present	preservedSpecimen	October 2015	Total length	9.6	mm																Wet mass	11.9	mg
IcefluxAllometry_ARC-677	PS92-27_1	81.368	17.767	20150531	SUIT	Apherusa glacialis	urn:lsid:marinespecies.org:taxname:102166	NA	NA	Preserved frozen -20 °C	Present	preservedSpecimen	October 2015	Total length	9.1	mm																Wet mass	13.7	mg
IcefluxAllometry_ARC-678	PS92-27_1	81.368	17.767	20150531	SUIT	Apherusa glacialis	urn:lsid:marinespecies.org:taxname:102166	NA	NA	Preserved frozen -20 °C	Present	preservedSpecimen	October 2015	Total length	8.6	mm																Wet mass	7.9	mg
IcefluxAllometry_ARC-679	PS92-27_1	81.368	17.767	20150531	SUIT	Apherusa glacialis	urn:lsid:marinespecies.org:taxname:102166	NA	NA	Preserved frozen -20 °C	Present	preservedSpecimen	October 2015	Total length	8.5	mm																Wet mass	7.2	mg
IcefluxAllometry_ARC-680	PS92-27_1	81.368	17.767	20150531	SUIT	Apherusa glacialis	urn:lsid:marinespecies.org:taxname:102166	NA	NA	Preserved frozen -20 °C	Present	preservedSpecimen	October 2015	Total length	9.7	mm																Wet mass	17.4	mg
IcefluxAllometry_ARC-681	PS92-27_1	81.368	17.767	20150531	SUIT	Apherusa glacialis	urn:lsid:marinespecies.org:taxname:102166	NA	NA	Preserved frozen -20 °C	Present	preservedSpecimen	October 2015	Total length	9.9	mm																Wet mass	10.8	mg
IcefluxAllometry_ARC-682	PS92-27_1	81.368	17.767	20150531	SUIT	Apherusa glacialis	urn:lsid:marinespecies.org:taxname:102166	NA	NA	Preserved frozen -20 °C	Present	preservedSpecimen	October 2015	Total length	9.9	mm																Wet mass	15.6	mg
IcefluxAllometry_ARC-683	PS92-27_1	81.368	17.767	20150531	SUIT	Apherusa glacialis	urn:lsid:marinespecies.org:taxname:102166	NA	NA	Preserved frozen -20 °C	Present	preservedSpecimen	October 2015	Total length	7.6	mm																Wet mass	8.2	mg
IcefluxAllometry_ARC-684	PS106-65_4	81.5865	33.2761	20170702	SUIT	Apherusa glacialis	urn:lsid:marinespecies.org:taxname:102166	NA	NA	Preserved frozen -20 °C	Present	preservedSpecimen	June 2019	Total length	12.5	mm													Dry mass	6.18	mg
IcefluxAllometry_ARC-685	PS106-65_4	81.5865	33.2761	20170702	SUIT	Apherusa glacialis	urn:lsid:marinespecies.org:taxname:102166	NA	NA	Preserved frozen -20 °C	Present	preservedSpecimen	June 2019	Total length	10.8	mm													Dry mass	4.55	mg
IcefluxAllometry_ARC-686	PS106-65_4	81.5865	33.2761	20170702	SUIT	Apherusa glacialis	urn:lsid:marinespecies.org:taxname:102166	NA	NA	Preserved frozen -20 °C	Present	preservedSpecimen	June 2019	Total length	11.3	mm													Dry mass	4.17	mg
IcefluxAllometry_ARC-687	PS106-66_4	81.6616	32.2981	20170702	SUIT	Apherusa glacialis	urn:lsid:marinespecies.org:taxname:102166	NA	NA	Preserved frozen -20 °C	Present	preservedSpecimen	June 2019	Total length	9.9	mm													Dry mass	3.29	mg
IcefluxAllometry_ARC-688	PS106-66_4	81.6616	32.2981	20170702	SUIT	Apherusa glacialis	urn:lsid:marinespecies.org:taxname:102166	NA	NA	Preserved frozen -20 °C	Present	preservedSpecimen	June 2019	Total length	10.9	mm													Dry mass	4.14	mg
IcefluxAllometry_ARC-689	PS106-66_4	81.6616	32.2981	20170702	SUIT	Apherusa glacialis	urn:lsid:marinespecies.org:taxname:102166	NA	NA	Preserved frozen -20 °C	Present	preservedSpecimen	June 2019	Total length	13.1	mm													Dry mass	6.39	mg
IcefluxAllometry_ARC-690	PS106-67_5	81.9632	32.5093	20170703	SUIT	Apherusa glacialis	urn:lsid:marinespecies.org:taxname:102166	NA	NA	Preserved frozen -20 °C	Present	preservedSpecimen	June 2019	Total length	12.4	mm													Dry mass	5.21	mg
IcefluxAllometry_ARC-691	PS106-67_5	81.9632	32.5093	20170703	SUIT	Apherusa glacialis	urn:lsid:marinespecies.org:taxname:102166	NA	NA	Preserved frozen -20 °C	Present	preservedSpecimen	June 2019	Total length	11.9	mm													Dry mass	4.15	mg
IcefluxAllometry_ARC-692	PS106-67_5	81.9632	32.5093	20170703	SUIT	Apherusa glacialis	urn:lsid:marinespecies.org:taxname:102166	NA	NA	Preserved frozen -20 °C	Present	preservedSpecimen	June 2019	Total length	10.2	mm													Dry mass	4.7	mg
IcefluxAllometry_ARC-693	PS106-69_2	82.9936	33.1799	20170705	SUIT	Apherusa glacialis	urn:lsid:marinespecies.org:taxname:102166	NA	NA	Preserved frozen -20 °C	Present	preservedSpecimen	June 2019	Total length	10.7	mm													Dry mass	3.49	mg
IcefluxAllometry_ARC-694	PS106-69_2	82.9936	33.1799	20170705	SUIT	Apherusa glacialis	urn:lsid:marinespecies.org:taxname:102166	NA	NA	Preserved frozen -20 °C	Present	preservedSpecimen	June 2019	Total length	13.6	mm													Dry mass	8.14	mg
IcefluxAllometry_ARC-695	PS106-69_2	82.9936	33.1799	20170705	SUIT	Apherusa glacialis	urn:lsid:marinespecies.org:taxname:102166	NA	NA	Preserved frozen -20 °C	Present	preservedSpecimen	June 2019	Total length	11.5	mm													Dry mass	5.85	mg
IcefluxAllometry_ARC-696	PS106-70_1	83.1121	32.8157	20170705	SUIT	Apherusa glacialis	urn:lsid:marinespecies.org:taxname:102166	NA	NA	Preserved frozen -20 °C	Present	preservedSpecimen	June 2019	Total length	10.6	mm													Dry mass	3.74	mg
IcefluxAllometry_ARC-697	PS106-70_1	83.1121	32.8157	20170705	SUIT	Apherusa glacialis	urn:lsid:marinespecies.org:taxname:102166	NA	NA	Preserved frozen -20 °C	Present	preservedSpecimen	June 2019	Total length	10.2	mm													Dry mass	3.53	mg
IcefluxAllometry_ARC-698	PS106-70_1	83.1121	32.8157	20170705	SUIT	Apherusa glacialis	urn:lsid:marinespecies.org:taxname:102166	NA	NA	Preserved frozen -20 °C	Present	preservedSpecimen	June 2019	Total length	11.8	mm													Dry mass	5.01	mg
IcefluxAllometry_ARC-699	PS106-72_5	83.493	33.1069	20170706	SUIT	Apherusa glacialis	urn:lsid:marinespecies.org:taxname:102166	NA	NA	Preserved frozen -20 °C	Present	preservedSpecimen	June 2019	Total length	10.3	mm													Dry mass	2.33	mg
IcefluxAllometry_ARC-700	PS106-72_5	83.493	33.1069	20170706	SUIT	Apherusa glacialis	urn:lsid:marinespecies.org:taxname:102166	NA	NA	Preserved frozen -20 °C	Present	preservedSpecimen	June 2019	Total length	11.3	mm													Dry mass	3.81	mg
IcefluxAllometry_ARC-701	PS106-72_5	83.493	33.1069	20170706	SUIT	Apherusa glacialis	urn:lsid:marinespecies.org:taxname:102166	NA	NA	Preserved frozen -20 °C	Present	preservedSpecimen	June 2019	Total length	10.2	mm													Dry mass	2.27	mg
IcefluxAllometry_ARC-702	PS106-74_5	83.4748	27.9293	20170708	SUIT	Apherusa glacialis	urn:lsid:marinespecies.org:taxname:102166	NA	NA	Preserved frozen -20 °C	Present	preservedSpecimen	June 2019	Total length	11.3	mm													Dry mass	3.62	mg
IcefluxAllometry_ARC-703	PS106-74_5	83.4748	27.9293	20170708	SUIT	Apherusa glacialis	urn:lsid:marinespecies.org:taxname:102166	NA	NA	Preserved frozen -20 °C	Present	preservedSpecimen	June 2019	Total length	12.1	mm													Dry mass	6.55	mg
IcefluxAllometry_ARC-704	PS106-74_5	83.4748	27.9293	20170708	SUIT	Apherusa glacialis	urn:lsid:marinespecies.org:taxname:102166	NA	NA	Preserved frozen -20 °C	Present	preservedSpecimen	June 2019	Total length	13.2	mm													Dry mass	7.78	mg
IcefluxAllometry_ARC-705	PS106-75_6	82.9907	25.2685	20170709	SUIT	Apherusa glacialis	urn:lsid:marinespecies.org:taxname:102166	NA	NA	Preserved frozen -20 °C	Present	preservedSpecimen	June 2019	Total length	12.8	mm													Dry mass	7.38	mg
IcefluxAllometry_ARC-706	PS106-75_6	82.9907	25.2685	20170709	SUIT	Apherusa glacialis	urn:lsid:marinespecies.org:taxname:102166	NA	NA	Preserved frozen -20 °C	Present	preservedSpecimen	June 2019	Total length	12.7	mm													Dry mass	6.65	mg
IcefluxAllometry_ARC-707	PS106-75_6	82.9907	25.2685	20170709	SUIT	Apherusa glacialis	urn:lsid:marinespecies.org:taxname:102166	NA	NA	Preserved frozen -20 °C	Present	preservedSpecimen	June 2019	Total length	12.3	mm													Dry mass	6.45	mg
IcefluxAllometry_ARC-708	PS106-76_4	82.4911	18.3808	20170710	SUIT	Apherusa glacialis	urn:lsid:marinespecies.org:taxname:102166	NA	NA	Preserved frozen -20 °C	Present	preservedSpecimen	June 2019	Total length	10.8	mm													Dry mass	5.36	mg
IcefluxAllometry_ARC-709	PS106-76_4	82.4911	18.3808	20170710	SUIT	Apherusa glacialis	urn:lsid:marinespecies.org:taxname:102166	NA	NA	Preserved frozen -20 °C	Present	preservedSpecimen	June 2019	Total length	11.2	mm													Dry mass	5.66	mg
IcefluxAllometry_ARC-710	PS106-76_4	82.4911	18.3808	20170710	SUIT	Apherusa glacialis	urn:lsid:marinespecies.org:taxname:102166	NA	NA	Preserved frozen -20 °C	Present	preservedSpecimen	June 2019	Total length	12.1	mm													Dry mass	8.29	mg
IcefluxAllometry_ARC-711	PS106-78_5	82.0564	17.8063	20170711	SUIT	Apherusa glacialis	urn:lsid:marinespecies.org:taxname:102166	NA	NA	Preserved frozen -20 °C	Present	preservedSpecimen	April-July 2019	Total length	10.6	mm													Dry mass	4.55	mg
IcefluxAllometry_ARC-712	PS106-78_5	82.0564	17.8063	20170711	SUIT	Apherusa glacialis	urn:lsid:marinespecies.org:taxname:102166	NA	NA	Preserved frozen -20 °C	Present	preservedSpecimen	April-July 2019	Total length	11.9	mm													Dry mass	6.02	mg
IcefluxAllometry_ARC-713	PS106-78_5	82.0564	17.8063	20170711	SUIT	Apherusa glacialis	urn:lsid:marinespecies.org:taxname:102166	NA	NA	Preserved frozen -20 °C	Present	preservedSpecimen	April-July 2019	Total length	8.8	mm													Dry mass	2.783	mg
IcefluxAllometry_ARC-714	PS106-78_5	82.0564	17.8063	20170711	SUIT	Apherusa glacialis	urn:lsid:marinespecies.org:taxname:102166	NA	NA	Preserved frozen -20 °C	Present	preservedSpecimen	April-July 2019	Total length	10.7	mm													Dry mass	5.488	mg
IcefluxAllometry_ARC-715	PS106-78_5	82.0564	17.8063	20170711	SUIT	Apherusa glacialis	urn:lsid:marinespecies.org:taxname:102166	NA	NA	Preserved frozen -20 °C	Present	preservedSpecimen	April-July 2019	Total length	9.3	mm													Dry mass	3.28	mg
IcefluxAllometry_ARC-716	PS106-78_5	82.0564	17.8063	20170711	SUIT	Apherusa glacialis	urn:lsid:marinespecies.org:taxname:102166	NA	NA	Preserved frozen -20 °C	Present	preservedSpecimen	April-July 2019	Total length	12.5	mm													Dry mass	7.109	mg
IcefluxAllometry_ARC-717	PS106-50_5	80.5468	31.2413	20170629	SUIT	Apherusa glacialis	urn:lsid:marinespecies.org:taxname:102166	NA	NA	Preserved frozen -20 °C	Present	preservedSpecimen	April-July 2019	Total length	8.4	mm													Dry mass	1.357	mg
IcefluxAllometry_ARC-718	PS106-50_5	80.5468	31.2413	20170629	SUIT	Apherusa glacialis	urn:lsid:marinespecies.org:taxname:102166	NA	NA	Preserved frozen -20 °C	Present	preservedSpecimen	April-July 2019	Total length	12.7	mm													Dry mass	7.453	mg
IcefluxAllometry_ARC-719	PS106-50_5	80.5468	31.2413	20170629	SUIT	Apherusa glacialis	urn:lsid:marinespecies.org:taxname:102166	NA	NA	Preserved frozen -20 °C	Present	preservedSpecimen	April-July 2019	Total length	14.4	mm													Dry mass	8.796	mg
IcefluxAllometry_ARC-720	PS106-50_5	80.5468	31.2413	20170629	SUIT	Apherusa glacialis	urn:lsid:marinespecies.org:taxname:102166	NA	NA	Preserved frozen -20 °C	Present	preservedSpecimen	April-July 2019	Total length	11.4	mm													Dry mass	6.218	mg
IcefluxAllometry_ARC-721	PS106-50_5	80.5468	31.2413	20170629	SUIT	Apherusa glacialis	urn:lsid:marinespecies.org:taxname:102166	NA	NA	Preserved frozen -20 °C	Present	preservedSpecimen	April-July 2019	Total length	15.1	mm													Dry mass	10.56	mg
IcefluxAllometry_ARC-722	PS106-50_5	80.5468	31.2413	20170629	SUIT	Apherusa glacialis	urn:lsid:marinespecies.org:taxname:102166	NA	NA	Preserved frozen -20 °C	Present	preservedSpecimen	April-July 2019	Total length	12.6	mm													Dry mass	7.399	mg
IcefluxAllometry_ARC-723	PS106-50_5	80.5468	31.2413	20170629	SUIT	Apherusa glacialis	urn:lsid:marinespecies.org:taxname:102166	NA	NA	Preserved frozen -20 °C	Present	preservedSpecimen	April-July 2019	Total length	11.4	mm													Dry mass	3.867	mg
IcefluxAllometry_ARC-724	PS106-50_5	80.5468	31.2413	20170629	SUIT	Apherusa glacialis	urn:lsid:marinespecies.org:taxname:102166	NA	NA	Preserved frozen -20 °C	Present	preservedSpecimen	April-July 2019	Total length	11.1	mm													Dry mass	5.164	mg
IcefluxAllometry_ARC-725	PS106-50_5	80.5468	31.2413	20170629	SUIT	Apherusa glacialis	urn:lsid:marinespecies.org:taxname:102166	NA	NA	Preserved frozen -20 °C	Present	preservedSpecimen	April-July 2019	Total length	10.9	mm													Dry mass	4.629	mg
IcefluxAllometry_ARC-726	PS106-65_4	81.5865	33.2761	20170702	SUIT	Apherusa glacialis	urn:lsid:marinespecies.org:taxname:102166	NA	NA	Preserved frozen -20 °C	Present	preservedSpecimen	April-July 2019	Total length	11.4	mm													Dry mass	5.554	mg
IcefluxAllometry_ARC-727	PS106-65_4	81.5865	33.2761	20170702	SUIT	Apherusa glacialis	urn:lsid:marinespecies.org:taxname:102166	NA	NA	Preserved frozen -20 °C	Present	preservedSpecimen	April-July 2019	Total length	15.5	mm													Dry mass	10.126	mg
IcefluxAllometry_ARC-728	PS106-65_4	81.5865	33.2761	20170702	SUIT	Apherusa glacialis	urn:lsid:marinespecies.org:taxname:102166	NA	NA	Preserved frozen -20 °C	Present	preservedSpecimen	April-July 2019	Total length	9.9	mm													Dry mass	3.509	mg
IcefluxAllometry_ARC-729	PS106-65_4	81.5865	33.2761	20170702	SUIT	Apherusa glacialis	urn:lsid:marinespecies.org:taxname:102166	NA	NA	Preserved frozen -20 °C	Present	preservedSpecimen	April-July 2019	Total length	10.6	mm													Dry mass	4.581	mg
IcefluxAllometry_ARC-730	PS106-65_4	81.5865	33.2761	20170702	SUIT	Apherusa glacialis	urn:lsid:marinespecies.org:taxname:102166	NA	NA	Preserved frozen -20 °C	Present	preservedSpecimen	April-July 2019	Total length	12.6	mm													Dry mass	5.304	mg
IcefluxAllometry_ARC-731	PS106-63_1	81.4612	32.8229	20170701	SUIT	Apherusa glacialis	urn:lsid:marinespecies.org:taxname:102166	NA	NA	Preserved frozen -20 °C	Present	preservedSpecimen	April-July 2019	Total length	9.1	mm													Dry mass	2.643	mg
IcefluxAllometry_ARC-732	PS106-63_1	81.4612	32.8229	20170701	SUIT	Apherusa glacialis	urn:lsid:marinespecies.org:taxname:102166	NA	NA	Preserved frozen -20 °C	Present	preservedSpecimen	April-July 2019	Total length	13.5	mm													Dry mass	6.818	mg
IcefluxAllometry_ARC-733	PS106-63_1	81.4612	32.8229	20170701	SUIT	Apherusa glacialis	urn:lsid:marinespecies.org:taxname:102166	NA	NA	Preserved frozen -20 °C	Present	preservedSpecimen	April-July 2019	Total length	10.3	mm													Dry mass	4.276	mg
IcefluxAllometry_ARC-734	PS106-63_1	81.4612	32.8229	20170701	SUIT	Apherusa glacialis	urn:lsid:marinespecies.org:taxname:102166	NA	NA	Preserved frozen -20 °C	Present	preservedSpecimen	April-July 2019	Total length	9.4	mm													Dry mass	4.544	mg
IcefluxAllometry_ARC-735	PS106-63_1	81.4612	32.8229	20170701	SUIT	Apherusa glacialis	urn:lsid:marinespecies.org:taxname:102166	NA	NA	Preserved frozen -20 °C	Present	preservedSpecimen	April-July 2019	Total length	12.1	mm													Dry mass	6.345	mg
IcefluxAllometry_ARC-736	PS106-63_1	81.4612	32.8229	20170701	SUIT	Apherusa glacialis	urn:lsid:marinespecies.org:taxname:102166	NA	NA	Preserved frozen -20 °C	Present	preservedSpecimen	April-July 2019	Total length	9.4	mm													Dry mass	3.529	mg
IcefluxAllometry_ARC-737	PS106-63_1	81.4612	32.8229	20170701	SUIT	Apherusa glacialis	urn:lsid:marinespecies.org:taxname:102166	NA	NA	Preserved frozen -20 °C	Present	preservedSpecimen	April-July 2019	Total length	12.6	mm													Dry mass	8.144	mg
IcefluxAllometry_ARC-738	PS106-63_1	81.4612	32.8229	20170701	SUIT	Apherusa glacialis	urn:lsid:marinespecies.org:taxname:102166	NA	NA	Preserved frozen -20 °C	Present	preservedSpecimen	April-July 2019	Total length	9.5	mm													Dry mass	3.87	mg
IcefluxAllometry_ARC-739	PS106-63_1	81.4612	32.8229	20170701	SUIT	Apherusa glacialis	urn:lsid:marinespecies.org:taxname:102166	NA	NA	Preserved frozen -20 °C	Present	preservedSpecimen	April-July 2019	Total length	10.9	mm													Dry mass	4.769	mg
IcefluxAllometry_ARC-740	PS106-71_5	83.3108	33.2127	20170706	SUIT	Apherusa glacialis	urn:lsid:marinespecies.org:taxname:102166	NA	NA	Preserved frozen -20 °C	Present	preservedSpecimen	April-July 2019	Total length	10.2	mm													Dry mass	4.729	mg
IcefluxAllometry_ARC-741	PS106-71_5	83.3108	33.2127	20170706	SUIT	Apherusa glacialis	urn:lsid:marinespecies.org:taxname:102166	NA	NA	Preserved frozen -20 °C	Present	preservedSpecimen	April-July 2019	Total length	10	mm													Dry mass	2.525	mg
IcefluxAllometry_ARC-742	PS106-71_5	83.3108	33.2127	20170706	SUIT	Apherusa glacialis	urn:lsid:marinespecies.org:taxname:102166	NA	NA	Preserved frozen -20 °C	Present	preservedSpecimen	April-July 2019	Total length	9.3	mm													Dry mass	2.256	mg
IcefluxAllometry_ARC-743	PS106-71_5	83.3108	33.2127	20170706	SUIT	Apherusa glacialis	urn:lsid:marinespecies.org:taxname:102166	NA	NA	Preserved frozen -20 °C	Present	preservedSpecimen	April-July 2019	Total length	9.1	mm													Dry mass	3.081	mg
IcefluxAllometry_ARC-744	PS106-71_5	83.3108	33.2127	20170706	SUIT	Apherusa glacialis	urn:lsid:marinespecies.org:taxname:102166	NA	NA	Preserved frozen -20 °C	Present	preservedSpecimen	April-July 2019	Total length	10.9	mm													Dry mass	5.384	mg
IcefluxAllometry_ARC-745	PS106-71_5	83.3108	33.2127	20170706	SUIT	Apherusa glacialis	urn:lsid:marinespecies.org:taxname:102166	NA	NA	Preserved frozen -20 °C	Present	preservedSpecimen	April-July 2019	Total length	8.6	mm													Dry mass	1.956	mg
IcefluxAllometry_ARC-746	PS106-71_5	83.3108	33.2127	20170706	SUIT	Apherusa glacialis	urn:lsid:marinespecies.org:taxname:102166	NA	NA	Preserved frozen -20 °C	Present	preservedSpecimen	April-July 2019	Total length	11.3	mm													Dry mass	3.277	mg
IcefluxAllometry_ARC-747	PS106-71_5	83.3108	33.2127	20170706	SUIT	Apherusa glacialis	urn:lsid:marinespecies.org:taxname:102166	NA	NA	Preserved frozen -20 °C	Present	preservedSpecimen	April-July 2019	Total length	12.1	mm													Dry mass	5.759	mg
IcefluxAllometry_ARC-748	PS106-75_6	82.9907	25.2685	20170709	SUIT	Apherusa glacialis	urn:lsid:marinespecies.org:taxname:102166	NA	NA	Preserved frozen -20 °C	Present	preservedSpecimen	April-July 2019	Total length	10.5	mm													Dry mass	4.4	mg
IcefluxAllometry_ARC-749	PS106-75_6	82.9907	25.2685	20170709	SUIT	Apherusa glacialis	urn:lsid:marinespecies.org:taxname:102166	NA	NA	Preserved frozen -20 °C	Present	preservedSpecimen	April-July 2019	Total length	10.4	mm													Dry mass	3.9	mg
IcefluxAllometry_ARC-750	PS106-75_6	82.9907	25.2685	20170709	SUIT	Apherusa glacialis	urn:lsid:marinespecies.org:taxname:102166	NA	NA	Preserved frozen -20 °C	Present	preservedSpecimen	April-July 2019	Total length	10.3	mm													Dry mass	4.537	mg
IcefluxAllometry_ARC-751	PS106-75_6	82.9907	25.2685	20170709	SUIT	Apherusa glacialis	urn:lsid:marinespecies.org:taxname:102166	NA	NA	Preserved frozen -20 °C	Present	preservedSpecimen	April-July 2019	Total length	11.3	mm													Dry mass	5.442	mg
IcefluxAllometry_ARC-752	PS106-75_6	82.9907	25.2685	20170709	SUIT	Apherusa glacialis	urn:lsid:marinespecies.org:taxname:102166	NA	NA	Preserved frozen -20 °C	Present	preservedSpecimen	April-July 2019	Total length	9.9	mm													Dry mass	3.8	mg
IcefluxAllometry_ARC-753	PS106-75_6	82.9907	25.2685	20170709	SUIT	Apherusa glacialis	urn:lsid:marinespecies.org:taxname:102166	NA	NA	Preserved frozen -20 °C	Present	preservedSpecimen	April-July 2019	Total length	9.9	mm													Dry mass	4.229	mg
IcefluxAllometry_ARC-754	PS106-75_6	82.9907	25.2685	20170709	SUIT	Apherusa glacialis	urn:lsid:marinespecies.org:taxname:102166	NA	NA	Preserved frozen -20 °C	Present	preservedSpecimen	April-July 2019	Total length	11.6	mm													Dry mass	7.031	mg
IcefluxAllometry_ARC-755	PS106-75_6	82.9907	25.2685	20170709	SUIT	Apherusa glacialis	urn:lsid:marinespecies.org:taxname:102166	NA	NA	Preserved frozen -20 °C	Present	preservedSpecimen	April-July 2019	Total length	10.1	mm													Dry mass	2.974	mg
IcefluxAllometry_ARC-756	PS106-75_6	82.9907	25.2685	20170709	SUIT	Apherusa glacialis	urn:lsid:marinespecies.org:taxname:102166	NA	NA	Preserved frozen -20 °C	Present	preservedSpecimen	April-July 2019	Total length	9.8	mm													Dry mass	4.141	mg
IcefluxAllometry_ARC-757	PS106-75_6	82.9907	25.2685	20170709	SUIT	Apherusa glacialis	urn:lsid:marinespecies.org:taxname:102166	NA	NA	Preserved frozen -20 °C	Present	preservedSpecimen	April-July 2019	Total length	11.8	mm													Dry mass	7.325	mg
IcefluxAllometry_ARC-758	PS106-73_7	83.6851	32.0597	20170707	SUIT	Apherusa glacialis	urn:lsid:marinespecies.org:taxname:102166	NA	NA	Preserved frozen -20 °C	Present	preservedSpecimen	April-July 2019	Total length	10	mm													Dry mass	3.25	mg
IcefluxAllometry_ARC-759	PS106-73_7	83.6851	32.0597	20170707	SUIT	Apherusa glacialis	urn:lsid:marinespecies.org:taxname:102166	NA	NA	Preserved frozen -20 °C	Present	preservedSpecimen	April-July 2019	Total length	10	mm													Dry mass	2.455	mg
IcefluxAllometry_ARC-760	PS106-73_7	83.6851	32.0597	20170707	SUIT	Apherusa glacialis	urn:lsid:marinespecies.org:taxname:102166	NA	NA	Preserved frozen -20 °C	Present	preservedSpecimen	April-July 2019	Total length	9.9	mm													Dry mass	3.508	mg
IcefluxAllometry_ARC-761	PS106-73_7	83.6851	32.0597	20170707	SUIT	Apherusa glacialis	urn:lsid:marinespecies.org:taxname:102166	NA	NA	Preserved frozen -20 °C	Present	preservedSpecimen	April-July 2019	Total length	9.3	mm													Dry mass	4.093	mg
IcefluxAllometry_ARC-762	PS106-73_7	83.6851	32.0597	20170707	SUIT	Apherusa glacialis	urn:lsid:marinespecies.org:taxname:102166	NA	NA	Preserved frozen -20 °C	Present	preservedSpecimen	April-July 2019	Total length	11.3	mm													Dry mass	5.446	mg
IcefluxAllometry_ARC-763	PS106-73_7	83.6851	32.0597	20170707	SUIT	Apherusa glacialis	urn:lsid:marinespecies.org:taxname:102166	NA	NA	Preserved frozen -20 °C	Present	preservedSpecimen	April-July 2019	Total length	10.4	mm													Dry mass	4.476	mg
IcefluxAllometry_ARC-764	PS106-73_7	83.6851	32.0597	20170707	SUIT	Apherusa glacialis	urn:lsid:marinespecies.org:taxname:102166	NA	NA	Preserved frozen -20 °C	Present	preservedSpecimen	April-July 2019	Total length	11.9	mm													Dry mass	6.534	mg
IcefluxAllometry_ARC-765	PS106-67_5	81.9632	32.5093	20170703	SUIT	Apherusa glacialis	urn:lsid:marinespecies.org:taxname:102166	NA	NA	Preserved frozen -20 °C	Present	preservedSpecimen	April-July 2019	Total length	12.3	mm													Dry mass	7.117	mg
IcefluxAllometry_ARC-766	PS106-67_5	81.9632	32.5093	20170703	SUIT	Apherusa glacialis	urn:lsid:marinespecies.org:taxname:102166	NA	NA	Preserved frozen -20 °C	Present	preservedSpecimen	April-July 2019	Total length	11.1	mm													Dry mass	5.614	mg
IcefluxAllometry_ARC-767	PS106-67_5	81.9632	32.5093	20170703	SUIT	Apherusa glacialis	urn:lsid:marinespecies.org:taxname:102166	NA	NA	Preserved frozen -20 °C	Present	preservedSpecimen	April-July 2019	Total length	10.5	mm													Dry mass	4.124	mg
IcefluxAllometry_ARC-768	PS106-67_5	81.9632	32.5093	20170703	SUIT	Apherusa glacialis	urn:lsid:marinespecies.org:taxname:102166	NA	NA	Preserved frozen -20 °C	Present	preservedSpecimen	April-July 2019	Total length	9.9	mm													Dry mass	3.641	mg
IcefluxAllometry_ARC-769	PS106-67_5	81.9632	32.5093	20170703	SUIT	Apherusa glacialis	urn:lsid:marinespecies.org:taxname:102166	NA	NA	Preserved frozen -20 °C	Present	preservedSpecimen	April-July 2019	Total length	9.8	mm													Dry mass	3.556	mg
IcefluxAllometry_ARC-770	PS106-67_5	81.9632	32.5093	20170703	SUIT	Apherusa glacialis	urn:lsid:marinespecies.org:taxname:102166	NA	NA	Preserved frozen -20 °C	Present	preservedSpecimen	April-July 2019	Total length	11	mm													Dry mass	6.313	mg
IcefluxAllometry_ARC-771	PS106-70_1	83.1121	32.8157	20170705	SUIT	Apherusa glacialis	urn:lsid:marinespecies.org:taxname:102166	NA	NA	Preserved frozen -20 °C	Present	preservedSpecimen	April-July 2019	Total length	8.4	mm													Dry mass	2.313	mg
IcefluxAllometry_ARC-772	PS106-70_1	83.1121	32.8157	20170705	SUIT	Apherusa glacialis	urn:lsid:marinespecies.org:taxname:102166	NA	NA	Preserved frozen -20 °C	Present	preservedSpecimen	April-July 2019	Total length	8.7	mm													Dry mass	2.827	mg
IcefluxAllometry_ARC-773	PS106-70_1	83.1121	32.8157	20170705	SUIT	Apherusa glacialis	urn:lsid:marinespecies.org:taxname:102166	NA	NA	Preserved frozen -20 °C	Present	preservedSpecimen	April-July 2019	Total length	10.6	mm													Dry mass	3.917	mg
IcefluxAllometry_ARC-774	PS106-70_1	83.1121	32.8157	20170705	SUIT	Apherusa glacialis	urn:lsid:marinespecies.org:taxname:102166	NA	NA	Preserved frozen -20 °C	Present	preservedSpecimen	April-July 2019	Total length	10.2	mm													Dry mass	2.678	mg
IcefluxAllometry_ARC-775	PS106-70_1	83.1121	32.8157	20170705	SUIT	Apherusa glacialis	urn:lsid:marinespecies.org:taxname:102166	NA	NA	Preserved frozen -20 °C	Present	preservedSpecimen	April-July 2019	Total length	9.2	mm													Dry mass	2.229	mg
IcefluxAllometry_ARC-776	PS106-70_1	83.1121	32.8157	20170705	SUIT	Apherusa glacialis	urn:lsid:marinespecies.org:taxname:102166	NA	NA	Preserved frozen -20 °C	Present	preservedSpecimen	April-July 2019	Total length	11.1	mm													Dry mass	4.395	mg
IcefluxAllometry_ARC-777	PS106-70_1	83.1121	32.8157	20170705	SUIT	Apherusa glacialis	urn:lsid:marinespecies.org:taxname:102166	NA	NA	Preserved frozen -20 °C	Present	preservedSpecimen	April-July 2019	Total length	9.9	mm													Dry mass	2.933	mg
IcefluxAllometry_ARC-778	PS106-70_1	83.1121	32.8157	20170705	SUIT	Apherusa glacialis	urn:lsid:marinespecies.org:taxname:102166	NA	NA	Preserved frozen -20 °C	Present	preservedSpecimen	April-July 2019	Total length	9	mm													Dry mass	3.11	mg
IcefluxAllometry_ARC-779	PS106-70_1	83.1121	32.8157	20170705	SUIT	Apherusa glacialis	urn:lsid:marinespecies.org:taxname:102166	NA	NA	Preserved frozen -20 °C	Present	preservedSpecimen	April-July 2019	Total length	9.5	mm													Dry mass	2.85	mg
IcefluxAllometry_ARC-780	PS106-70_1	83.1121	32.8157	20170705	SUIT	Apherusa glacialis	urn:lsid:marinespecies.org:taxname:102166	NA	NA	Preserved frozen -20 °C	Present	preservedSpecimen	April-July 2019	Total length	8.8	mm													Dry mass	2.023	mg
IcefluxAllometry_ARC-781	PS80-333_1	82.989	127.103	20120906	SUIT	Boreogadus saida	urn:lsid:marinespecies.org:taxname:126433	NA	NA	Preserved frozen -20 °C	Present	preservedSpecimen	March 2014	Total length	91	mm	Standard length	82	mm													Wet mass	NA	g													Otolith length	2.73148	mm
IcefluxAllometry_ARC-782	PS80-223_1	84.07	30.434	20120809	SUIT	Boreogadus saida	urn:lsid:marinespecies.org:taxname:126433	NA	Male	Preserved frozen -20 °C	Present	preservedSpecimen	March 2014	Total length	75	mm	Standard length	68	mm													Wet mass	NA	g													Otolith length	2.29802	mm
IcefluxAllometry_ARC-783	PS80-358_1	87.874	59.618	20120919	SUIT	Boreogadus saida	urn:lsid:marinespecies.org:taxname:126433	NA	NA	Preserved frozen -20 °C	Present	preservedSpecimen	March 2014	Total length	84	mm	Standard length	80	mm													Wet mass	NA	g													Otolith length	2.73753	mm
IcefluxAllometry_ARC-784	PS80-376_1	87.34	52.601	20120925	SUIT	Boreogadus saida	urn:lsid:marinespecies.org:taxname:126433	NA	NA	Preserved frozen -20 °C	Present	preservedSpecimen	March 2014	Total length	80	mm	Standard length	73	mm													Wet mass	NA	g													Otolith length	2.53756	mm
IcefluxAllometry_ARC-785	PS80-258_1	82.743	109.627	20120820	SUIT	Boreogadus saida	urn:lsid:marinespecies.org:taxname:126433	NA	Male	Preserved frozen -20 °C	Present	preservedSpecimen	March 2014	Total length	62	mm	Standard length	58	mm													Wet mass	1.58	g													Otolith length	1.87921	mm
IcefluxAllometry_ARC-786	PS80-258_1	82.743	109.627	20120820	SUIT	Boreogadus saida	urn:lsid:marinespecies.org:taxname:126433	NA	Male	Preserved frozen -20 °C	Present	preservedSpecimen	March 2014	Total length	72	mm	Standard length	66	mm													Wet mass	2.86	g													Otolith length	2.07637	mm
IcefluxAllometry_ARC-787	PS80-258_1	82.743	109.627	20120820	SUIT	Boreogadus saida	urn:lsid:marinespecies.org:taxname:126433	NA	NA	Preserved frozen -20 °C	Present	preservedSpecimen	March 2014	Total length	71	mm	Standard length	67	mm													Wet mass	NA	g													Otolith length	2.2398	mm
IcefluxAllometry_ARC-788	PS80-258_1	82.743	109.627	20120820	SUIT	Boreogadus saida	urn:lsid:marinespecies.org:taxname:126433	NA	Male	Preserved frozen -20 °C	Present	preservedSpecimen	March 2014	Total length	84	mm	Standard length	77	mm													Wet mass	4.18	g													Otolith length	2.86148	mm
IcefluxAllometry_ARC-789	PS80-276_1	83.073	129.129	20120825	SUIT	Boreogadus saida	urn:lsid:marinespecies.org:taxname:126433	NA	Male	Preserved frozen -20 °C	Present	preservedSpecimen	March 2014	Total length	84	mm	Standard length	77	mm													Wet mass	NA	g													Otolith length	2.52001	mm
IcefluxAllometry_ARC-790	PS80-276_1	83.073	129.129	20120825	SUIT	Boreogadus saida	urn:lsid:marinespecies.org:taxname:126433	NA	Male	Preserved frozen -20 °C	Present	preservedSpecimen	March 2014	Total length	65	mm	Standard length	60	mm													Wet mass	NA	g													Otolith length	1.61903	mm
IcefluxAllometry_ARC-791	PS80-276_1	83.073	129.129	20120825	SUIT	Boreogadus saida	urn:lsid:marinespecies.org:taxname:126433	NA	Male	Preserved frozen -20 °C	Present	preservedSpecimen	March 2014	Total length	90	mm	Standard length	82	mm													Wet mass	NA	g													Otolith length	2.89862	mm
IcefluxAllometry_ARC-792	PS80-276_1	83.073	129.129	20120825	SUIT	Boreogadus saida	urn:lsid:marinespecies.org:taxname:126433	NA	Male	Preserved frozen -20 °C	Present	preservedSpecimen	March 2014	Total length	77	mm	Standard length	70	mm													Wet mass	NA	g													Otolith length	2.30003	mm
IcefluxAllometry_ARC-793	PS80-276_1	83.073	129.129	20120825	SUIT	Boreogadus saida	urn:lsid:marinespecies.org:taxname:126433	NA	Female	Preserved frozen -20 °C	Present	preservedSpecimen	March 2014	Total length	87	mm	Standard length	78	mm													Wet mass	NA	g													Otolith length	2.85388	mm
IcefluxAllometry_ARC-794	PS80-276_1	83.073	129.129	20120825	SUIT	Boreogadus saida	urn:lsid:marinespecies.org:taxname:126433	NA	Male	Preserved frozen -20 °C	Present	preservedSpecimen	March 2014	Total length	65	mm	Standard length	59	mm													Wet mass	2.11	g													Otolith length	1.88744	mm
IcefluxAllometry_ARC-795	PS80-276_1	83.073	129.129	20120825	SUIT	Boreogadus saida	urn:lsid:marinespecies.org:taxname:126433	NA	Male	Preserved frozen -20 °C	Present	preservedSpecimen	March 2014	Total length	69	mm	Standard length	64	mm													Wet mass	2.38	g													Otolith length	2.22201	mm
IcefluxAllometry_ARC-796	PS80-276_1	83.073	129.129	20120825	SUIT	Boreogadus saida	urn:lsid:marinespecies.org:taxname:126433	NA	Male	Preserved frozen -20 °C	Present	preservedSpecimen	March 2014	Total length	78	mm	Standard length	71	mm													Wet mass	3.52	g													Otolith length	2.4425	mm
IcefluxAllometry_ARC-797	PS80-276_1	83.073	129.129	20120825	SUIT	Boreogadus saida	urn:lsid:marinespecies.org:taxname:126433	NA	Male	Preserved frozen -20 °C	Present	preservedSpecimen	March 2014	Total length	90	mm	Standard length	83	mm													Wet mass	5.5	g													Otolith length	2.8535	mm
IcefluxAllometry_ARC-798	PS80-276_1	83.073	129.129	20120825	SUIT	Boreogadus saida	urn:lsid:marinespecies.org:taxname:126433	NA	Male	Preserved frozen -20 °C	Present	preservedSpecimen	March 2014	Total length	57	mm	Standard length	52	mm													Wet mass	1.08	g													Otolith length	1.32311	mm
IcefluxAllometry_ARC-799	PS80-276_1	83.073	129.129	20120825	SUIT	Boreogadus saida	urn:lsid:marinespecies.org:taxname:126433	NA	Male	Preserved frozen -20 °C	Present	preservedSpecimen	March 2014	Total length	66	mm	Standard length	62	mm													Wet mass	2.25	g													Otolith length	1.98068	mm
IcefluxAllometry_ARC-800	PS80-276_1	83.073	129.129	20120825	SUIT	Boreogadus saida	urn:lsid:marinespecies.org:taxname:126433	NA	Male	Preserved frozen -20 °C	Present	preservedSpecimen	March 2014	Total length	75	mm	Standard length	69	mm													Wet mass	2.47	g													Otolith length	2.31057	mm
IcefluxAllometry_ARC-801	PS80-276_1	83.073	129.129	20120825	SUIT	Boreogadus saida	urn:lsid:marinespecies.org:taxname:126433	NA	Male	Preserved frozen -20 °C	Present	preservedSpecimen	March 2014	Total length	59	mm	Standard length	54	mm													Wet mass	1.34	g													Otolith length	1.51265	mm
IcefluxAllometry_ARC-802	PS80-276_1	83.073	129.129	20120825	SUIT	Boreogadus saida	urn:lsid:marinespecies.org:taxname:126433	NA	Male	Preserved frozen -20 °C	Present	preservedSpecimen	March 2014	Total length	66	mm	Standard length	61	mm													Wet mass	1.89	g													Otolith length	1.83768	mm
IcefluxAllometry_ARC-803	PS80-276_1	83.073	129.129	20120825	SUIT	Boreogadus saida	urn:lsid:marinespecies.org:taxname:126433	NA	Male	Preserved frozen -20 °C	Present	preservedSpecimen	March 2014	Total length	61	mm	Standard length	55	mm													Wet mass	1.33	g													Otolith length	1.62536	mm
IcefluxAllometry_ARC-804	PS80-276_1	83.073	129.129	20120825	SUIT	Boreogadus saida	urn:lsid:marinespecies.org:taxname:126433	NA	Male	Preserved frozen -20 °C	Present	preservedSpecimen	March 2014	Total length	69	mm	Standard length	63	mm													Wet mass	2	g													Otolith length	2.07689	mm
IcefluxAllometry_ARC-805	PS80-276_1	83.073	129.129	20120825	SUIT	Boreogadus saida	urn:lsid:marinespecies.org:taxname:126433	NA	Male	Preserved frozen -20 °C	Present	preservedSpecimen	March 2014	Total length	71	mm	Standard length	65	mm													Wet mass	2.56	g													Otolith length	2.24369	mm
IcefluxAllometry_ARC-806	PS80-345_1	85.254	123.887	20120909	SUIT	Boreogadus saida	urn:lsid:marinespecies.org:taxname:126433	NA	Male	Preserved frozen -20 °C	Present	preservedSpecimen	March 2014	Total length	72	mm	Standard length	67	mm													Wet mass	NA	g													Otolith length	2.20384	mm
IcefluxAllometry_ARC-807	PS80-345_1	85.254	123.887	20120909	SUIT	Boreogadus saida	urn:lsid:marinespecies.org:taxname:126433	NA	Male	Preserved frozen -20 °C	Present	preservedSpecimen	March 2014	Total length	79	mm	Standard length	72	mm													Wet mass	NA	g													Otolith length	2.47143	mm
IcefluxAllometry_ARC-808	PS80-345_1	85.254	123.887	20120909	SUIT	Boreogadus saida	urn:lsid:marinespecies.org:taxname:126433	NA	Male	Preserved frozen -20 °C	Present	preservedSpecimen	March 2014	Total length	70	mm	Standard length	63	mm													Wet mass	NA	g													Otolith length	1.94056	mm
IcefluxAllometry_ARC-809	PS80-345_1	85.254	123.887	20120909	SUIT	Boreogadus saida	urn:lsid:marinespecies.org:taxname:126433	NA	Male	Preserved frozen -20 °C	Present	preservedSpecimen	March 2014	Total length	88	mm	Standard length	81	mm													Wet mass	NA	g													Otolith length	2.72119	mm
IcefluxAllometry_ARC-810	PS80-345_1	85.254	123.887	20120909	SUIT	Boreogadus saida	urn:lsid:marinespecies.org:taxname:126433	NA	NA	Preserved frozen -20 °C	Present	preservedSpecimen	March 2014	Total length	93	mm	Standard length	85	mm													Wet mass	NA	g													Otolith length	2.93167	mm
IcefluxAllometry_ARC-811	PS80-345_1	85.254	123.887	20120909	SUIT	Boreogadus saida	urn:lsid:marinespecies.org:taxname:126433	NA	NA	Preserved frozen -20 °C	Present	preservedSpecimen	March 2014	Total length	103	mm	Standard length	94	mm													Wet mass	NA	g													Otolith length	3.19822	mm
IcefluxAllometry_ARC-812	PS80-345_1	85.254	123.887	20120909	SUIT	Boreogadus saida	urn:lsid:marinespecies.org:taxname:126433	NA	Male	Preserved frozen -20 °C	Present	preservedSpecimen	March 2014	Total length	59	mm	Standard length	53	mm													Wet mass	1.11	g													Otolith length	1.50425	mm
IcefluxAllometry_ARC-813	PS80-345_1	85.254	123.887	20120909	SUIT	Boreogadus saida	urn:lsid:marinespecies.org:taxname:126433	NA	NA	Preserved frozen -20 °C	Present	preservedSpecimen	March 2014	Total length	55	mm	Standard length	51	mm													Wet mass	0.9	g													Otolith length	1.382	mm
IcefluxAllometry_ARC-814	PS80-345_1	85.254	123.887	20120909	SUIT	Boreogadus saida	urn:lsid:marinespecies.org:taxname:126433	NA	Male	Preserved frozen -20 °C	Present	preservedSpecimen	March 2014	Total length	63	mm	Standard length	57	mm													Wet mass	1.73	g													Otolith length	1.76817	mm
IcefluxAllometry_ARC-815	PS80-345_1	85.254	123.887	20120909	SUIT	Boreogadus saida	urn:lsid:marinespecies.org:taxname:126433	NA	Male	Preserved frozen -20 °C	Present	preservedSpecimen	March 2014	Total length	68	mm	Standard length	61	mm													Wet mass	1.73	g													Otolith length	2.26344	mm
IcefluxAllometry_ARC-816	PS80-345_1	85.254	123.887	20120909	SUIT	Boreogadus saida	urn:lsid:marinespecies.org:taxname:126433	NA	Male	Preserved frozen -20 °C	Present	preservedSpecimen	March 2014	Total length	78	mm	Standard length	72	mm													Wet mass	2.73	g													Otolith length	2.38896	mm
IcefluxAllometry_ARC-817	PS80-345_1	85.254	123.887	20120909	SUIT	Boreogadus saida	urn:lsid:marinespecies.org:taxname:126433	NA	Male	Preserved frozen -20 °C	Present	preservedSpecimen	March 2014	Total length	64	mm	Standard length	59	mm													Wet mass	1.36	g													Otolith length	1.62579	mm
IcefluxAllometry_ARC-818	PS80-345_1	85.254	123.887	20120909	SUIT	Boreogadus saida	urn:lsid:marinespecies.org:taxname:126433	NA	Male	Preserved frozen -20 °C	Present	preservedSpecimen	March 2014	Total length	70	mm	Standard length	63	mm													Wet mass	2.15	g													Otolith length	1.92709	mm
IcefluxAllometry_ARC-819	PS80-345_1	85.254	123.887	20120909	SUIT	Boreogadus saida	urn:lsid:marinespecies.org:taxname:126433	NA	Male	Preserved frozen -20 °C	Present	preservedSpecimen	March 2014	Total length	72	mm	Standard length	65	mm													Wet mass	2.41	g													Otolith length	2.17382	mm
IcefluxAllometry_ARC-820	PS80-345_1	85.254	123.887	20120909	SUIT	Boreogadus saida	urn:lsid:marinespecies.org:taxname:126433	NA	Male	Preserved frozen -20 °C	Present	preservedSpecimen	March 2014	Total length	79	mm	Standard length	73	mm													Wet mass	3.34	g													Otolith length	2.41626	mm
IcefluxAllometry_ARC-821	PS80-285_1	82.894	129.823	20120826	SUIT	Boreogadus saida	urn:lsid:marinespecies.org:taxname:126433	NA	Male	Preserved frozen -20 °C	Present	preservedSpecimen	March 2014	Total length	61	mm	Standard length	56	mm													Wet mass	1.38	g													Otolith length	1.62498	mm
IcefluxAllometry_ARC-822	PS80-285_1	82.894	129.823	20120826	SUIT	Boreogadus saida	urn:lsid:marinespecies.org:taxname:126433	NA	NA	Preserved frozen -20 °C	Present	preservedSpecimen	March 2014	Total length	64	mm	Standard length	60	mm													Wet mass	NA	g													Otolith length	1.68335	mm
IcefluxAllometry_ARC-823	PS80-285_1	82.894	129.823	20120826	SUIT	Boreogadus saida	urn:lsid:marinespecies.org:taxname:126433	NA	Male	Preserved frozen -20 °C	Present	preservedSpecimen	March 2014	Total length	66	mm	Standard length	61	mm													Wet mass	1.82	g													Otolith length	1.85365	mm
IcefluxAllometry_ARC-824	PS80-285_1	82.894	129.823	20120826	SUIT	Boreogadus saida	urn:lsid:marinespecies.org:taxname:126433	NA	Male	Preserved frozen -20 °C	Present	preservedSpecimen	March 2014	Total length	69	mm	Standard length	63	mm													Wet mass	2.01	g													Otolith length	1.8954	mm
IcefluxAllometry_ARC-825	PS80-285_1	82.894	129.823	20120826	SUIT	Boreogadus saida	urn:lsid:marinespecies.org:taxname:126433	NA	Male	Preserved frozen -20 °C	Present	preservedSpecimen	March 2014	Total length	75	mm	Standard length	70	mm													Wet mass	NA	g													Otolith length	2.35448	mm
IcefluxAllometry_ARC-826	PS80-223_1	84.07	30.434	20120809	SUIT	Boreogadus saida	urn:lsid:marinespecies.org:taxname:126433	NA	Male	Preserved frozen -20 °C	Present	preservedSpecimen	March 2014	Total length	101	mm	Standard length	94	mm													Wet mass	6.03	g													Otolith length	3.23055	mm
IcefluxAllometry_ARC-827	PS80-223_1	84.07	30.434	20120809	SUIT	Boreogadus saida	urn:lsid:marinespecies.org:taxname:126433	NA	Male	Preserved frozen -20 °C	Present	preservedSpecimen	March 2014	Total length	113	mm	Standard length	104	mm													Wet mass	9.39	g													Otolith length	3.61595	mm
IcefluxAllometry_ARC-828	PS80-321_1	81.717	130.033	20120904	SUIT	Boreogadus saida	urn:lsid:marinespecies.org:taxname:126433	NA	NA	Preserved frozen -20 °C	Present	preservedSpecimen	March 2014	Total length	83	mm	Standard length	76	mm										Dry mass	1.0063	g	Wet mass	3.95	g													Otolith length	NA	mm
IcefluxAllometry_ARC-829	PS80-321_1	81.717	130.033	20120904	SUIT	Boreogadus saida	urn:lsid:marinespecies.org:taxname:126433	NA	Male	Preserved frozen -20 °C	Present	preservedSpecimen	March 2014	Total length	79	mm	Standard length	73	mm										Dry mass	NA	g	Wet mass	3.12	g													Otolith length	2.29838	mm
IcefluxAllometry_ARC-830	PS80-321_1	81.717	130.033	20120904	SUIT	Boreogadus saida	urn:lsid:marinespecies.org:taxname:126433	NA	Male	Preserved frozen -20 °C	Present	preservedSpecimen	March 2014	Total length	74	mm	Standard length	69	mm										Dry mass	NA	g	Wet mass	2.51	g													Otolith length	2.03936	mm
IcefluxAllometry_ARC-831	PS80-321_1	81.717	130.033	20120904	SUIT	Boreogadus saida	urn:lsid:marinespecies.org:taxname:126433	NA	NA	Preserved frozen -20 °C	Present	preservedSpecimen	March 2014	Total length	63	mm	Standard length	57	mm										Dry mass	0.4491	g	Wet mass	1.58	g													Otolith length	NA	mm
IcefluxAllometry_ARC-832	PS80-321_1	81.717	130.033	20120904	SUIT	Boreogadus saida	urn:lsid:marinespecies.org:taxname:126433	NA	Male	Preserved frozen -20 °C	Present	preservedSpecimen	March 2014	Total length	60	mm	Standard length	55	mm										Dry mass	NA	g	Wet mass	1.18	g													Otolith length	1.60479	mm
IcefluxAllometry_ARC-833	PS80-321_1	81.717	130.033	20120904	SUIT	Boreogadus saida	urn:lsid:marinespecies.org:taxname:126433	NA	Male	Preserved frozen -20 °C	Present	preservedSpecimen	March 2014	Total length	58	mm	Standard length	52	mm										Dry mass	NA	g	Wet mass	1.14	g													Otolith length	1.40183	mm
IcefluxAllometry_ARC-834	PS80-321_1	81.717	130.033	20120904	SUIT	Boreogadus saida	urn:lsid:marinespecies.org:taxname:126433	NA	NA	Preserved frozen -20 °C	Present	preservedSpecimen	March 2014	Total length	70	mm	Standard length	65	mm										Dry mass	0.5781	g	Wet mass	1.99	g													Otolith length	NA	mm
IcefluxAllometry_ARC-835	PS80-321_1	81.717	130.033	20120904	SUIT	Boreogadus saida	urn:lsid:marinespecies.org:taxname:126433	NA	Male	Preserved frozen -20 °C	Present	preservedSpecimen	March 2014	Total length	77	mm	Standard length	70	mm										Dry mass	NA	g	Wet mass	2.94	g													Otolith length	2.17421	mm
IcefluxAllometry_ARC-836	PS80-321_1	81.717	130.033	20120904	SUIT	Boreogadus saida	urn:lsid:marinespecies.org:taxname:126433	NA	Male	Preserved frozen -20 °C	Present	preservedSpecimen	March 2014	Total length	62	mm	Standard length	57	mm										Dry mass	NA	g	Wet mass	1.46	g													Otolith length	1.77456	mm
IcefluxAllometry_ARC-837	PS80-321_1	81.717	130.033	20120904	SUIT	Boreogadus saida	urn:lsid:marinespecies.org:taxname:126433	NA	NA	Preserved frozen -20 °C	Present	preservedSpecimen	March 2014	Total length	75	mm	Standard length	69	mm										Dry mass	0.6531	g	Wet mass	2.36	g													Otolith length	NA	mm
IcefluxAllometry_ARC-838	PS80-321_1	81.717	130.033	20120904	SUIT	Boreogadus saida	urn:lsid:marinespecies.org:taxname:126433	NA	Male	Preserved frozen -20 °C	Present	preservedSpecimen	March 2014	Total length	62	mm	Standard length	57	mm										Dry mass	NA	g	Wet mass	1.63	g													Otolith length	1.6873	mm
IcefluxAllometry_ARC-839	PS80-321_1	81.717	130.033	20120904	SUIT	Boreogadus saida	urn:lsid:marinespecies.org:taxname:126433	NA	Male	Preserved frozen -20 °C	Present	preservedSpecimen	March 2014	Total length	70	mm	Standard length	64	mm										Dry mass	NA	g	Wet mass	2.12	g													Otolith length	1.84345	mm
IcefluxAllometry_ARC-840	PS80-321_1	81.717	130.033	20120904	SUIT	Boreogadus saida	urn:lsid:marinespecies.org:taxname:126433	NA	Male	Preserved frozen -20 °C	Present	preservedSpecimen	March 2014	Total length	62	mm	Standard length	59	mm										Dry mass	NA	g	Wet mass	1.41	g													Otolith length	1.69856	mm
IcefluxAllometry_ARC-841	PS80-321_1	81.717	130.033	20120904	SUIT	Boreogadus saida	urn:lsid:marinespecies.org:taxname:126433	NA	Male	Preserved frozen -20 °C	Present	preservedSpecimen	March 2014	Total length	64	mm	Standard length	58	mm										Dry mass	NA	g	Wet mass	1.66	g													Otolith length	1.7901	mm
IcefluxAllometry_ARC-842	PS80-321_1	81.717	130.033	20120904	SUIT	Boreogadus saida	urn:lsid:marinespecies.org:taxname:126433	NA	Male	Preserved frozen -20 °C	Present	preservedSpecimen	March 2014	Total length	64	mm	Standard length	58	mm										Dry mass	NA	g	Wet mass	1.59	g													Otolith length	1.75585	mm
IcefluxAllometry_ARC-843	PS80-216_1	82.483	30.027	20120807	SUIT	Boreogadus saida	urn:lsid:marinespecies.org:taxname:126433	NA	Male	Preserved frozen -20 °C	Present	preservedSpecimen	March 2014	Total length	82	mm	Standard length	76	mm										Dry mass	NA	g	Wet mass	3.05	g													Otolith length	2.51036	mm
IcefluxAllometry_ARC-844	PS80-216_1	82.483	30.027	20120807	SUIT	Boreogadus saida	urn:lsid:marinespecies.org:taxname:126433	NA	Male	Preserved frozen -20 °C	Present	preservedSpecimen	March 2014	Total length	84	mm	Standard length	77	mm										Dry mass	NA	g	Wet mass	3.23	g													Otolith length	2.67497	mm
IcefluxAllometry_ARC-845	PS80-216_1	82.483	30.027	20120807	SUIT	Boreogadus saida	urn:lsid:marinespecies.org:taxname:126433	NA	NA	Preserved frozen -20 °C	Present	preservedSpecimen	March 2014	Total length	79	mm	Standard length	72	mm										Dry mass	0.6555	g	Wet mass	2.86	g													Otolith length	NA	mm
IcefluxAllometry_ARC-846	PS80-216_1	82.483	30.027	20120807	SUIT	Boreogadus saida	urn:lsid:marinespecies.org:taxname:126433	NA	Male	Preserved frozen -20 °C	Present	preservedSpecimen	March 2014	Total length	127	mm	Standard length	116	mm										Dry mass	NA	g	Wet mass	NA	g													Otolith length	4.33501	mm
IcefluxAllometry_ARC-847	PS80-216_1	82.483	30.027	20120807	SUIT	Boreogadus saida	urn:lsid:marinespecies.org:taxname:126433	NA	Male	Preserved frozen -20 °C	Present	preservedSpecimen	March 2014	Total length	80	mm	Standard length	73	mm										Dry mass	NA	g	Wet mass	3.05	g													Otolith length	2.59052	mm
IcefluxAllometry_ARC-848	PS80-216_1	82.483	30.027	20120807	SUIT	Boreogadus saida	urn:lsid:marinespecies.org:taxname:126433	NA	Male	Preserved frozen -20 °C	Present	preservedSpecimen	March 2014	Total length	73	mm	Standard length	68	mm										Dry mass	NA	g	Wet mass	2.38	g													Otolith length	2.20339	mm
IcefluxAllometry_ARC-849	PS80-216_1	82.483	30.027	20120807	SUIT	Boreogadus saida	urn:lsid:marinespecies.org:taxname:126433	NA	NA	Preserved frozen -20 °C	Present	preservedSpecimen	March 2014	Total length	133	mm	Standard length	120	mm										Dry mass	3.1622	g	Wet mass	14.21	g													Otolith length	NA	mm
IcefluxAllometry_ARC-850	PS80-216_1	82.483	30.027	20120807	SUIT	Boreogadus saida	urn:lsid:marinespecies.org:taxname:126433	NA	NA	Preserved frozen -20 °C	Present	preservedSpecimen	March 2014	Total length	79	mm	Standard length	72	mm										Dry mass	0.6051	g	Wet mass	2.53	g													Otolith length	NA	mm
IcefluxAllometry_ARC-851	PS80-216_1	82.483	30.027	20120807	SUIT	Boreogadus saida	urn:lsid:marinespecies.org:taxname:126433	NA	NA	Preserved frozen -20 °C	Present	preservedSpecimen	March 2014	Total length	76	mm	Standard length	70	mm										Dry mass	NA	g	Wet mass	NA	g													Otolith length	2.61751	mm
IcefluxAllometry_ARC-852	PS80-216_1	82.483	30.027	20120807	SUIT	Boreogadus saida	urn:lsid:marinespecies.org:taxname:126433	NA	Male	Preserved frozen -20 °C	Present	preservedSpecimen	March 2014	Total length	88	mm	Standard length	80	mm										Dry mass	NA	g	Wet mass	3.61	g													Otolith length	2.34012	mm
IcefluxAllometry_ARC-853	PS80-216_1	82.483	30.027	20120807	SUIT	Boreogadus saida	urn:lsid:marinespecies.org:taxname:126433	NA	NA	Preserved frozen -20 °C	Present	preservedSpecimen	March 2014	Total length	79	mm	Standard length	73	mm										Dry mass	NA	g	Wet mass	2.79	g													Otolith length	2.49087	mm
IcefluxAllometry_ARC-854	PS80-216_1	82.483	30.027	20120807	SUIT	Boreogadus saida	urn:lsid:marinespecies.org:taxname:126433	NA	Male	Preserved frozen -20 °C	Present	preservedSpecimen	March 2014	Total length	86	mm	Standard length	79	mm										Dry mass	NA	g	Wet mass	3.81	g													Otolith length	2.8436	mm
IcefluxAllometry_ARC-855	PS80-216_1	82.483	30.027	20120807	SUIT	Boreogadus saida	urn:lsid:marinespecies.org:taxname:126433	NA	Male	Preserved frozen -20 °C	Present	preservedSpecimen	March 2014	Total length	87	mm	Standard length	80	mm										Dry mass	NA	g	Wet mass	4.1	g													Otolith length	2.91353	mm
IcefluxAllometry_ARC-856	PS80-216_1	82.483	30.027	20120807	SUIT	Boreogadus saida	urn:lsid:marinespecies.org:taxname:126433	NA	Male	Preserved frozen -20 °C	Present	preservedSpecimen	March 2014	Total length	86	mm	Standard length	79	mm										Dry mass	NA	g	Wet mass	3.73	g													Otolith length	2.87971	mm
IcefluxAllometry_ARC-857	PS80-216_1	82.483	30.027	20120807	SUIT	Boreogadus saida	urn:lsid:marinespecies.org:taxname:126433	NA	Male	Preserved frozen -20 °C	Present	preservedSpecimen	March 2014	Total length	83	mm	Standard length	77	mm										Dry mass	NA	g	Wet mass	3.48	g													Otolith length	2.59038	mm
IcefluxAllometry_ARC-858	PS80-216_1	82.483	30.027	20120807	SUIT	Boreogadus saida	urn:lsid:marinespecies.org:taxname:126433	NA	Male	Preserved frozen -20 °C	Present	preservedSpecimen	March 2014	Total length	110	mm	Standard length	100	mm										Dry mass	NA	g	Wet mass	7.88	g													Otolith length	3.80624	mm
IcefluxAllometry_ARC-859	PS80-216_1	82.483	30.027	20120807	SUIT	Boreogadus saida	urn:lsid:marinespecies.org:taxname:126433	NA	Male	Preserved frozen -20 °C	Present	preservedSpecimen	March 2014	Total length	94	mm	Standard length	85	mm										Dry mass	NA	g	Wet mass	5.43	g													Otolith length	3.09379	mm
IcefluxAllometry_ARC-860	PS80-216_1	82.483	30.027	20120807	SUIT	Boreogadus saida	urn:lsid:marinespecies.org:taxname:126433	NA	Male	Preserved frozen -20 °C	Present	preservedSpecimen	March 2014	Total length	86	mm	Standard length	79	mm										Dry mass	NA	g	Wet mass	3.98	g													Otolith length	2.76619	mm
IcefluxAllometry_ARC-861	PS80-216_1	82.483	30.027	20120807	SUIT	Boreogadus saida	urn:lsid:marinespecies.org:taxname:126433	NA	Male	Preserved frozen -20 °C	Present	preservedSpecimen	March 2014	Total length	103	mm	Standard length	95	mm										Dry mass	NA	g	Wet mass	6.54	g													Otolith length	3.55818	mm
IcefluxAllometry_ARC-862	PS80-285_1	82.894	129.823	20120826	SUIT	Boreogadus saida	urn:lsid:marinespecies.org:taxname:126433	NA	Male	Preserved frozen -20 °C	Present	preservedSpecimen	March 2014	Total length	80	mm	Standard length	73	mm										Dry mass	NA	g	Wet mass	NA	g													Otolith length	2.47676	mm
IcefluxAllometry_ARC-863	PS80-285_1	82.894	129.823	20120826	SUIT	Boreogadus saida	urn:lsid:marinespecies.org:taxname:126433	NA	Male	Preserved frozen -20 °C	Present	preservedSpecimen	March 2014	Total length	91	mm	Standard length	83	mm										Dry mass	NA	g	Wet mass	NA	g													Otolith length	2.75399	mm
IcefluxAllometry_ARC-864	PS80-285_1	82.894	129.823	20120826	SUIT	Boreogadus saida	urn:lsid:marinespecies.org:taxname:126433	NA	Male	Preserved frozen -20 °C	Present	preservedSpecimen	March 2014	Total length	100	mm	Standard length	91	mm										Dry mass	NA	g	Wet mass	NA	g													Otolith length	3.35769	mm
IcefluxAllometry_ARC-865	PS80-285_1	82.894	129.823	20120826	SUIT	Boreogadus saida	urn:lsid:marinespecies.org:taxname:126433	NA	NA	Preserved frozen -20 °C	Present	preservedSpecimen	March 2014	Total length	140	mm	Standard length	128	mm										Dry mass	NA	g	Wet mass	NA	g													Otolith length	4.08397	mm
IcefluxAllometry_ARC-866	PS80-285_1	82.894	129.823	20120826	SUIT	Boreogadus saida	urn:lsid:marinespecies.org:taxname:126433	NA	NA	Preserved frozen -20 °C	Present	preservedSpecimen	March 2014	Total length	64	mm	Standard length	58	mm										Dry mass	0.4858	g	Wet mass	1.6	g													Otolith length	NA	mm
IcefluxAllometry_ARC-867	PS80-285_1	82.894	129.823	20120826	SUIT	Boreogadus saida	urn:lsid:marinespecies.org:taxname:126433	NA	Male	Preserved frozen -20 °C	Present	preservedSpecimen	March 2014	Total length	59	mm	Standard length	52	mm										Dry mass	NA	g	Wet mass	1.4	g													Otolith length	1.65718	mm
IcefluxAllometry_ARC-868	PS80-285_1	82.894	129.823	20120826	SUIT	Boreogadus saida	urn:lsid:marinespecies.org:taxname:126433	NA	NA	Preserved frozen -20 °C	Present	preservedSpecimen	March 2014	Total length	71	mm	Standard length	64	mm										Dry mass	0.6119	g	Wet mass	2.33	g													Otolith length	NA	mm
IcefluxAllometry_ARC-869	PS80-285_1	82.894	129.823	20120826	SUIT	Boreogadus saida	urn:lsid:marinespecies.org:taxname:126433	NA	Male	Preserved frozen -20 °C	Present	preservedSpecimen	March 2014	Total length	69	mm	Standard length	63	mm										Dry mass	NA	g	Wet mass	2.14	g													Otolith length	1.84451	mm
IcefluxAllometry_ARC-870	PS80-285_1	82.894	129.823	20120826	SUIT	Boreogadus saida	urn:lsid:marinespecies.org:taxname:126433	NA	NA	Preserved frozen -20 °C	Present	preservedSpecimen	March 2014	Total length	60	mm	Standard length	55	mm										Dry mass	0.3601	g	Wet mass	1.15	g													Otolith length	NA	mm
IcefluxAllometry_ARC-871	PS80-285_1	82.894	129.823	20120826	SUIT	Boreogadus saida	urn:lsid:marinespecies.org:taxname:126433	NA	NA	Preserved frozen -20 °C	Present	preservedSpecimen	March 2014	Total length	61	mm	Standard length	55	mm													Wet mass	1.16	g													Otolith length	1.79589	mm
IcefluxAllometry_ARC-872	PS80-285_1	82.894	129.823	20120826	SUIT	Boreogadus saida	urn:lsid:marinespecies.org:taxname:126433	NA	Male	Preserved frozen -20 °C	Present	preservedSpecimen	March 2014	Total length	70	mm	Standard length	64	mm													Wet mass	2.13	g													Otolith length	1.93376	mm
IcefluxAllometry_ARC-873	PS80-285_1	82.894	129.823	20120826	SUIT	Boreogadus saida	urn:lsid:marinespecies.org:taxname:126433	NA	Male	Preserved frozen -20 °C	Present	preservedSpecimen	March 2014	Total length	66	mm	Standard length	61	mm													Wet mass	2.12	g													Otolith length	1.73739	mm
IcefluxAllometry_ARC-874	PS80-285_1	82.894	129.823	20120826	SUIT	Boreogadus saida	urn:lsid:marinespecies.org:taxname:126433	NA	Male	Preserved frozen -20 °C	Present	preservedSpecimen	March 2014	Total length	70	mm	Standard length	64	mm													Wet mass	2.38	g													Otolith length	1.91392	mm
IcefluxAllometry_ARC-875	PS80-285_1	82.894	129.823	20120826	SUIT	Boreogadus saida	urn:lsid:marinespecies.org:taxname:126433	NA	Male	Preserved frozen -20 °C	Present	preservedSpecimen	March 2014	Total length	52	mm	Standard length	46	mm													Wet mass	0.83	g													Otolith length	1.25765	mm
IcefluxAllometry_ARC-876	PS80-285_1	82.894	129.823	20120826	SUIT	Boreogadus saida	urn:lsid:marinespecies.org:taxname:126433	NA	Male	Preserved frozen -20 °C	Present	preservedSpecimen	March 2014	Total length	63	mm	Standard length	58	mm													Wet mass	1.7	g													Otolith length	1.80499	mm
IcefluxAllometry_ARC-877	PS80-285_1	82.894	129.823	20120826	SUIT	Boreogadus saida	urn:lsid:marinespecies.org:taxname:126433	NA	Male	Preserved frozen -20 °C	Present	preservedSpecimen	March 2014	Total length	59	mm	Standard length	54	mm													Wet mass	1.19	g													Otolith length	1.93497	mm
IcefluxAllometry_ARC-878	PS80-285_1	82.894	129.823	20120826	SUIT	Boreogadus saida	urn:lsid:marinespecies.org:taxname:126433	NA	Male	Preserved frozen -20 °C	Present	preservedSpecimen	March 2014	Total length	69	mm	Standard length	63	mm													Wet mass	2.35	g													Otolith length	NA	mm
IcefluxAllometry_ARC-879	PS80-345_1	85.254	123.887	20120909	SUIT	Boreogadus saida	urn:lsid:marinespecies.org:taxname:126433	NA	Male	Preserved frozen -20 °C	Present	preservedSpecimen	March 2014	Total length	71	mm	Standard length	65	mm													Wet mass	2.18	g													Otolith length	2.10511	mm
IcefluxAllometry_ARC-880	PS80-345_1	85.254	123.887	20120909	SUIT	Boreogadus saida	urn:lsid:marinespecies.org:taxname:126433	NA	Male	Preserved frozen -20 °C	Present	preservedSpecimen	March 2014	Total length	58	mm	Standard length	53	mm													Wet mass	0.97	g													Otolith length	1.72995	mm
IcefluxAllometry_ARC-881	PS80-345_1	85.254	123.887	20120909	SUIT	Boreogadus saida	urn:lsid:marinespecies.org:taxname:126433	NA	Female	Preserved frozen -20 °C	Present	preservedSpecimen	March 2014	Total length	70	mm	Standard length	64	mm													Wet mass	2.33	g													Otolith length	2.06156	mm
IcefluxAllometry_ARC-882	PS80-345_1	85.254	123.887	20120909	SUIT	Boreogadus saida	urn:lsid:marinespecies.org:taxname:126433	NA	Male	Preserved frozen -20 °C	Present	preservedSpecimen	March 2014	Total length	110	mm	Standard length	101	mm													Wet mass	8.56	g													Otolith length	3.36972	mm
IcefluxAllometry_ARC-883	PS80-331_1	81.905	130.863	20120905	SUIT	Boreogadus saida	urn:lsid:marinespecies.org:taxname:126433	NA	Male	Preserved frozen -20 °C	Present	preservedSpecimen	March 2014	Total length	59	mm	Standard length	53	mm													Wet mass	1.2	g													Otolith length	1.64034	mm
IcefluxAllometry_ARC-884	PS80-285_1	82.894	129.823	20120826	SUIT	Boreogadus saida	urn:lsid:marinespecies.org:taxname:126433	NA	Male	Preserved frozen -20 °C	Present	preservedSpecimen	March 2014	Total length	84	mm	Standard length	78	mm													Wet mass	3.63	g													Otolith length	2.33025	mm
IcefluxAllometry_ARC-885	PS80-285_1	82.894	129.823	20120826	SUIT	Boreogadus saida	urn:lsid:marinespecies.org:taxname:126433	NA	Male	Preserved frozen -20 °C	Present	preservedSpecimen	March 2014	Total length	92	mm	Standard length	81	mm													Wet mass	4.32	g													Otolith length	2.56681	mm
IcefluxAllometry_ARC-886	PS80-223_1	84.07	30.434	20120809	SUIT	Boreogadus saida	urn:lsid:marinespecies.org:taxname:126433	NA	Male	Preserved frozen -20 °C	Present	preservedSpecimen	March 2014	Total length	90	mm	Standard length	83	mm													Wet mass	4.82	g													Otolith length	3.19663	mm
IcefluxAllometry_ARC-887	PS80-223_1	84.07	30.434	20120809	SUIT	Boreogadus saida	urn:lsid:marinespecies.org:taxname:126433	NA	Male	Preserved frozen -20 °C	Present	preservedSpecimen	March 2014	Total length	118	mm	Standard length	109	mm													Wet mass	9.2	g													Otolith length	3.90792	mm
IcefluxAllometry_ARC-888	PS80-223_1	84.07	30.434	20120809	SUIT	Boreogadus saida	urn:lsid:marinespecies.org:taxname:126433	NA	Male	Preserved frozen -20 °C	Present	preservedSpecimen	March 2014	Total length	102	mm	Standard length	92	mm													Wet mass	6.21	g													Otolith length	3.55542	mm
IcefluxAllometry_ARC-889	PS80-321_1	81.717	130.033	20120904	SUIT	Boreogadus saida	urn:lsid:marinespecies.org:taxname:126433	NA	Male	Preserved frozen -20 °C	Present	preservedSpecimen	March 2014	Total length	75	mm	Standard length	70	mm													Wet mass	3.81	g													Otolith length	2.46281	mm
IcefluxAllometry_ARC-890	PS80-321_1	81.717	130.033	20120904	SUIT	Boreogadus saida	urn:lsid:marinespecies.org:taxname:126433	NA	Male	Preserved frozen -20 °C	Present	preservedSpecimen	March 2014	Total length	64	mm	Standard length	58	mm													Wet mass	1.78	g													Otolith length	1.79434	mm
IcefluxAllometry_ARC-891	PS80-321_1	81.717	130.033	20120904	SUIT	Boreogadus saida	urn:lsid:marinespecies.org:taxname:126433	NA	Male	Preserved frozen -20 °C	Present	preservedSpecimen	March 2014	Total length	67	mm	Standard length	61	mm													Wet mass	NA	g													Otolith length	2.05522	mm
IcefluxAllometry_ARC-892	PS80-321_1	81.717	130.033	20120904	SUIT	Boreogadus saida	urn:lsid:marinespecies.org:taxname:126433	NA	Male	Preserved frozen -20 °C	Present	preservedSpecimen	March 2014	Total length	111	mm	Standard length	104	mm													Wet mass	NA	g													Otolith length	3.51894	mm
IcefluxAllometry_ARC-893	PS80-321_1	81.717	130.033	20120904	SUIT	Boreogadus saida	urn:lsid:marinespecies.org:taxname:126433	NA	Male	Preserved frozen -20 °C	Present	preservedSpecimen	March 2014	Total length	53	mm	Standard length	49	mm													Wet mass	0.84	g													Otolith length	1.36901	mm
IcefluxAllometry_ARC-894	PS80-321_1	81.717	130.033	20120904	SUIT	Boreogadus saida	urn:lsid:marinespecies.org:taxname:126433	NA	Male	Preserved frozen -20 °C	Present	preservedSpecimen	March 2014	Total length	54	mm	Standard length	50	mm													Wet mass	0.94	g													Otolith length	1.22136	mm
IcefluxAllometry_ARC-895	PS80-321_1	81.717	130.033	20120904	SUIT	Boreogadus saida	urn:lsid:marinespecies.org:taxname:126433	NA	Male	Preserved frozen -20 °C	Present	preservedSpecimen	March 2014	Total length	66	mm	Standard length	60	mm													Wet mass	1.92	g													Otolith length	1.94931	mm
IcefluxAllometry_ARC-896	PS80-216_1	82.483	30.027	20120807	SUIT	Boreogadus saida	urn:lsid:marinespecies.org:taxname:126433	NA	Female	Preserved frozen -20 °C	Present	preservedSpecimen	March 2014	Total length	76	mm	Standard length	69	mm													Wet mass	2.59	g													Otolith length	2.43896	mm
IcefluxAllometry_ARC-897	PS80-216_1	82.483	30.027	20120807	SUIT	Boreogadus saida	urn:lsid:marinespecies.org:taxname:126433	NA	Male	Preserved frozen -20 °C	Present	preservedSpecimen	March 2014	Total length	85	mm	Standard length	78	mm													Wet mass	3.59	g													Otolith length	2.9206	mm
IcefluxAllometry_ARC-898	PS80-216_1	82.483	30.027	20120807	SUIT	Boreogadus saida	urn:lsid:marinespecies.org:taxname:126433	NA	Male	Preserved frozen -20 °C	Present	preservedSpecimen	March 2014	Total length	94	mm	Standard length	86	mm													Wet mass	4.51	g													Otolith length	2.97281	mm
IcefluxAllometry_ARC-899	PS80-216_1	82.483	30.027	20120807	SUIT	Boreogadus saida	urn:lsid:marinespecies.org:taxname:126433	NA	Male	Preserved frozen -20 °C	Present	preservedSpecimen	March 2014	Total length	137	mm	Standard length	124	mm													Wet mass	18.87	g													Otolith length	4.31188	mm
IcefluxAllometry_ARC-900	PS80-248_1	83.934	75.507	20120816	SUIT	Boreogadus saida	urn:lsid:marinespecies.org:taxname:126433	NA	Male	Preserved frozen -20 °C	Present	preservedSpecimen	March 2014	Total length	76	mm	Standard length	70	mm													Wet mass	NA	g													Otolith length	2.4008	mm
IcefluxAllometry_ARC-901	PS80-248_1	83.934	75.507	20120816	SUIT	Boreogadus saida	urn:lsid:marinespecies.org:taxname:126433	NA	Male	Preserved frozen -20 °C	Present	preservedSpecimen	March 2014	Total length	68	mm	Standard length	63	mm													Wet mass	2.26	g													Otolith length	2.08962	mm
IcefluxAllometry_ARC-902	PS80-223_1	84.07	30.434	20120809	SUIT	Boreogadus saida	urn:lsid:marinespecies.org:taxname:126433	NA	Female	Preserved frozen -20 °C	Present	preservedSpecimen	March 2014	Total length	86	mm	Standard length	78	mm													Wet mass	NA	g													Otolith length	2.82495	mm
IcefluxAllometry_ARC-903	PS80-358_1	87.874	59.618	20120919	SUIT	Boreogadus saida	urn:lsid:marinespecies.org:taxname:126433	NA	Male	Preserved frozen -20 °C	Present	preservedSpecimen	March 2014	Total length	77	mm	Standard length	71	mm													Wet mass	2.73	g													Otolith length	2.16017	mm
IcefluxAllometry_ARC-904	PS80-358_1	87.874	59.618	20120919	SUIT	Boreogadus saida	urn:lsid:marinespecies.org:taxname:126433	NA	Male	Preserved frozen -20 °C	Present	preservedSpecimen	March 2014	Total length	80	mm	Standard length	72	mm													Wet mass	3.35	g													Otolith length	2.37299	mm
IcefluxAllometry_ARC-905	PS80-345_1	85.254	123.887	20120909	SUIT	Boreogadus saida	urn:lsid:marinespecies.org:taxname:126433	NA	NA	Preserved frozen -20 °C	Present	preservedSpecimen	March 2014	Total length	62	mm	Standard length	57	mm													Wet mass	1.31	g													Otolith length	1.5726	mm
IcefluxAllometry_ARC-906	PS80-345_1	85.254	123.887	20120909	SUIT	Boreogadus saida	urn:lsid:marinespecies.org:taxname:126433	NA	Male	Preserved frozen -20 °C	Present	preservedSpecimen	March 2014	Total length	62	mm	Standard length	56	mm													Wet mass	1.36	g													Otolith length	1.57524	mm
IcefluxAllometry_ARC-907	PS80-345_1	85.254	123.887	20120909	SUIT	Boreogadus saida	urn:lsid:marinespecies.org:taxname:126433	NA	Male	Preserved frozen -20 °C	Present	preservedSpecimen	March 2014	Total length	73	mm	Standard length	66	mm													Wet mass	2.88	g													Otolith length	2.23661	mm
IcefluxAllometry_ARC-908	PS80-345_1	85.254	123.887	20120909	SUIT	Boreogadus saida	urn:lsid:marinespecies.org:taxname:126433	NA	Male	Preserved frozen -20 °C	Present	preservedSpecimen	March 2014	Total length	81	mm	Standard length	75	mm													Wet mass	3.8	g													Otolith length	2.6537	mm
IcefluxAllometry_ARC-909	PS80-376_1	87.34	52.601	20120925	SUIT	Boreogadus saida	urn:lsid:marinespecies.org:taxname:126433	NA	Male	Preserved frozen -20 °C	Present	preservedSpecimen	March 2014	Total length	80	mm	Standard length	72	mm													Wet mass	3.81	g													Otolith length	2.49773	mm
IcefluxAllometry_ARC-910	PS80-376_1	87.34	52.601	20120925	SUIT	Boreogadus saida	urn:lsid:marinespecies.org:taxname:126433	NA	NA	Preserved frozen -20 °C	Present	preservedSpecimen	March 2014	Total length	89	mm	Standard length	83	mm													Wet mass	NA	g													Otolith length	2.60941	mm
IcefluxAllometry_ARC-911	PS80-376_1	87.34	52.601	20120925	SUIT	Boreogadus saida	urn:lsid:marinespecies.org:taxname:126433	NA	Male	Preserved frozen -20 °C	Present	preservedSpecimen	March 2014	Total length	89	mm	Standard length	81	mm													Wet mass	5.21	g													Otolith length	2.98083	mm
IcefluxAllometry_ARC-912	PS80-258_1	82.743	109.627	20120820	SUIT	Boreogadus saida	urn:lsid:marinespecies.org:taxname:126433	NA	Male	Preserved frozen -20 °C	Present	preservedSpecimen	March 2014	Total length	56	mm	Standard length	51	mm													Wet mass	1.17	g													Otolith length	1.37877	mm
IcefluxAllometry_ARC-913	PS80-258_1	82.743	109.627	20120820	SUIT	Boreogadus saida	urn:lsid:marinespecies.org:taxname:126433	NA	Male	Preserved frozen -20 °C	Present	preservedSpecimen	March 2014	Total length	64	mm	Standard length	58	mm													Wet mass	1.89	g													Otolith length	1.77547	mm
IcefluxAllometry_ARC-914	PS80-258_1	82.743	109.627	20120820	SUIT	Boreogadus saida	urn:lsid:marinespecies.org:taxname:126433	NA	Male	Preserved frozen -20 °C	Present	preservedSpecimen	March 2014	Total length	93	mm	Standard length	84	mm													Wet mass	5.72	g													Otolith length	2.90819	mm
IcefluxAllometry_ARC-915	PS80-258_1	82.743	109.627	20120820	SUIT	Boreogadus saida	urn:lsid:marinespecies.org:taxname:126433	NA	Female	Preserved frozen -20 °C	Present	preservedSpecimen	March 2014	Total length	105	mm	Standard length	95	mm													Wet mass	NA	g													Otolith length	3.63249	mm
IcefluxAllometry_ARC-916	PS80-276_1	83.073	129.129	20120825	SUIT	Boreogadus saida	urn:lsid:marinespecies.org:taxname:126433	NA	Male	Preserved frozen -20 °C	Present	preservedSpecimen	March 2014	Total length	69	mm	Standard length	64	mm													Wet mass	2.04	g													Otolith length	1.93925	mm
IcefluxAllometry_ARC-917	PS80-276_1	83.073	129.129	20120825	SUIT	Boreogadus saida	urn:lsid:marinespecies.org:taxname:126433	NA	Male	Preserved frozen -20 °C	Present	preservedSpecimen	March 2014	Total length	69	mm	Standard length	62	mm													Wet mass	2.03	g													Otolith length	1.80695	mm
IcefluxAllometry_ARC-918	PS80-276_1	83.073	129.129	20120825	SUIT	Boreogadus saida	urn:lsid:marinespecies.org:taxname:126433	NA	Male	Preserved frozen -20 °C	Present	preservedSpecimen	March 2014	Total length	67	mm	Standard length	60	mm													Wet mass	2.08	g													Otolith length	1.95449	mm
IcefluxAllometry_ARC-919	PS80-276_1	83.073	129.129	20120825	SUIT	Boreogadus saida	urn:lsid:marinespecies.org:taxname:126433	NA	Male	Preserved frozen -20 °C	Present	preservedSpecimen	March 2014	Total length	58	mm	Standard length	52	mm													Wet mass	1.17	g													Otolith length	1.43828	mm
IcefluxAllometry_ARC-920	PS80-276_1	83.073	129.129	20120825	SUIT	Boreogadus saida	urn:lsid:marinespecies.org:taxname:126433	NA	Male	Preserved frozen -20 °C	Present	preservedSpecimen	March 2014	Total length	58	mm	Standard length	53	mm													Wet mass	1.23	g													Otolith length	1.69257	mm
IcefluxAllometry_ARC-921	PS80-276_1	83.073	129.129	20120825	SUIT	Boreogadus saida	urn:lsid:marinespecies.org:taxname:126433	NA	Male	Preserved frozen -20 °C	Present	preservedSpecimen	March 2014	Total length	77	mm	Standard length	70	mm													Wet mass	2.77	g													Otolith length	2.29636	mm
IcefluxAllometry_ARC-922	PS80-276_1	83.073	129.129	20120825	SUIT	Boreogadus saida	urn:lsid:marinespecies.org:taxname:126433	NA	Male	Preserved frozen -20 °C	Present	preservedSpecimen	March 2014	Total length	52	mm	Standard length	48	mm													Wet mass	0.83	g													Otolith length	1.17106	mm
IcefluxAllometry_ARC-923	PS80-276_1	83.073	129.129	20120825	SUIT	Boreogadus saida	urn:lsid:marinespecies.org:taxname:126433	NA	Male	Preserved frozen -20 °C	Present	preservedSpecimen	March 2014	Total length	62	mm	Standard length	56	mm													Wet mass	1.4	g													Otolith length	1.56593	mm
IcefluxAllometry_ARC-924	PS80-276_1	83.073	129.129	20120825	SUIT	Boreogadus saida	urn:lsid:marinespecies.org:taxname:126433	NA	Male	Preserved frozen -20 °C	Present	preservedSpecimen	March 2014	Total length	84	mm	Standard length	78	mm													Wet mass	2.58	g													Otolith length	2.22063	mm
IcefluxAllometry_ARC-925	PS80-216_1	82.483	30.027	20120807	SUIT	Boreogadus saida	urn:lsid:marinespecies.org:taxname:126433	NA	Male	Preserved frozen -20 °C	Present	preservedSpecimen	March 2014	Total length	90	mm	Standard length	82	mm													Wet mass	4.54	g													Otolith length	3.03011	mm
IcefluxAllometry_ARC-926	PS80-216_1	82.483	30.027	20120807	SUIT	Boreogadus saida	urn:lsid:marinespecies.org:taxname:126433	NA	Male	Preserved frozen -20 °C	Present	preservedSpecimen	March 2014	Total length	108	mm	Standard length	98	mm													Wet mass	6.09	g													Otolith length	3.65835	mm
IcefluxAllometry_ARC-927	PS80-216_1	82.483	30.027	20120807	SUIT	Boreogadus saida	urn:lsid:marinespecies.org:taxname:126433	NA	Male	Preserved frozen -20 °C	Present	preservedSpecimen	March 2014	Total length	100	mm	Standard length	91	mm													Wet mass	6.36	g													Otolith length	3.30585	mm
IcefluxAllometry_ARC-928	PS80-285_1	82.894	129.823	20120826	SUIT	Boreogadus saida	urn:lsid:marinespecies.org:taxname:126433	NA	Male	Preserved frozen -20 °C	Present	preservedSpecimen	March 2014	Total length	55	mm	Standard length	51	mm													Wet mass	1	g													Otolith length	1.40401	mm
IcefluxAllometry_ARC-929	PS80-285_1	82.894	129.823	20120826	SUIT	Boreogadus saida	urn:lsid:marinespecies.org:taxname:126433	NA	Male	Preserved frozen -20 °C	Present	preservedSpecimen	March 2014	Total length	71	mm	Standard length	65	mm													Wet mass	2.76	g													Otolith length	2.23864	mm
IcefluxAllometry_ARC-930	PS92-39_17	81.6533	11.815	20150612	SUIT	Boreogadus saida	urn:lsid:marinespecies.org:taxname:126433	NA	Female	Preserved frozen -20 °C	Present	preservedSpecimen	May 2016	Total length	105	mm	Standard length	96	mm													Wet mass	6.448	g
IcefluxAllometry_ARC-931	PS92-39_17	81.6533	11.815	20150612	SUIT	Boreogadus saida	urn:lsid:marinespecies.org:taxname:126433	NA	NA	Preserved frozen -20 °C	Present	preservedSpecimen	May 2016	Total length	87	mm	Standard length	79	mm													Wet mass	2.878	g
IcefluxAllometry_ARC-932	PS92-43_24	82.15	7.05	20150616	SUIT	Boreogadus saida	urn:lsid:marinespecies.org:taxname:126433	NA	NA	Preserved frozen -20 °C	Present	preservedSpecimen	May 2016	Total length	63	mm	Standard length	58	mm													Wet mass	NA	g
IcefluxAllometry_ARC-933	PS92-47_23	81.3283	13.605	20150620	RMT	Boreogadus saida	urn:lsid:marinespecies.org:taxname:126433	NA	Female	Preserved frozen -20 °C	Present	preservedSpecimen	May 2016	Total length	127	mm	Standard length	115	mm													Wet mass	15.29	g
IcefluxAllometry_ARC-934	PS92-47_1	81.3783	13.6517	20150619	SUIT	Boreogadus saida	urn:lsid:marinespecies.org:taxname:126433	NA	NA	Preserved frozen -20 °C	Present	preservedSpecimen	May 2016	Total length	75	mm	Standard length	68	mm													Wet mass	NA	g
IcefluxAllometry_ARC-935	PS92-38_1	81.32	16.31	20150609	SUIT	Boreogadus saida	urn:lsid:marinespecies.org:taxname:126433	NA	Male	Preserved frozen -20 °C	Present	preservedSpecimen	May 2016	Total length	124	mm	Standard length	113	mm													Wet mass	12.934	g
IcefluxAllometry_ARC-936	PS92-31_1	81.5533	19.5667	20150603	SUIT	Boreogadus saida	urn:lsid:marinespecies.org:taxname:126433	NA	Male	Preserved frozen -20 °C	Present	preservedSpecimen	May 2016	Total length	118	mm	Standard length	108	mm													Wet mass	10.018	g
IcefluxAllometry_ARC-937	PS92-31_1	81.5533	19.5667	20150603	SUIT	Boreogadus saida	urn:lsid:marinespecies.org:taxname:126433	NA	Male	Preserved frozen -20 °C	Present	preservedSpecimen	May 2016	Total length	93	mm	Standard length	86	mm													Wet mass	5.392	g
IcefluxAllometry_ARC-938	PS92-31_1	81.5533	19.5667	20150603	SUIT	Boreogadus saida	urn:lsid:marinespecies.org:taxname:126433	NA	NA	Preserved frozen -20 °C	Present	preservedSpecimen	May 2016	Total length	122	mm	Standard length	111	mm													Wet mass	11.897	g
IcefluxAllometry_ARC-939	PS92-38_1	81.32	16.31	20150609	SUIT	Boreogadus saida	urn:lsid:marinespecies.org:taxname:126433	NA	Female	Preserved frozen -20 °C	Present	preservedSpecimen	May 2016	Total length	79	mm	Standard length	72	mm													Wet mass	NA	g
IcefluxAllometry_ARC-940	PS92-38_1	81.32	16.31	20150609	SUIT	Boreogadus saida	urn:lsid:marinespecies.org:taxname:126433	NA	Male	Preserved frozen -20 °C	Present	preservedSpecimen	May 2016	Total length	124	mm	Standard length	113	mm													Wet mass	NA	g
IcefluxAllometry_ARC-941	PS92-31_1	81.5533	19.5667	20150603	SUIT	Boreogadus saida	urn:lsid:marinespecies.org:taxname:126433	NA	NA	Preserved frozen -20 °C	Present	preservedSpecimen	May 2016	Total length	151	mm	Standard length	138	mm													Wet mass	NA	g
IcefluxAllometry_ARC-942	PS92-31_1	81.5533	19.5667	20150603	SUIT	Boreogadus saida	urn:lsid:marinespecies.org:taxname:126433	NA	NA	Preserved frozen -20 °C	Present	preservedSpecimen	May 2016	Total length	126	mm	Standard length	115	mm													Wet mass	NA	g
IcefluxAllometry_ARC-943	PS106-89_1	78.4958	25.1101	20170716	BT	Boreogadus saida	urn:lsid:marinespecies.org:taxname:126433	NA	F	Preserved frozen -20 °C	Present	preservedSpecimen	October 2018	Total length	137	mm	Standard length	125	mm													Wet mass	16.05	g
IcefluxAllometry_ARC-944	PS106-89_1	78.4958	25.1101	20170716	BT	Boreogadus saida	urn:lsid:marinespecies.org:taxname:126433	NA	F	Preserved frozen -20 °C	Present	preservedSpecimen	October 2018	Total length	118	mm	Standard length	107	mm													Wet mass	10.33	g
IcefluxAllometry_ARC-945	PS106-89_1	78.4958	25.1101	20170716	BT	Boreogadus saida	urn:lsid:marinespecies.org:taxname:126433	NA	NA	Preserved frozen -20 °C	Present	preservedSpecimen	October 2018	Total length	119	mm	Standard length	107	mm													Wet mass	10.2	g
IcefluxAllometry_ARC-946	PS106-89_1	78.4958	25.1101	20170716	BT	Boreogadus saida	urn:lsid:marinespecies.org:taxname:126433	NA	NA	Preserved frozen -20 °C	Present	preservedSpecimen	October 2018	Total length	132	mm	Standard length	121	mm													Wet mass	16.85	g
IcefluxAllometry_ARC-947	PS106-89_1	78.4958	25.1101	20170716	BT	Boreogadus saida	urn:lsid:marinespecies.org:taxname:126433	NA	NA	Preserved frozen -20 °C	Present	preservedSpecimen	October 2018	Total length	118	mm	Standard length	108	mm													Wet mass	10.1	g
IcefluxAllometry_ARC-948	PS106-89_1	78.4958	25.1101	20170716	BT	Boreogadus saida	urn:lsid:marinespecies.org:taxname:126433	NA	NA	Preserved frozen -20 °C	Present	preservedSpecimen	October 2018	Total length	145	mm	Standard length	132	mm													Wet mass	20.71	g
IcefluxAllometry_ARC-949	PS106-89_1	78.4958	25.1101	20170716	BT	Boreogadus saida	urn:lsid:marinespecies.org:taxname:126433	NA	F	Preserved frozen -20 °C	Present	preservedSpecimen	October 2018	Total length	145	mm	Standard length	131	mm													Wet mass	19.05	g
IcefluxAllometry_ARC-950	PS106-89_1	78.4958	25.1101	20170716	BT	Boreogadus saida	urn:lsid:marinespecies.org:taxname:126433	NA	NA	Preserved frozen -20 °C	Present	preservedSpecimen	October 2018	Total length	146	mm	Standard length	137	mm													Wet mass	15.9	g
IcefluxAllometry_ARC-951	PS106-89_1	78.4958	25.1101	20170716	BT	Boreogadus saida	urn:lsid:marinespecies.org:taxname:126433	NA	NA	Preserved frozen -20 °C	Present	preservedSpecimen	October 2018	Total length	106	mm	Standard length	96	mm													Wet mass	8.18	g
IcefluxAllometry_ARC-952	PS106-89_1	78.4958	25.1101	20170716	BT	Boreogadus saida	urn:lsid:marinespecies.org:taxname:126433	NA	NA	Preserved frozen -20 °C	Present	preservedSpecimen	October 2018	Total length	86	mm	Standard length	78	mm													Wet mass	4.53	g
IcefluxAllometry_ARC-953	PS106-89_1	78.4958	25.1101	20170716	BT	Boreogadus saida	urn:lsid:marinespecies.org:taxname:126433	NA	NA	Preserved frozen -20 °C	Present	preservedSpecimen	October 2018	Total length	108	mm	Standard length	97	mm													Wet mass	7.11	g
IcefluxAllometry_ARC-954	PS106-89_1	78.4958	25.1101	20170716	BT	Boreogadus saida	urn:lsid:marinespecies.org:taxname:126433	NA	NA	Preserved frozen -20 °C	Present	preservedSpecimen	October 2018	Total length	128	mm	Standard length	114	mm													Wet mass	15.35	g
IcefluxAllometry_ARC-955	PS106-89_1	78.4958	25.1101	20170716	BT	Boreogadus saida	urn:lsid:marinespecies.org:taxname:126433	NA	NA	Preserved frozen -20 °C	Present	preservedSpecimen	October 2018	Total length	130	mm	Standard length	118	mm													Wet mass	14.2	g
IcefluxAllometry_ARC-956	PS106-89_1	78.4958	25.1101	20170716	BT	Boreogadus saida	urn:lsid:marinespecies.org:taxname:126433	NA	NA	Preserved frozen -20 °C	Present	preservedSpecimen	October 2018	Total length	104	mm	Standard length	95	mm													Wet mass	6.74	g
IcefluxAllometry_ARC-957	PS106-89_1	78.4958	25.1101	20170716	BT	Boreogadus saida	urn:lsid:marinespecies.org:taxname:126433	NA	NA	Preserved frozen -20 °C	Present	preservedSpecimen	October 2018	Total length	128	mm	Standard length	115	mm													Wet mass	16.85	g
IcefluxAllometry_ARC-958	PS106-89_1	78.4958	25.1101	20170716	BT	Boreogadus saida	urn:lsid:marinespecies.org:taxname:126433	NA	NA	Preserved frozen -20 °C	Present	preservedSpecimen	October 2018	Total length	115	mm	Standard length	104	mm													Wet mass	15.04	g
IcefluxAllometry_ARC-959	PS106-89_1	78.4958	25.1101	20170716	BT	Boreogadus saida	urn:lsid:marinespecies.org:taxname:126433	NA	NA	Preserved frozen -20 °C	Present	preservedSpecimen	October 2018	Total length	141	mm	Standard length	128	mm													Wet mass	16.85	g
IcefluxAllometry_ARC-960	PS106-89_1	78.4958	25.1101	20170716	BT	Boreogadus saida	urn:lsid:marinespecies.org:taxname:126433	NA	NA	Preserved frozen -20 °C	Present	preservedSpecimen	October 2018	Total length	136	mm	Standard length	122	mm													Wet mass	24.21	g
IcefluxAllometry_ARC-961	PS106-89_1	78.4958	25.1101	20170716	BT	Boreogadus saida	urn:lsid:marinespecies.org:taxname:126433	NA	NA	Preserved frozen -20 °C	Present	preservedSpecimen	October 2018	Total length	104	mm	Standard length	95	mm													Wet mass	6.72	g
IcefluxAllometry_ARC-962	PS106-89_1	78.4958	25.1101	20170716	BT	Boreogadus saida	urn:lsid:marinespecies.org:taxname:126433	NA	NA	Preserved frozen -20 °C	Present	preservedSpecimen	October 2018	Total length	123	mm	Standard length	111	mm													Wet mass	13.04	g
IcefluxAllometry_ARC-963	PS106-89_1	78.4958	25.1101	20170716	BT	Boreogadus saida	urn:lsid:marinespecies.org:taxname:126433	NA	NA	Preserved frozen -20 °C	Present	preservedSpecimen	October 2018	Total length	114	mm	Standard length	102	mm													Wet mass	12.03	g
IcefluxAllometry_ARC-964	PS106-89_1	78.4958	25.1101	20170716	BT	Boreogadus saida	urn:lsid:marinespecies.org:taxname:126433	NA	NA	Preserved frozen -20 °C	Present	preservedSpecimen	October 2018	Total length	140	mm	Standard length	126	mm													Wet mass	14.35	g
IcefluxAllometry_ARC-965	PS106-89_1	78.4958	25.1101	20170716	BT	Boreogadus saida	urn:lsid:marinespecies.org:taxname:126433	NA	NA	Preserved frozen -20 °C	Present	preservedSpecimen	October 2018	Total length	136	mm	Standard length	126	mm													Wet mass	18.67	g
IcefluxAllometry_ARC-966	PS106-89_1	78.4958	25.1101	20170716	BT	Boreogadus saida	urn:lsid:marinespecies.org:taxname:126433	NA	NA	Preserved frozen -20 °C	Present	preservedSpecimen	October 2018	Total length	110	mm	Standard length	98	mm													Wet mass	8.73	g
IcefluxAllometry_ARC-967	PS106-89_1	78.4958	25.1101	20170716	BT	Boreogadus saida	urn:lsid:marinespecies.org:taxname:126433	NA	NA	Preserved frozen -20 °C	Present	preservedSpecimen	October 2018	Total length	135	mm	Standard length	121	mm													Wet mass	14.55	g
IcefluxAllometry_ARC-968	PS106-89_1	78.4958	25.1101	20170716	BT	Boreogadus saida	urn:lsid:marinespecies.org:taxname:126433	NA	NA	Preserved frozen -20 °C	Present	preservedSpecimen	October 2018	Total length	125	mm	Standard length	114	mm													Wet mass	12.85	g
IcefluxAllometry_ARC-969	PS106-90_1	78.689	24.4932	20170716	BT	Boreogadus saida	urn:lsid:marinespecies.org:taxname:126433	NA	NA	Preserved frozen -20 °C	Present	preservedSpecimen	October 2018	Total length	173	mm	Standard length	158	mm													Wet mass	35.85	g
IcefluxAllometry_ARC-970	PS106-90_1	78.689	24.4932	20170716	BT	Boreogadus saida	urn:lsid:marinespecies.org:taxname:126433	NA	M	Preserved frozen -20 °C	Present	preservedSpecimen	October 2018	Total length	182	mm	Standard length	165	mm													Wet mass	NA	g
IcefluxAllometry_ARC-971	PS106-90_1	78.689	24.4932	20170716	BT	Boreogadus saida	urn:lsid:marinespecies.org:taxname:126433	NA	NA	Preserved frozen -20 °C	Present	preservedSpecimen	October 2018	Total length	154	mm	Standard length	140	mm													Wet mass	27.81	g
IcefluxAllometry_ARC-972	PS106-90_1	78.689	24.4932	20170716	BT	Boreogadus saida	urn:lsid:marinespecies.org:taxname:126433	NA	F	Preserved frozen -20 °C	Present	preservedSpecimen	October 2018	Total length	158	mm	Standard length	145	mm													Wet mass	25.9	g
IcefluxAllometry_ARC-973	PS106-90_1	78.689	24.4932	20170716	BT	Boreogadus saida	urn:lsid:marinespecies.org:taxname:126433	NA	M	Preserved frozen -20 °C	Present	preservedSpecimen	October 2018	Total length	168	mm	Standard length	150	mm													Wet mass	30.26	g
IcefluxAllometry_ARC-974	PS106-90_1	78.689	24.4932	20170716	BT	Boreogadus saida	urn:lsid:marinespecies.org:taxname:126433	NA	NA	Preserved frozen -20 °C	Present	preservedSpecimen	October 2018	Total length	174	mm	Standard length	159	mm													Wet mass	30.06	g
IcefluxAllometry_ARC-975	PS106-90_1	78.689	24.4932	20170716	BT	Boreogadus saida	urn:lsid:marinespecies.org:taxname:126433	NA	M	Preserved frozen -20 °C	Present	preservedSpecimen	October 2018	Total length	165	mm	Standard length	150	mm													Wet mass	29.85	g
IcefluxAllometry_ARC-976	PS106-90_1	78.689	24.4932	20170716	BT	Boreogadus saida	urn:lsid:marinespecies.org:taxname:126433	NA	NA	Preserved frozen -20 °C	Present	preservedSpecimen	October 2018	Total length	177	mm	Standard length	160	mm													Wet mass	38.56	g
IcefluxAllometry_ARC-977	PS106-90_1	78.689	24.4932	20170716	BT	Boreogadus saida	urn:lsid:marinespecies.org:taxname:126433	NA	NA	Preserved frozen -20 °C	Present	preservedSpecimen	October 2018	Total length	175	mm	Standard length	160	mm													Wet mass	43.42	g
IcefluxAllometry_ARC-978	PS106-90_1	78.689	24.4932	20170716	BT	Boreogadus saida	urn:lsid:marinespecies.org:taxname:126433	NA	F	Preserved frozen -20 °C	Present	preservedSpecimen	October 2018	Total length	175	mm	Standard length	159	mm													Wet mass	31.21	g
IcefluxAllometry_ARC-979	PS106-91_1	78.7049	23.2822	20170716	BT	Boreogadus saida	urn:lsid:marinespecies.org:taxname:126433	NA	F	Preserved frozen -20 °C	Present	preservedSpecimen	October 2018	Total length	124	mm	Standard length	112	mm													Wet mass	10.9	g
IcefluxAllometry_ARC-980	PS106-91_1	78.7049	23.2822	20170716	BT	Boreogadus saida	urn:lsid:marinespecies.org:taxname:126433	J	NA	Preserved frozen -20 °C	Present	preservedSpecimen	October 2018	Total length	105	mm	Standard length	96	mm													Wet mass	8.59	g
IcefluxAllometry_ARC-981	PS106-91_1	78.7049	23.2822	20170716	BT	Boreogadus saida	urn:lsid:marinespecies.org:taxname:126433	NA	F	Preserved frozen -20 °C	Present	preservedSpecimen	October 2018	Total length	131	mm	Standard length	120	mm													Wet mass	18.71	g
IcefluxAllometry_ARC-982	PS106-91_1	78.7049	23.2822	20170716	BT	Boreogadus saida	urn:lsid:marinespecies.org:taxname:126433	NA	M	Preserved frozen -20 °C	Present	preservedSpecimen	October 2018	Total length	155	mm	Standard length	141	mm													Wet mass	24.31	g
IcefluxAllometry_ARC-983	PS106-91_1	78.7049	23.2822	20170716	BT	Boreogadus saida	urn:lsid:marinespecies.org:taxname:126433	NA	M	Preserved frozen -20 °C	Present	preservedSpecimen	October 2018	Total length	159	mm	Standard length	144	mm													Wet mass	23.94	g
IcefluxAllometry_ARC-984	PS106-91_1	78.7049	23.2822	20170716	BT	Boreogadus saida	urn:lsid:marinespecies.org:taxname:126433	NA	M	Preserved frozen -20 °C	Present	preservedSpecimen	October 2018	Total length	154	mm	Standard length	146	mm													Wet mass	23.87	g
IcefluxAllometry_ARC-985	PS106-91_1	78.7049	23.2822	20170716	BT	Boreogadus saida	urn:lsid:marinespecies.org:taxname:126433	NA	F	Preserved frozen -20 °C	Present	preservedSpecimen	October 2018	Total length	150	mm	Standard length	136	mm													Wet mass	21.08	g
IcefluxAllometry_ARC-986	PS106-91_1	78.7049	23.2822	20170716	BT	Boreogadus saida	urn:lsid:marinespecies.org:taxname:126433	NA	NA	Preserved frozen -20 °C	Present	preservedSpecimen	October 2018	Total length	116	mm	Standard length	106	mm													Wet mass	11.14	g
IcefluxAllometry_ARC-987	PS106-91_1	78.7049	23.2822	20170716	BT	Boreogadus saida	urn:lsid:marinespecies.org:taxname:126433	NA	NA	Preserved frozen -20 °C	Present	preservedSpecimen	October 2018	Total length	127	mm	Standard length	115	mm													Wet mass	14.32	g
IcefluxAllometry_ARC-988	PS106-93_1	78.4952	25.1091	20170717	BT	Boreogadus saida	urn:lsid:marinespecies.org:taxname:126433	J	M	Preserved frozen -20 °C	Present	preservedSpecimen	October 2018	Total length	116	mm	Standard length	107	mm													Wet mass	11.33	g
IcefluxAllometry_ARC-989	PS106-93_1	78.4952	25.1091	20170717	BT	Boreogadus saida	urn:lsid:marinespecies.org:taxname:126433	NA	F	Preserved frozen -20 °C	Present	preservedSpecimen	October 2018	Total length	134	mm	Standard length	121	mm													Wet mass	13.64	g
IcefluxAllometry_ARC-990	PS106-93_1	78.4952	25.1091	20170717	BT	Boreogadus saida	urn:lsid:marinespecies.org:taxname:126433	NA	F	Preserved frozen -20 °C	Present	preservedSpecimen	October 2018	Total length	105	mm	Standard length	96	mm													Wet mass	8.47	g
IcefluxAllometry_ARC-991	PS106-93_1	78.4952	25.1091	20170717	BT	Boreogadus saida	urn:lsid:marinespecies.org:taxname:126433	NA	F	Preserved frozen -20 °C	Present	preservedSpecimen	October 2018	Total length	136	mm	Standard length	123	mm													Wet mass	16.4	g
IcefluxAllometry_ARC-992	PS106-93_1	78.4952	25.1091	20170717	BT	Boreogadus saida	urn:lsid:marinespecies.org:taxname:126433	NA	F	Preserved frozen -20 °C	Present	preservedSpecimen	October 2018	Total length	141	mm	Standard length	127	mm													Wet mass	22.27	g
IcefluxAllometry_ARC-993	PS106-93_1	78.4952	25.1091	20170717	BT	Boreogadus saida	urn:lsid:marinespecies.org:taxname:126433	NA	M	Preserved frozen -20 °C	Present	preservedSpecimen	October 2018	Total length	140	mm	Standard length	128	mm													Wet mass	17.65	g
IcefluxAllometry_ARC-994	PS106-93_1	78.4952	25.1091	20170717	BT	Boreogadus saida	urn:lsid:marinespecies.org:taxname:126433	NA	M	Preserved frozen -20 °C	Present	preservedSpecimen	October 2018	Total length	132	mm	Standard length	120	mm													Wet mass	16.07	g
IcefluxAllometry_ARC-995	PS106-93_1	78.4952	25.1091	20170717	BT	Boreogadus saida	urn:lsid:marinespecies.org:taxname:126433	NA	F	Preserved frozen -20 °C	Present	preservedSpecimen	October 2018	Total length	141	mm	Standard length	127	mm													Wet mass	22.27	g
IcefluxAllometry_ARC-996	PS106-93_1	78.4952	25.1091	20170717	BT	Boreogadus saida	urn:lsid:marinespecies.org:taxname:126433	NA	M	Preserved frozen -20 °C	Present	preservedSpecimen	October 2018	Total length	116	mm	Standard length	107	mm													Wet mass	14.3	g
IcefluxAllometry_ARC-997	PS106-93_1	78.4952	25.1091	20170717	BT	Boreogadus saida	urn:lsid:marinespecies.org:taxname:126433	NA	F	Preserved frozen -20 °C	Present	preservedSpecimen	October 2018	Total length	125	mm	Standard length	113	mm													Wet mass	11.3	g
IcefluxAllometry_ARC-998	PS106-63_1	81.4612	32.8229	20170701	SUIT	Calanus hyperboreus	urn:lsid:marinespecies.org:taxname:104467	NA	NA	Preserved frozen -20 °C	Present	preservedSpecimen	October 2018																Dry mass	0.91	mg
IcefluxAllometry_ARC-999	PS106-63_1	81.4612	32.8229	20170701	SUIT	Calanus hyperboreus	urn:lsid:marinespecies.org:taxname:104467	NA	NA	Preserved frozen -20 °C	Present	preservedSpecimen	October 2018																Dry mass	1.11	mg
IcefluxAllometry_ARC-1000	PS106-63_1	81.4612	32.8229	20170701	SUIT	Calanus hyperboreus	urn:lsid:marinespecies.org:taxname:104467	NA	NA	Preserved frozen -20 °C	Present	preservedSpecimen	October 2018																Dry mass	0.45	mg
IcefluxAllometry_ARC-1001	PS106-63_1	81.4612	32.8229	20170701	SUIT	Calanus hyperboreus	urn:lsid:marinespecies.org:taxname:104467	NA	NA	Preserved frozen -20 °C	Present	preservedSpecimen	October 2018																Dry mass	0.74	mg
IcefluxAllometry_ARC-1002	PS106-63_1	81.4612	32.8229	20170701	SUIT	Calanus hyperboreus	urn:lsid:marinespecies.org:taxname:104467	NA	NA	Preserved frozen -20 °C	Present	preservedSpecimen	October 2018																Dry mass	0.66	mg
IcefluxAllometry_ARC-1003	PS106-63_1	81.4612	32.8229	20170701	SUIT	Calanus hyperboreus	urn:lsid:marinespecies.org:taxname:104467	NA	NA	Preserved frozen -20 °C	Present	preservedSpecimen	October 2018																Dry mass	0.59	mg
IcefluxAllometry_ARC-1004	PS106-63_1	81.4612	32.8229	20170701	SUIT	Calanus hyperboreus	urn:lsid:marinespecies.org:taxname:104467	NA	NA	Preserved frozen -20 °C	Present	preservedSpecimen	October 2018																Dry mass	0.86	mg
IcefluxAllometry_ARC-1005	PS106-63_1	81.4612	32.8229	20170701	SUIT	Calanus hyperboreus	urn:lsid:marinespecies.org:taxname:104467	NA	NA	Preserved frozen -20 °C	Present	preservedSpecimen	October 2018																Dry mass	0.55	mg
IcefluxAllometry_ARC-1006	PS106-63_1	81.4612	32.8229	20170701	SUIT	Calanus hyperboreus	urn:lsid:marinespecies.org:taxname:104467	NA	NA	Preserved frozen -20 °C	Present	preservedSpecimen	October 2018																Dry mass	0.38	mg
IcefluxAllometry_ARC-1007	PS106-63_1	81.4612	32.8229	20170701	SUIT	Calanus hyperboreus	urn:lsid:marinespecies.org:taxname:104467	NA	NA	Preserved frozen -20 °C	Present	preservedSpecimen	October 2018																Dry mass	0.55	mg
IcefluxAllometry_ARC-1008	PS106-63_1	81.4612	32.8229	20170701	SUIT	Calanus hyperboreus	urn:lsid:marinespecies.org:taxname:104467	NA	NA	Preserved frozen -20 °C	Present	preservedSpecimen	October 2018																Dry mass	0.72	mg
IcefluxAllometry_ARC-1009	PS106-63_1	81.4612	32.8229	20170701	SUIT	Calanus hyperboreus	urn:lsid:marinespecies.org:taxname:104467	NA	NA	Preserved frozen -20 °C	Present	preservedSpecimen	October 2018																Dry mass	0.35	mg
IcefluxAllometry_ARC-1010	PS106-63_1	81.4612	32.8229	20170701	SUIT	Calanus hyperboreus	urn:lsid:marinespecies.org:taxname:104467	NA	NA	Preserved frozen -20 °C	Present	preservedSpecimen	October 2018																Dry mass	0.46	mg
IcefluxAllometry_ARC-1011	PS106-63_1	81.4612	32.8229	20170701	SUIT	Calanus hyperboreus	urn:lsid:marinespecies.org:taxname:104467	NA	NA	Preserved frozen -20 °C	Present	preservedSpecimen	October 2018																Dry mass	0.42	mg
IcefluxAllometry_ARC-1012	PS106-65_3	81.595	33.249	20170702	RMT	Calanus hyperboreus	urn:lsid:marinespecies.org:taxname:104467	Adult	Female	Preserved frozen -20 °C	Present	preservedSpecimen	October 2018																Dry mass	1.29	mg
IcefluxAllometry_ARC-1013	PS106-65_3	81.595	33.249	20170702	RMT	Calanus hyperboreus	urn:lsid:marinespecies.org:taxname:104467	Adult	Female	Preserved frozen -20 °C	Present	preservedSpecimen	October 2018																Dry mass	1.85	mg
IcefluxAllometry_ARC-1014	PS106-65_3	81.595	33.249	20170702	RMT	Calanus hyperboreus	urn:lsid:marinespecies.org:taxname:104467	Adult	Female	Preserved frozen -20 °C	Present	preservedSpecimen	October 2018																Dry mass	1.72	mg
IcefluxAllometry_ARC-1015	PS106-65_3	81.595	33.249	20170702	RMT	Calanus hyperboreus	urn:lsid:marinespecies.org:taxname:104467	Adult	Female	Preserved frozen -20 °C	Present	preservedSpecimen	October 2018																Dry mass	1.56	mg
IcefluxAllometry_ARC-1016	PS106-65_3	81.595	33.249	20170702	RMT	Calanus hyperboreus	urn:lsid:marinespecies.org:taxname:104467	Adult	Female	Preserved frozen -20 °C	Present	preservedSpecimen	October 2018																Dry mass	1.41	mg
IcefluxAllometry_ARC-1017	PS106-65_3	81.595	33.249	20170702	RMT	Calanus hyperboreus	urn:lsid:marinespecies.org:taxname:104467	Adult	Female	Preserved frozen -20 °C	Present	preservedSpecimen	October 2018																Dry mass	1.58	mg
IcefluxAllometry_ARC-1018	PS106-65_3	81.595	33.249	20170702	RMT	Calanus hyperboreus	urn:lsid:marinespecies.org:taxname:104467	Adult	Female	Preserved frozen -20 °C	Present	preservedSpecimen	October 2018																Dry mass	1.36	mg
IcefluxAllometry_ARC-1019	PS106-65_3	81.595	33.249	20170702	RMT	Calanus hyperboreus	urn:lsid:marinespecies.org:taxname:104467	Adult	Female	Preserved frozen -20 °C	Present	preservedSpecimen	October 2018																Dry mass	2.48	mg
IcefluxAllometry_ARC-1020	PS106-65_3	81.595	33.249	20170702	RMT	Calanus hyperboreus	urn:lsid:marinespecies.org:taxname:104467	Adult	Female	Preserved frozen -20 °C	Present	preservedSpecimen	October 2018																Dry mass	1.36	mg
IcefluxAllometry_ARC-1021	PS106-65_3	81.595	33.249	20170702	RMT	Calanus hyperboreus	urn:lsid:marinespecies.org:taxname:104467	Adult	Female	Preserved frozen -20 °C	Present	preservedSpecimen	October 2018																Dry mass	1.84	mg
IcefluxAllometry_ARC-1022	PS106-65_3	81.595	33.249	20170702	RMT	Calanus hyperboreus	urn:lsid:marinespecies.org:taxname:104467	Adult	Female	Preserved frozen -20 °C	Present	preservedSpecimen	October 2018																Dry mass	0.97	mg
IcefluxAllometry_ARC-1023	PS106-66_4	81.6616	32.2981	20170702	SUIT	Calanus hyperboreus	urn:lsid:marinespecies.org:taxname:104467	Adult	Female	Preserved frozen -20 °C	Present	preservedSpecimen	October 2018																Dry mass	1.55	mg
IcefluxAllometry_ARC-1024	PS106-66_4	81.6616	32.2981	20170702	SUIT	Calanus hyperboreus	urn:lsid:marinespecies.org:taxname:104467	Adult	Female	Preserved frozen -20 °C	Present	preservedSpecimen	October 2018																Dry mass	1.3	mg
IcefluxAllometry_ARC-1025	PS106-66_4	81.6616	32.2981	20170702	SUIT	Calanus hyperboreus	urn:lsid:marinespecies.org:taxname:104467	Adult	Female	Preserved frozen -20 °C	Present	preservedSpecimen	October 2018																Dry mass	1.07	mg
IcefluxAllometry_ARC-1026	PS106-66_4	81.6616	32.2981	20170702	SUIT	Calanus hyperboreus	urn:lsid:marinespecies.org:taxname:104467	Adult	Female	Preserved frozen -20 °C	Present	preservedSpecimen	October 2018																Dry mass	1.4	mg
IcefluxAllometry_ARC-1027	PS106-66_4	81.6616	32.2981	20170702	SUIT	Calanus hyperboreus	urn:lsid:marinespecies.org:taxname:104467	Adult	Female	Preserved frozen -20 °C	Present	preservedSpecimen	October 2018																Dry mass	1.08	mg
IcefluxAllometry_ARC-1028	PS106-66_4	81.6616	32.2981	20170702	SUIT	Calanus hyperboreus	urn:lsid:marinespecies.org:taxname:104467	Adult	Female	Preserved frozen -20 °C	Present	preservedSpecimen	October 2018																Dry mass	1.26	mg
IcefluxAllometry_ARC-1029	PS106-66_4	81.6616	32.2981	20170702	SUIT	Calanus hyperboreus	urn:lsid:marinespecies.org:taxname:104467	Adult	Female	Preserved frozen -20 °C	Present	preservedSpecimen	October 2018																Dry mass	1.84	mg
IcefluxAllometry_ARC-1030	PS106-66_4	81.6616	32.2981	20170702	SUIT	Calanus hyperboreus	urn:lsid:marinespecies.org:taxname:104467	Adult	Female	Preserved frozen -20 °C	Present	preservedSpecimen	October 2018																Dry mass	1.33	mg
IcefluxAllometry_ARC-1031	PS106-66_4	81.6616	32.2981	20170702	SUIT	Calanus hyperboreus	urn:lsid:marinespecies.org:taxname:104467	Adult	Female	Preserved frozen -20 °C	Present	preservedSpecimen	October 2018																Dry mass	1.25	mg
IcefluxAllometry_ARC-1032	PS106-66_4	81.6616	32.2981	20170702	SUIT	Calanus hyperboreus	urn:lsid:marinespecies.org:taxname:104467	Adult	Female	Preserved frozen -20 °C	Present	preservedSpecimen	October 2018																Dry mass	1.83	mg
IcefluxAllometry_ARC-1033	PS106-66_4	81.6616	32.2981	20170702	SUIT	Calanus hyperboreus	urn:lsid:marinespecies.org:taxname:104467	Adult	Female	Preserved frozen -20 °C	Present	preservedSpecimen	October 2018																Dry mass	1.16	mg
IcefluxAllometry_ARC-1034	PS106-66_4	81.6616	32.2981	20170702	SUIT	Calanus hyperboreus	urn:lsid:marinespecies.org:taxname:104467	Adult	Female	Preserved frozen -20 °C	Present	preservedSpecimen	October 2018																Dry mass	1.51	mg
IcefluxAllometry_ARC-1035	PS106-67_5	81.9632	32.5093	20170703	SUIT	Calanus hyperboreus	urn:lsid:marinespecies.org:taxname:104467	Adult	Female	Preserved frozen -20 °C	Present	preservedSpecimen	October 2018																Dry mass	1.02	mg
IcefluxAllometry_ARC-1036	PS106-67_5	81.9632	32.5093	20170703	SUIT	Calanus hyperboreus	urn:lsid:marinespecies.org:taxname:104467	Adult	Female	Preserved frozen -20 °C	Present	preservedSpecimen	October 2018																Dry mass	1.44	mg
IcefluxAllometry_ARC-1037	PS106-67_5	81.9632	32.5093	20170703	SUIT	Calanus hyperboreus	urn:lsid:marinespecies.org:taxname:104467	Adult	Female	Preserved frozen -20 °C	Present	preservedSpecimen	October 2018																Dry mass	1.21	mg
IcefluxAllometry_ARC-1038	PS106-67_5	81.9632	32.5093	20170703	SUIT	Calanus hyperboreus	urn:lsid:marinespecies.org:taxname:104467	Adult	Female	Preserved frozen -20 °C	Present	preservedSpecimen	October 2018																Dry mass	1.07	mg
IcefluxAllometry_ARC-1039	PS106-67_5	81.9632	32.5093	20170703	SUIT	Calanus hyperboreus	urn:lsid:marinespecies.org:taxname:104467	Adult	Female	Preserved frozen -20 °C	Present	preservedSpecimen	October 2018																Dry mass	1.17	mg
IcefluxAllometry_ARC-1040	PS106-67_5	81.9632	32.5093	20170703	SUIT	Calanus hyperboreus	urn:lsid:marinespecies.org:taxname:104467	Adult	Female	Preserved frozen -20 °C	Present	preservedSpecimen	October 2018																Dry mass	1.19	mg
IcefluxAllometry_ARC-1041	PS106-67_5	81.9632	32.5093	20170703	SUIT	Calanus hyperboreus	urn:lsid:marinespecies.org:taxname:104467	Adult	Female	Preserved frozen -20 °C	Present	preservedSpecimen	October 2018																Dry mass	1.11	mg
IcefluxAllometry_ARC-1042	PS106-67_5	81.9632	32.5093	20170703	SUIT	Calanus hyperboreus	urn:lsid:marinespecies.org:taxname:104467	Adult	Female	Preserved frozen -20 °C	Present	preservedSpecimen	October 2018																Dry mass	1.26	mg
IcefluxAllometry_ARC-1043	PS106-67_5	81.9632	32.5093	20170703	SUIT	Calanus hyperboreus	urn:lsid:marinespecies.org:taxname:104467	Adult	Female	Preserved frozen -20 °C	Present	preservedSpecimen	October 2018																Dry mass	1.34	mg
IcefluxAllometry_ARC-1044	PS106-68_5	82.3395	33.031	20170704	SUIT	Calanus hyperboreus	urn:lsid:marinespecies.org:taxname:104467	Adult	Female	Preserved frozen -20 °C	Present	preservedSpecimen	October 2018																Dry mass	2.76	mg
IcefluxAllometry_ARC-1045	PS106-68_5	82.3395	33.031	20170704	SUIT	Calanus hyperboreus	urn:lsid:marinespecies.org:taxname:104467	Adult	Female	Preserved frozen -20 °C	Present	preservedSpecimen	October 2018																Dry mass	1.4	mg
IcefluxAllometry_ARC-1046	PS106-68_5	82.3395	33.031	20170704	SUIT	Calanus hyperboreus	urn:lsid:marinespecies.org:taxname:104467	Adult	Female	Preserved frozen -20 °C	Present	preservedSpecimen	October 2018																Dry mass	2.38	mg
IcefluxAllometry_ARC-1047	PS106-68_5	82.3395	33.031	20170704	SUIT	Calanus hyperboreus	urn:lsid:marinespecies.org:taxname:104467	Adult	Female	Preserved frozen -20 °C	Present	preservedSpecimen	October 2018																Dry mass	1.63	mg
IcefluxAllometry_ARC-1048	PS106-68_5	82.3395	33.031	20170704	SUIT	Calanus hyperboreus	urn:lsid:marinespecies.org:taxname:104467	Adult	Female	Preserved frozen -20 °C	Present	preservedSpecimen	October 2018																Dry mass	1.21	mg
IcefluxAllometry_ARC-1049	PS106-68_5	82.3395	33.031	20170704	SUIT	Calanus hyperboreus	urn:lsid:marinespecies.org:taxname:104467	Adult	Female	Preserved frozen -20 °C	Present	preservedSpecimen	October 2018																Dry mass	1.14	mg
IcefluxAllometry_ARC-1050	PS106-68_5	82.3395	33.031	20170704	SUIT	Calanus hyperboreus	urn:lsid:marinespecies.org:taxname:104467	Adult	Female	Preserved frozen -20 °C	Present	preservedSpecimen	October 2018																Dry mass	1.49	mg
IcefluxAllometry_ARC-1051	PS106-68_5	82.3395	33.031	20170704	SUIT	Calanus hyperboreus	urn:lsid:marinespecies.org:taxname:104467	Adult	Female	Preserved frozen -20 °C	Present	preservedSpecimen	October 2018																Dry mass	1.88	mg
IcefluxAllometry_ARC-1052	PS106-68_5	82.3395	33.031	20170704	SUIT	Calanus hyperboreus	urn:lsid:marinespecies.org:taxname:104467	Adult	Female	Preserved frozen -20 °C	Present	preservedSpecimen	October 2018																Dry mass	1.68	mg
IcefluxAllometry_ARC-1053	PS106-68_5	82.3395	33.031	20170704	SUIT	Calanus hyperboreus	urn:lsid:marinespecies.org:taxname:104467	Adult	Female	Preserved frozen -20 °C	Present	preservedSpecimen	October 2018																Dry mass	1.51	mg
IcefluxAllometry_ARC-1054	PS106-72_1	83.5012	32.9812	20170706	RMT	Calanus hyperboreus	urn:lsid:marinespecies.org:taxname:104467	Adult	Female	Preserved frozen -20 °C	Present	preservedSpecimen	October 2018																Dry mass	1.85	mg
IcefluxAllometry_ARC-1055	PS106-72_1	83.5012	32.9812	20170706	RMT	Calanus hyperboreus	urn:lsid:marinespecies.org:taxname:104467	Adult	Female	Preserved frozen -20 °C	Present	preservedSpecimen	October 2018																Dry mass	2.15	mg
IcefluxAllometry_ARC-1056	PS106-72_1	83.5012	32.9812	20170706	RMT	Calanus hyperboreus	urn:lsid:marinespecies.org:taxname:104467	Adult	Female	Preserved frozen -20 °C	Present	preservedSpecimen	October 2018																Dry mass	1.74	mg
IcefluxAllometry_ARC-1057	PS106-72_1	83.5012	32.9812	20170706	RMT	Calanus hyperboreus	urn:lsid:marinespecies.org:taxname:104467	Adult	Female	Preserved frozen -20 °C	Present	preservedSpecimen	October 2018																Dry mass	3.11	mg
IcefluxAllometry_ARC-1058	PS106-72_1	83.5012	32.9812	20170706	RMT	Calanus hyperboreus	urn:lsid:marinespecies.org:taxname:104467	Adult	Female	Preserved frozen -20 °C	Present	preservedSpecimen	October 2018																Dry mass	2.19	mg
IcefluxAllometry_ARC-1059	PS106-72_1	83.5012	32.9812	20170706	RMT	Calanus hyperboreus	urn:lsid:marinespecies.org:taxname:104467	Adult	Female	Preserved frozen -20 °C	Present	preservedSpecimen	October 2018																Dry mass	2.14	mg
IcefluxAllometry_ARC-1060	PS106-72_1	83.5012	32.9812	20170706	RMT	Calanus hyperboreus	urn:lsid:marinespecies.org:taxname:104467	Adult	Female	Preserved frozen -20 °C	Present	preservedSpecimen	October 2018																Dry mass	1.98	mg
IcefluxAllometry_ARC-1061	PS106-72_1	83.5012	32.9812	20170706	RMT	Calanus hyperboreus	urn:lsid:marinespecies.org:taxname:104467	Adult	Female	Preserved frozen -20 °C	Present	preservedSpecimen	October 2018																Dry mass	2.42	mg
IcefluxAllometry_ARC-1062	PS106-72_1	83.5012	32.9812	20170706	RMT	Calanus hyperboreus	urn:lsid:marinespecies.org:taxname:104467	Adult	Female	Preserved frozen -20 °C	Present	preservedSpecimen	October 2018																Dry mass	1.8	mg
IcefluxAllometry_ARC-1063	PS106-72_1	83.5012	32.9812	20170706	RMT	Calanus hyperboreus	urn:lsid:marinespecies.org:taxname:104467	Adult	Female	Preserved frozen -20 °C	Present	preservedSpecimen	October 2018																Dry mass	3.49	mg
IcefluxAllometry_ARC-1064	PS106-72_1	83.5012	32.9812	20170706	RMT	Calanus hyperboreus	urn:lsid:marinespecies.org:taxname:104467	Adult	Female	Preserved frozen -20 °C	Present	preservedSpecimen	October 2018																Dry mass	2.27	mg
IcefluxAllometry_ARC-1065	PS106-72_1	83.5012	32.9812	20170706	RMT	Calanus hyperboreus	urn:lsid:marinespecies.org:taxname:104467	Adult	Female	Preserved frozen -20 °C	Present	preservedSpecimen	October 2018																Dry mass	2.12	mg
IcefluxAllometry_ARC-1066	PS106-72_5	83.493	33.1069	20170706	SUIT	Calanus hyperboreus	urn:lsid:marinespecies.org:taxname:104467	Adult	Female	Preserved frozen -20 °C	Present	preservedSpecimen	October 2018																Dry mass	3.03	mg
IcefluxAllometry_ARC-1067	PS106-72_5	83.493	33.1069	20170706	SUIT	Calanus hyperboreus	urn:lsid:marinespecies.org:taxname:104467	Adult	Female	Preserved frozen -20 °C	Present	preservedSpecimen	October 2018																Dry mass	3.33	mg
IcefluxAllometry_ARC-1068	PS106-72_5	83.493	33.1069	20170706	SUIT	Calanus hyperboreus	urn:lsid:marinespecies.org:taxname:104467	Adult	Female	Preserved frozen -20 °C	Present	preservedSpecimen	October 2018																Dry mass	2.29	mg
IcefluxAllometry_ARC-1069	PS106-72_5	83.493	33.1069	20170706	SUIT	Calanus hyperboreus	urn:lsid:marinespecies.org:taxname:104467	Adult	Female	Preserved frozen -20 °C	Present	preservedSpecimen	October 2018																Dry mass	2.69	mg
IcefluxAllometry_ARC-1070	PS106-72_5	83.493	33.1069	20170706	SUIT	Calanus hyperboreus	urn:lsid:marinespecies.org:taxname:104467	Adult	Female	Preserved frozen -20 °C	Present	preservedSpecimen	October 2018																Dry mass	1.92	mg
IcefluxAllometry_ARC-1071	PS106-72_5	83.493	33.1069	20170706	SUIT	Calanus hyperboreus	urn:lsid:marinespecies.org:taxname:104467	Adult	Female	Preserved frozen -20 °C	Present	preservedSpecimen	October 2018																Dry mass	2.06	mg
IcefluxAllometry_ARC-1072	PS106-72_5	83.493	33.1069	20170706	SUIT	Calanus hyperboreus	urn:lsid:marinespecies.org:taxname:104467	Adult	Female	Preserved frozen -20 °C	Present	preservedSpecimen	October 2018																Dry mass	1.86	mg
IcefluxAllometry_ARC-1073	PS106-72_5	83.493	33.1069	20170706	SUIT	Calanus hyperboreus	urn:lsid:marinespecies.org:taxname:104467	Adult	Female	Preserved frozen -20 °C	Present	preservedSpecimen	October 2018																Dry mass	1.81	mg
IcefluxAllometry_ARC-1074	PS106-72_5	83.493	33.1069	20170706	SUIT	Calanus hyperboreus	urn:lsid:marinespecies.org:taxname:104467	Adult	Female	Preserved frozen -20 °C	Present	preservedSpecimen	October 2018																Dry mass	1.68	mg
IcefluxAllometry_ARC-1075	PS106-72_5	83.493	33.1069	20170706	SUIT	Calanus hyperboreus	urn:lsid:marinespecies.org:taxname:104467	Adult	Female	Preserved frozen -20 °C	Present	preservedSpecimen	October 2018																Dry mass	1.13	mg
IcefluxAllometry_ARC-1076	PS106-72_5	83.493	33.1069	20170706	SUIT	Calanus hyperboreus	urn:lsid:marinespecies.org:taxname:104467	Adult	Female	Preserved frozen -20 °C	Present	preservedSpecimen	October 2018																Dry mass	1.8	mg
IcefluxAllometry_ARC-1077	PS106-74_4	83.4679	28.0852	20170708	RMT	Calanus hyperboreus	urn:lsid:marinespecies.org:taxname:104467	Adult	Female	Preserved frozen -20 °C	Present	preservedSpecimen	October 2018																Dry mass	2.05	mg
IcefluxAllometry_ARC-1078	PS106-74_4	83.4679	28.0852	20170708	RMT	Calanus hyperboreus	urn:lsid:marinespecies.org:taxname:104467	Adult	Female	Preserved frozen -20 °C	Present	preservedSpecimen	October 2018																Dry mass	5.38	mg
IcefluxAllometry_ARC-1079	PS106-74_4	83.4679	28.0852	20170708	RMT	Calanus hyperboreus	urn:lsid:marinespecies.org:taxname:104467	Adult	Female	Preserved frozen -20 °C	Present	preservedSpecimen	October 2018																Dry mass	5.43	mg
IcefluxAllometry_ARC-1080	PS106-74_4	83.4679	28.0852	20170708	RMT	Calanus hyperboreus	urn:lsid:marinespecies.org:taxname:104467	Adult	Female	Preserved frozen -20 °C	Present	preservedSpecimen	October 2018																Dry mass	2.79	mg
IcefluxAllometry_ARC-1081	PS106-74_4	83.4679	28.0852	20170708	RMT	Calanus hyperboreus	urn:lsid:marinespecies.org:taxname:104467	Adult	Female	Preserved frozen -20 °C	Present	preservedSpecimen	October 2018																Dry mass	3.68	mg
IcefluxAllometry_ARC-1082	PS106-74_4	83.4679	28.0852	20170708	RMT	Calanus hyperboreus	urn:lsid:marinespecies.org:taxname:104467	Adult	Female	Preserved frozen -20 °C	Present	preservedSpecimen	October 2018																Dry mass	2.07	mg
IcefluxAllometry_ARC-1083	PS106-74_4	83.4679	28.0852	20170708	RMT	Calanus hyperboreus	urn:lsid:marinespecies.org:taxname:104467	Adult	Female	Preserved frozen -20 °C	Present	preservedSpecimen	October 2018																Dry mass	4.04	mg
IcefluxAllometry_ARC-1084	PS106-74_4	83.4679	28.0852	20170708	RMT	Calanus hyperboreus	urn:lsid:marinespecies.org:taxname:104467	Adult	Female	Preserved frozen -20 °C	Present	preservedSpecimen	October 2018																Dry mass	2.05	mg
IcefluxAllometry_ARC-1085	PS106-74_4	83.4679	28.0852	20170708	RMT	Calanus hyperboreus	urn:lsid:marinespecies.org:taxname:104467	Adult	Female	Preserved frozen -20 °C	Present	preservedSpecimen	October 2018																Dry mass	4	mg
IcefluxAllometry_ARC-1086	PS106-74_4	83.4679	28.0852	20170708	RMT	Calanus hyperboreus	urn:lsid:marinespecies.org:taxname:104467	Adult	Female	Preserved frozen -20 °C	Present	preservedSpecimen	October 2018																Dry mass	2.97	mg
IcefluxAllometry_ARC-1087	PS106-74_4	83.4679	28.0852	20170708	RMT	Calanus hyperboreus	urn:lsid:marinespecies.org:taxname:104467	Adult	Female	Preserved frozen -20 °C	Present	preservedSpecimen	October 2018																Dry mass	4.21	mg
IcefluxAllometry_ARC-1088	PS106-74_4	83.4679	28.0852	20170708	RMT	Calanus hyperboreus	urn:lsid:marinespecies.org:taxname:104467	Adult	Female	Preserved frozen -20 °C	Present	preservedSpecimen	October 2018																Dry mass	2.75	mg
IcefluxAllometry_ARC-1089	PS106-75_5	82.9634	25.1364	20170709	RMT	Calanus hyperboreus	urn:lsid:marinespecies.org:taxname:104467	Adult	Female	Preserved frozen -20 °C	Present	preservedSpecimen	October 2018																Dry mass	1.71	mg
IcefluxAllometry_ARC-1090	PS106-75_5	82.9634	25.1364	20170709	RMT	Calanus hyperboreus	urn:lsid:marinespecies.org:taxname:104467	Adult	Female	Preserved frozen -20 °C	Present	preservedSpecimen	October 2018																Dry mass	3.54	mg
IcefluxAllometry_ARC-1091	PS106-75_5	82.9634	25.1364	20170709	RMT	Calanus hyperboreus	urn:lsid:marinespecies.org:taxname:104467	Adult	Female	Preserved frozen -20 °C	Present	preservedSpecimen	October 2018																Dry mass	2.82	mg
IcefluxAllometry_ARC-1092	PS106-75_5	82.9634	25.1364	20170709	RMT	Calanus hyperboreus	urn:lsid:marinespecies.org:taxname:104467	Adult	Female	Preserved frozen -20 °C	Present	preservedSpecimen	October 2018																Dry mass	4.22	mg
IcefluxAllometry_ARC-1093	PS106-75_5	82.9634	25.1364	20170709	RMT	Calanus hyperboreus	urn:lsid:marinespecies.org:taxname:104467	Adult	Female	Preserved frozen -20 °C	Present	preservedSpecimen	October 2018																Dry mass	2.27	mg
IcefluxAllometry_ARC-1094	PS106-75_5	82.9634	25.1364	20170709	RMT	Calanus hyperboreus	urn:lsid:marinespecies.org:taxname:104467	Adult	Female	Preserved frozen -20 °C	Present	preservedSpecimen	October 2018																Dry mass	1.99	mg
IcefluxAllometry_ARC-1095	PS106-75_5	82.9634	25.1364	20170709	RMT	Calanus hyperboreus	urn:lsid:marinespecies.org:taxname:104467	Adult	Female	Preserved frozen -20 °C	Present	preservedSpecimen	October 2018																Dry mass	1.71	mg
IcefluxAllometry_ARC-1096	PS106-75_5	82.9634	25.1364	20170709	RMT	Calanus hyperboreus	urn:lsid:marinespecies.org:taxname:104467	Adult	Female	Preserved frozen -20 °C	Present	preservedSpecimen	October 2018																Dry mass	2.04	mg
IcefluxAllometry_ARC-1097	PS106-75_5	82.9634	25.1364	20170709	RMT	Calanus hyperboreus	urn:lsid:marinespecies.org:taxname:104467	Adult	Female	Preserved frozen -20 °C	Present	preservedSpecimen	October 2018																Dry mass	1.77	mg
IcefluxAllometry_ARC-1098	PS106-75_5	82.9634	25.1364	20170709	RMT	Calanus hyperboreus	urn:lsid:marinespecies.org:taxname:104467	Adult	Female	Preserved frozen -20 °C	Present	preservedSpecimen	October 2018																Dry mass	1.52	mg
IcefluxAllometry_ARC-1099	PS106-75_5	82.9634	25.1364	20170709	RMT	Calanus hyperboreus	urn:lsid:marinespecies.org:taxname:104467	Adult	Female	Preserved frozen -20 °C	Present	preservedSpecimen	October 2018																Dry mass	2.69	mg
IcefluxAllometry_ARC-1100	PS106-75_5	82.9634	25.1364	20170709	RMT	Calanus hyperboreus	urn:lsid:marinespecies.org:taxname:104467	Adult	Female	Preserved frozen -20 °C	Present	preservedSpecimen	October 2018																Dry mass	3.24	mg
IcefluxAllometry_ARC-1101	PS106-76_3	82.4896	18.2268	20170710	RMT	Calanus hyperboreus	urn:lsid:marinespecies.org:taxname:104467	Adult	Female	Preserved frozen -20 °C	Present	preservedSpecimen	October 2018																Dry mass	4.57	mg
IcefluxAllometry_ARC-1102	PS106-76_3	82.4896	18.2268	20170710	RMT	Calanus hyperboreus	urn:lsid:marinespecies.org:taxname:104467	Adult	Female	Preserved frozen -20 °C	Present	preservedSpecimen	October 2018																Dry mass	2.2	mg
IcefluxAllometry_ARC-1103	PS106-76_3	82.4896	18.2268	20170710	RMT	Calanus hyperboreus	urn:lsid:marinespecies.org:taxname:104467	Adult	Female	Preserved frozen -20 °C	Present	preservedSpecimen	October 2018																Dry mass	3.8	mg
IcefluxAllometry_ARC-1104	PS106-76_3	82.4896	18.2268	20170710	RMT	Calanus hyperboreus	urn:lsid:marinespecies.org:taxname:104467	Adult	Female	Preserved frozen -20 °C	Present	preservedSpecimen	October 2018																Dry mass	1.74	mg
IcefluxAllometry_ARC-1105	PS106-76_3	82.4896	18.2268	20170710	RMT	Calanus hyperboreus	urn:lsid:marinespecies.org:taxname:104467	Adult	Female	Preserved frozen -20 °C	Present	preservedSpecimen	October 2018																Dry mass	5.21	mg
IcefluxAllometry_ARC-1106	PS106-76_3	82.4896	18.2268	20170710	RMT	Calanus hyperboreus	urn:lsid:marinespecies.org:taxname:104467	Adult	Female	Preserved frozen -20 °C	Present	preservedSpecimen	October 2018																Dry mass	2.99	mg
IcefluxAllometry_ARC-1107	PS106-76_3	82.4896	18.2268	20170710	RMT	Calanus hyperboreus	urn:lsid:marinespecies.org:taxname:104467	Adult	Female	Preserved frozen -20 °C	Present	preservedSpecimen	October 2018																Dry mass	2.38	mg
IcefluxAllometry_ARC-1108	PS106-76_3	82.4896	18.2268	20170710	RMT	Calanus hyperboreus	urn:lsid:marinespecies.org:taxname:104467	Adult	Female	Preserved frozen -20 °C	Present	preservedSpecimen	October 2018																Dry mass	2.81	mg
IcefluxAllometry_ARC-1109	PS106-76_3	82.4896	18.2268	20170710	RMT	Calanus hyperboreus	urn:lsid:marinespecies.org:taxname:104467	Adult	Female	Preserved frozen -20 °C	Present	preservedSpecimen	October 2018																Dry mass	2.82	mg
IcefluxAllometry_ARC-1110	PS106-76_3	82.4896	18.2268	20170710	RMT	Calanus hyperboreus	urn:lsid:marinespecies.org:taxname:104467	Adult	Female	Preserved frozen -20 °C	Present	preservedSpecimen	October 2018																Dry mass	1.63	mg
IcefluxAllometry_ARC-1111	PS106-76_3	82.4896	18.2268	20170710	RMT	Calanus hyperboreus	urn:lsid:marinespecies.org:taxname:104467	Adult	Female	Preserved frozen -20 °C	Present	preservedSpecimen	October 2018																Dry mass	1.71	mg
IcefluxAllometry_ARC-1112	PS106-76_3	82.4896	18.2268	20170710	RMT	Calanus hyperboreus	urn:lsid:marinespecies.org:taxname:104467	Adult	Female	Preserved frozen -20 °C	Present	preservedSpecimen	October 2018																Dry mass	3.12	mg
IcefluxAllometry_ARC-1113	PS106-77_2	82.2528	17.8596	20170710	SUIT	Calanus hyperboreus	urn:lsid:marinespecies.org:taxname:104467	Adult	Female	Preserved frozen -20 °C	Present	preservedSpecimen	October 2018																Dry mass	1.49	mg
IcefluxAllometry_ARC-1114	PS106-77_2	82.2528	17.8596	20170710	SUIT	Calanus hyperboreus	urn:lsid:marinespecies.org:taxname:104467	Adult	Female	Preserved frozen -20 °C	Present	preservedSpecimen	October 2018																Dry mass	1.77	mg
IcefluxAllometry_ARC-1115	PS106-77_2	82.2528	17.8596	20170710	SUIT	Calanus hyperboreus	urn:lsid:marinespecies.org:taxname:104467	Adult	Female	Preserved frozen -20 °C	Present	preservedSpecimen	October 2018																Dry mass	2.72	mg
IcefluxAllometry_ARC-1116	PS106-77_2	82.2528	17.8596	20170710	SUIT	Calanus hyperboreus	urn:lsid:marinespecies.org:taxname:104467	Adult	Female	Preserved frozen -20 °C	Present	preservedSpecimen	October 2018																Dry mass	1.85	mg
IcefluxAllometry_ARC-1117	PS106-77_2	82.2528	17.8596	20170710	SUIT	Calanus hyperboreus	urn:lsid:marinespecies.org:taxname:104467	Adult	Female	Preserved frozen -20 °C	Present	preservedSpecimen	October 2018																Dry mass	1.61	mg
IcefluxAllometry_ARC-1118	PS106-77_2	82.2528	17.8596	20170710	SUIT	Calanus hyperboreus	urn:lsid:marinespecies.org:taxname:104467	Adult	Female	Preserved frozen -20 °C	Present	preservedSpecimen	October 2018																Dry mass	2.02	mg
IcefluxAllometry_ARC-1119	PS106-77_2	82.2528	17.8596	20170710	SUIT	Calanus hyperboreus	urn:lsid:marinespecies.org:taxname:104467	Adult	Female	Preserved frozen -20 °C	Present	preservedSpecimen	October 2018																Dry mass	1.33	mg
IcefluxAllometry_ARC-1120	PS106-77_2	82.2528	17.8596	20170710	SUIT	Calanus hyperboreus	urn:lsid:marinespecies.org:taxname:104467	Adult	Female	Preserved frozen -20 °C	Present	preservedSpecimen	October 2018																Dry mass	2.12	mg
IcefluxAllometry_ARC-1121	PS106-77_2	82.2528	17.8596	20170710	SUIT	Calanus hyperboreus	urn:lsid:marinespecies.org:taxname:104467	Adult	Female	Preserved frozen -20 °C	Present	preservedSpecimen	October 2018																Dry mass	3.14	mg
IcefluxAllometry_ARC-1122	PS106-77_2	82.2528	17.8596	20170710	SUIT	Calanus hyperboreus	urn:lsid:marinespecies.org:taxname:104467	Adult	Female	Preserved frozen -20 °C	Present	preservedSpecimen	October 2018																Dry mass	2.31	mg
IcefluxAllometry_ARC-1123	PS106-77_2	82.2528	17.8596	20170710	SUIT	Calanus hyperboreus	urn:lsid:marinespecies.org:taxname:104467	Adult	Female	Preserved frozen -20 °C	Present	preservedSpecimen	October 2018																Dry mass	1.96	mg
IcefluxAllometry_ARC-1124	PS106-77_2	82.2528	17.8596	20170710	SUIT	Calanus hyperboreus	urn:lsid:marinespecies.org:taxname:104467	Adult	Female	Preserved frozen -20 °C	Present	preservedSpecimen	October 2018																Dry mass	2.32	mg
IcefluxAllometry_ARC-1125	PS106-79_1	81.6645	17.0254	20170711	SUIT	Calanus hyperboreus	urn:lsid:marinespecies.org:taxname:104467	Adult	Female	Preserved frozen -20 °C	Present	preservedSpecimen	October 2018																Dry mass	2.43	mg
IcefluxAllometry_ARC-1126	PS106-79_1	81.6645	17.0254	20170711	SUIT	Calanus hyperboreus	urn:lsid:marinespecies.org:taxname:104467	Adult	Female	Preserved frozen -20 °C	Present	preservedSpecimen	October 2018																Dry mass	3	mg
IcefluxAllometry_ARC-1127	PS106-79_1	81.6645	17.0254	20170711	SUIT	Calanus hyperboreus	urn:lsid:marinespecies.org:taxname:104467	Adult	Female	Preserved frozen -20 °C	Present	preservedSpecimen	October 2018																Dry mass	1.98	mg
IcefluxAllometry_ARC-1128	PS106-79_1	81.6645	17.0254	20170711	SUIT	Calanus hyperboreus	urn:lsid:marinespecies.org:taxname:104467	Adult	Female	Preserved frozen -20 °C	Present	preservedSpecimen	October 2018																Dry mass	2.13	mg
IcefluxAllometry_ARC-1129	PS106-79_1	81.6645	17.0254	20170711	SUIT	Calanus hyperboreus	urn:lsid:marinespecies.org:taxname:104467	Adult	Female	Preserved frozen -20 °C	Present	preservedSpecimen	October 2018																Dry mass	2.45	mg
IcefluxAllometry_ARC-1130	PS106-79_1	81.6645	17.0254	20170711	SUIT	Calanus hyperboreus	urn:lsid:marinespecies.org:taxname:104467	Adult	Female	Preserved frozen -20 °C	Present	preservedSpecimen	October 2018																Dry mass	2.09	mg
IcefluxAllometry_ARC-1131	PS106-79_1	81.6645	17.0254	20170711	SUIT	Calanus hyperboreus	urn:lsid:marinespecies.org:taxname:104467	Adult	Female	Preserved frozen -20 °C	Present	preservedSpecimen	October 2018																Dry mass	2.41	mg
IcefluxAllometry_ARC-1132	PS106-79_1	81.6645	17.0254	20170711	SUIT	Calanus hyperboreus	urn:lsid:marinespecies.org:taxname:104467	Adult	Female	Preserved frozen -20 °C	Present	preservedSpecimen	October 2018																Dry mass	1.81	mg
IcefluxAllometry_ARC-1133	PS106-79_1	81.6645	17.0254	20170711	SUIT	Calanus hyperboreus	urn:lsid:marinespecies.org:taxname:104467	Adult	Female	Preserved frozen -20 °C	Present	preservedSpecimen	October 2018																Dry mass	2.21	mg
IcefluxAllometry_ARC-1134	PS106-79_1	81.6645	17.0254	20170711	SUIT	Calanus hyperboreus	urn:lsid:marinespecies.org:taxname:104467	Adult	Female	Preserved frozen -20 °C	Present	preservedSpecimen	October 2018																Dry mass	1.7	mg
IcefluxAllometry_ARC-1135	PS106-79_1	81.6645	17.0254	20170711	SUIT	Calanus hyperboreus	urn:lsid:marinespecies.org:taxname:104467	Adult	Female	Preserved frozen -20 °C	Present	preservedSpecimen	October 2018																Dry mass	1.89	mg
IcefluxAllometry_ARC-1136	PS106-79_1	81.6645	17.0254	20170711	SUIT	Calanus hyperboreus	urn:lsid:marinespecies.org:taxname:104467	Adult	Female	Preserved frozen -20 °C	Present	preservedSpecimen	October 2018																Dry mass	2.92	mg
IcefluxAllometry_ARC-1137	PS106-80_5	81.4305	17.0382	20170712	MN	Calanus hyperboreus	urn:lsid:marinespecies.org:taxname:104467	Adult	Female	Preserved frozen -20 °C	Present	preservedSpecimen	October 2018																Dry mass	3.87	mg
IcefluxAllometry_ARC-1138	PS106-80_5	81.4305	17.0382	20170712	MN	Calanus hyperboreus	urn:lsid:marinespecies.org:taxname:104467	Adult	Female	Preserved frozen -20 °C	Present	preservedSpecimen	October 2018																Dry mass	5.77	mg
IcefluxAllometry_ARC-1139	PS106-80_5	81.4305	17.0382	20170712	MN	Calanus hyperboreus	urn:lsid:marinespecies.org:taxname:104467	Adult	Female	Preserved frozen -20 °C	Present	preservedSpecimen	October 2018																Dry mass	5.66	mg
IcefluxAllometry_ARC-1140	PS106-80_5	81.4305	17.0382	20170712	MN	Calanus hyperboreus	urn:lsid:marinespecies.org:taxname:104467	Adult	Female	Preserved frozen -20 °C	Present	preservedSpecimen	October 2018																Dry mass	5.27	mg
IcefluxAllometry_ARC-1141	PS106-80_5	81.4305	17.0382	20170712	MN	Calanus hyperboreus	urn:lsid:marinespecies.org:taxname:104467	Adult	Female	Preserved frozen -20 °C	Present	preservedSpecimen	October 2018																Dry mass	4.41	mg
IcefluxAllometry_ARC-1142	PS106-80_5	81.4305	17.0382	20170712	MN	Calanus hyperboreus	urn:lsid:marinespecies.org:taxname:104467	Adult	Female	Preserved frozen -20 °C	Present	preservedSpecimen	October 2018																Dry mass	4.69	mg
IcefluxAllometry_ARC-1143	PS106-80_5	81.4305	17.0382	20170712	MN	Calanus hyperboreus	urn:lsid:marinespecies.org:taxname:104467	Adult	Female	Preserved frozen -20 °C	Present	preservedSpecimen	October 2018																Dry mass	4.87	mg
IcefluxAllometry_ARC-1144	PS106-80_5	81.4305	17.0382	20170712	MN	Calanus hyperboreus	urn:lsid:marinespecies.org:taxname:104467	Adult	Female	Preserved frozen -20 °C	Present	preservedSpecimen	October 2018																Dry mass	4.48	mg
IcefluxAllometry_ARC-1145	PS106-80_5	81.4305	17.0382	20170712	MN	Calanus hyperboreus	urn:lsid:marinespecies.org:taxname:104467	Adult	Female	Preserved frozen -20 °C	Present	preservedSpecimen	October 2018																Dry mass	4.14	mg
IcefluxAllometry_ARC-1146	PS106-80_5	81.4305	17.0382	20170712	MN	Calanus hyperboreus	urn:lsid:marinespecies.org:taxname:104467	Adult	Female	Preserved frozen -20 °C	Present	preservedSpecimen	October 2018																Dry mass	4.35	mg
IcefluxAllometry_ARC-1147	PS106-80_5	81.4305	17.0382	20170712	MN	Calanus hyperboreus	urn:lsid:marinespecies.org:taxname:104467	Adult	Female	Preserved frozen -20 °C	Present	preservedSpecimen	October 2018																Dry mass	5.21	mg
IcefluxAllometry_ARC-1148	PS106-80_5	81.4305	17.0382	20170712	MN	Calanus hyperboreus	urn:lsid:marinespecies.org:taxname:104467	Adult	Female	Preserved frozen -20 °C	Present	preservedSpecimen	October 2018																Dry mass	5.08	mg
IcefluxAllometry_ARC-1149	PS106-83_6	81.2455	18.6055	20170713	RMT	Calanus hyperboreus	urn:lsid:marinespecies.org:taxname:104467	Adult	Female	Preserved frozen -20 °C	Present	preservedSpecimen	October 2018																Dry mass	4.54	mg
IcefluxAllometry_ARC-1150	PS106-83_6	81.2455	18.6055	20170713	RMT	Calanus hyperboreus	urn:lsid:marinespecies.org:taxname:104467	Adult	Female	Preserved frozen -20 °C	Present	preservedSpecimen	October 2018																Dry mass	6.42	mg
IcefluxAllometry_ARC-1151	PS106-83_6	81.2455	18.6055	20170713	RMT	Calanus hyperboreus	urn:lsid:marinespecies.org:taxname:104467	Adult	Female	Preserved frozen -20 °C	Present	preservedSpecimen	October 2018																Dry mass	6.21	mg
IcefluxAllometry_ARC-1152	PS106-83_6	81.2455	18.6055	20170713	RMT	Calanus hyperboreus	urn:lsid:marinespecies.org:taxname:104467	Adult	Female	Preserved frozen -20 °C	Present	preservedSpecimen	October 2018																Dry mass	6.76	mg
IcefluxAllometry_ARC-1153	PS106-83_6	81.2455	18.6055	20170713	RMT	Calanus hyperboreus	urn:lsid:marinespecies.org:taxname:104467	Adult	Female	Preserved frozen -20 °C	Present	preservedSpecimen	October 2018																Dry mass	4.61	mg
IcefluxAllometry_ARC-1154	PS106-83_6	81.2455	18.6055	20170713	RMT	Calanus hyperboreus	urn:lsid:marinespecies.org:taxname:104467	Adult	Female	Preserved frozen -20 °C	Present	preservedSpecimen	October 2018																Dry mass	5.93	mg
IcefluxAllometry_ARC-1155	PS106-83_6	81.2455	18.6055	20170713	RMT	Calanus hyperboreus	urn:lsid:marinespecies.org:taxname:104467	Adult	Female	Preserved frozen -20 °C	Present	preservedSpecimen	October 2018																Dry mass	4.39	mg
IcefluxAllometry_ARC-1156	PS106-83_6	81.2455	18.6055	20170713	RMT	Calanus hyperboreus	urn:lsid:marinespecies.org:taxname:104467	Adult	Female	Preserved frozen -20 °C	Present	preservedSpecimen	October 2018																Dry mass	6.23	mg
IcefluxAllometry_ARC-1157	PS106-83_6	81.2455	18.6055	20170713	RMT	Calanus hyperboreus	urn:lsid:marinespecies.org:taxname:104467	Adult	Female	Preserved frozen -20 °C	Present	preservedSpecimen	October 2018																Dry mass	4.56	mg
IcefluxAllometry_ARC-1158	PS106-83_6	81.2455	18.6055	20170713	RMT	Calanus hyperboreus	urn:lsid:marinespecies.org:taxname:104467	Adult	Female	Preserved frozen -20 °C	Present	preservedSpecimen	October 2018																Dry mass	5.84	mg
IcefluxAllometry_ARC-1159	PS106-83_6	81.2455	18.6055	20170713	RMT	Calanus hyperboreus	urn:lsid:marinespecies.org:taxname:104467	Adult	Female	Preserved frozen -20 °C	Present	preservedSpecimen	October 2018																Dry mass	4.45	mg
IcefluxAllometry_ARC-1160	PS106-83_6	81.2455	18.6055	20170713	RMT	Calanus hyperboreus	urn:lsid:marinespecies.org:taxname:104467	Adult	Female	Preserved frozen -20 °C	Present	preservedSpecimen	October 2018																Dry mass	5.54	mg
IcefluxAllometry_ARC-1161	PS92-19_1	81.0117	19.885	20150527	SUIT	Eukrohnia hamata	urn:lsid:marinespecies.org:taxname:105416	NA	NA	Preserved on 4% formaldehyde	Present	preservedSpecimen	January - July 2016	Total length	7.9	mm																			Tail length	NA	mm	Head width	0.4	mm	Eye distance	NA	mm
IcefluxAllometry_ARC-1162	PS92-19_2	81.033	19.737	20150527	RMT	Eukrohnia hamata	urn:lsid:marinespecies.org:taxname:105416	NA	NA	Preserved on 4% formaldehyde	Present	preservedSpecimen	January - July 2016	Total length	11.1521	mm																			Tail length	2.42185	mm	Head width	0.573165	mm	Eye distance	NA	mm
IcefluxAllometry_ARC-1163	PS92-38_2	81.33	16.123	20150609	RMT	Eukrohnia hamata	urn:lsid:marinespecies.org:taxname:105416	NA	NA	Preserved on 4% formaldehyde	Present	preservedSpecimen	January - July 2016	Total length	10.8028	mm																			Tail length	2.15149	mm	Head width	0.580372	mm	Eye distance	NA	mm
IcefluxAllometry_ARC-1164	PS92-38_2	81.33	16.123	20150609	RMT	Eukrohnia hamata	urn:lsid:marinespecies.org:taxname:105416	NA	NA	Preserved on 4% formaldehyde	Present	preservedSpecimen	January - July 2016	Total length	8.16813	mm																			Tail length	2.05693	mm	Head width	0.597736	mm	Eye distance	NA	mm
IcefluxAllometry_ARC-1165	PS92-27_17	81.295	17.1017	20150601	RMT	Eukrohnia hamata	urn:lsid:marinespecies.org:taxname:105416	NA	NA	Preserved on 4% formaldehyde	Present	preservedSpecimen	January - July 2016	Total length	11.3128	mm																			Tail length	2.68441	mm	Head width	0.61513	mm	Eye distance	0.0982164	mm
IcefluxAllometry_ARC-1166	PS92-38_2	81.33	16.123	20150609	RMT	Eukrohnia hamata	urn:lsid:marinespecies.org:taxname:105416	NA	NA	Preserved on 4% formaldehyde	Present	preservedSpecimen	January - July 2016	Total length	15.4515	mm																			Tail length	3.46506	mm	Head width	0.760736	mm	Eye distance	NA	mm
IcefluxAllometry_ARC-1167	PS92-38_2	81.33	16.123	20150609	RMT	Eukrohnia hamata	urn:lsid:marinespecies.org:taxname:105416	NA	NA	Preserved on 4% formaldehyde	Present	preservedSpecimen	January - July 2016	Total length	13.7443	mm																			Tail length	3.12768	mm	Head width	0.790965	mm	Eye distance	NA	mm
IcefluxAllometry_ARC-1168	PS92-27_17	81.295	17.1017	20150601	RMT	Eukrohnia hamata	urn:lsid:marinespecies.org:taxname:105416	NA	NA	Preserved on 4% formaldehyde	Present	preservedSpecimen	January - July 2016	Total length	16.7908	mm																			Tail length	3.65136	mm	Head width	0.832897	mm	Eye distance	NA	mm
IcefluxAllometry_ARC-1169	PS92-38_2	81.33	16.123	20150609	RMT	Eukrohnia hamata	urn:lsid:marinespecies.org:taxname:105416	NA	NA	Preserved on 4% formaldehyde	Present	preservedSpecimen	January - July 2016	Total length	14.5469	mm																			Tail length	3.21379	mm	Head width	0.839185	mm	Eye distance	NA	mm
IcefluxAllometry_ARC-1170	PS92-38_2	81.33	16.123	20150609	RMT	Eukrohnia hamata	urn:lsid:marinespecies.org:taxname:105416	NA	NA	Preserved on 4% formaldehyde	Present	preservedSpecimen	January - July 2016	Total length	11.2409	mm																			Tail length	2.71301	mm	Head width	0.840534	mm	Eye distance	NA	mm
IcefluxAllometry_ARC-1171	PS92-27_17	81.295	17.1017	20150601	RMT	Eukrohnia hamata	urn:lsid:marinespecies.org:taxname:105416	NA	NA	Preserved on 4% formaldehyde	Present	preservedSpecimen	January - July 2016	Total length	15.6263	mm																			Tail length	3.56194	mm	Head width	0.851327	mm	Eye distance	0.154068	mm
IcefluxAllometry_ARC-1172	PS92-27_17	81.295	17.1017	20150601	RMT	Eukrohnia hamata	urn:lsid:marinespecies.org:taxname:105416	NA	NA	Preserved on 4% formaldehyde	Present	preservedSpecimen	January - July 2016	Total length	17.3979	mm																			Tail length	3.57477	mm	Head width	0.865424	mm	Eye distance	NA	mm
IcefluxAllometry_ARC-1173	PS92-38_2	81.33	16.123	20150609	RMT	Eukrohnia hamata	urn:lsid:marinespecies.org:taxname:105416	NA	NA	Preserved on 4% formaldehyde	Present	preservedSpecimen	January - July 2016	Total length	14.6893	mm																			Tail length	3.64441	mm	Head width	0.899407	mm	Eye distance	NA	mm
IcefluxAllometry_ARC-1174	PS92-27_17	81.295	17.1017	20150601	RMT	Eukrohnia hamata	urn:lsid:marinespecies.org:taxname:105416	NA	NA	Preserved on 4% formaldehyde	Present	preservedSpecimen	January - July 2016	Total length	15.7769	mm																			Tail length	3.77912	mm	Head width	0.90219	mm	Eye distance	NA	mm
IcefluxAllometry_ARC-1175	PS92-38_2	81.33	16.123	20150609	RMT	Eukrohnia hamata	urn:lsid:marinespecies.org:taxname:105416	NA	NA	Preserved on 4% formaldehyde	Present	preservedSpecimen	January - July 2016	Total length	16.9277	mm																			Tail length	3.81462	mm	Head width	0.918898	mm	Eye distance	0.202506	mm
IcefluxAllometry_ARC-1176	PS92-38_2	81.33	16.123	20150609	RMT	Eukrohnia hamata	urn:lsid:marinespecies.org:taxname:105416	NA	NA	Preserved on 4% formaldehyde	Present	preservedSpecimen	January - July 2016	Total length	17.0614	mm																			Tail length	3.99484	mm	Head width	0.927651	mm	Eye distance	NA	mm
IcefluxAllometry_ARC-1177	PS92-27_1	81.386	17.767	20150531	SUIT	Eukrohnia hamata	urn:lsid:marinespecies.org:taxname:105416	NA	NA	Preserved on 4% formaldehyde	Present	preservedSpecimen	January - July 2016	Total length	23.6703	mm																			Tail length	5.66545	mm	Head width	0.972955	mm	Eye distance	0.220025	mm
IcefluxAllometry_ARC-1178	PS92-38_2	81.33	16.123	20150609	RMT	Eukrohnia hamata	urn:lsid:marinespecies.org:taxname:105416	NA	NA	Preserved on 4% formaldehyde	Present	preservedSpecimen	January - July 2016	Total length	17.7686	mm																			Tail length	4.09747	mm	Head width	1.01214	mm	Eye distance	NA	mm
IcefluxAllometry_ARC-1179	PS92-27_1	81.386	17.767	20150531	SUIT	Eukrohnia hamata	urn:lsid:marinespecies.org:taxname:105416	NA	NA	Preserved on 4% formaldehyde	Present	preservedSpecimen	January - July 2016	Total length	21.3809	mm																			Tail length	4.75045	mm	Head width	1.02778	mm	Eye distance	NA	mm
IcefluxAllometry_ARC-1180	PS92-27_1	81.386	17.767	20150531	SUIT	Eukrohnia hamata	urn:lsid:marinespecies.org:taxname:105416	NA	NA	Preserved on 4% formaldehyde	Present	preservedSpecimen	January - July 2016	Total length	18.641	mm																			Tail length	4.25844	mm	Head width	1.10313	mm	Eye distance	NA	mm
IcefluxAllometry_ARC-1181	PS92-38_2	81.33	16.123	20150609	RMT	Eukrohnia hamata	urn:lsid:marinespecies.org:taxname:105416	NA	NA	Preserved on 4% formaldehyde	Present	preservedSpecimen	January - July 2016	Total length	21.4557	mm																			Tail length	4.83948	mm	Head width	1.11194	mm	Eye distance	NA	mm
IcefluxAllometry_ARC-1182	PS92-27_1	81.386	17.767	20150531	SUIT	Eukrohnia hamata	urn:lsid:marinespecies.org:taxname:105416	NA	NA	Preserved on 4% formaldehyde	Present	preservedSpecimen	January - July 2016	Total length	20.6252	mm																			Tail length	5.0912	mm	Head width	1.1165	mm	Eye distance	NA	mm
IcefluxAllometry_ARC-1183	PS92-27_1	81.386	17.767	20150531	SUIT	Eukrohnia hamata	urn:lsid:marinespecies.org:taxname:105416	NA	NA	Preserved on 4% formaldehyde	Present	preservedSpecimen	January - July 2016	Total length	21.2189	mm																			Tail length	4.35985	mm	Head width	1.12878	mm	Eye distance	NA	mm
IcefluxAllometry_ARC-1184	PS92-38_2	81.33	16.123	20150609	RMT	Eukrohnia hamata	urn:lsid:marinespecies.org:taxname:105416	NA	NA	Preserved on 4% formaldehyde	Present	preservedSpecimen	January - July 2016	Total length	21.8302	mm																			Tail length	4.78981	mm	Head width	1.15253	mm	Eye distance	NA	mm
IcefluxAllometry_ARC-1185	PS92-19_2	81.033	19.737	20150527	RMT	Eukrohnia hamata	urn:lsid:marinespecies.org:taxname:105416	NA	NA	Preserved on 4% formaldehyde	Present	preservedSpecimen	January - July 2016	Total length	20.7469	mm																			Tail length	4.58314	mm	Head width	1.17209	mm	Eye distance	0.207617	mm
IcefluxAllometry_ARC-1186	PS92-38_2	81.33	16.123	20150609	RMT	Eukrohnia hamata	urn:lsid:marinespecies.org:taxname:105416	NA	NA	Preserved on 4% formaldehyde	Present	preservedSpecimen	January - July 2016	Total length	20.0349	mm																			Tail length	4.9075	mm	Head width	1.20014	mm	Eye distance	0.175451	mm
IcefluxAllometry_ARC-1187	PS92-38_2	81.33	16.123	20150609	RMT	Eukrohnia hamata	urn:lsid:marinespecies.org:taxname:105416	NA	NA	Preserved on 4% formaldehyde	Present	preservedSpecimen	January - July 2016	Total length	24.8615	mm																			Tail length	5.20363	mm	Head width	1.20643	mm	Eye distance	0.218476	mm
IcefluxAllometry_ARC-1188	PS92-27_1	81.386	17.767	20150531	SUIT	Eukrohnia hamata	urn:lsid:marinespecies.org:taxname:105416	NA	NA	Preserved on 4% formaldehyde	Present	preservedSpecimen	January - July 2016	Total length	20.7726	mm																			Tail length	4.85969	mm	Head width	1.20979	mm	Eye distance	NA	mm
IcefluxAllometry_ARC-1189	PS92-27_1	81.386	17.767	20150531	SUIT	Eukrohnia hamata	urn:lsid:marinespecies.org:taxname:105416	NA	NA	Preserved on 4% formaldehyde	Present	preservedSpecimen	January - July 2016	Total length	20.1524	mm																			Tail length	5.12164	mm	Head width	1.21135	mm	Eye distance	NA	mm
IcefluxAllometry_ARC-1190	PS92-27_1	81.386	17.767	20150531	SUIT	Eukrohnia hamata	urn:lsid:marinespecies.org:taxname:105416	NA	NA	Preserved on 4% formaldehyde	Present	preservedSpecimen	January - July 2016	Total length	23.9814	mm																			Tail length	5.17665	mm	Head width	1.2244	mm	Eye distance	NA	mm
IcefluxAllometry_ARC-1191	PS92-27_1	81.386	17.767	20150531	SUIT	Eukrohnia hamata	urn:lsid:marinespecies.org:taxname:105416	NA	NA	Preserved on 4% formaldehyde	Present	preservedSpecimen	January - July 2016	Total length	23.4568	mm																			Tail length	5.41009	mm	Head width	1.22584	mm	Eye distance	NA	mm
IcefluxAllometry_ARC-1192	PS92-27_1	81.386	17.767	20150531	SUIT	Eukrohnia hamata	urn:lsid:marinespecies.org:taxname:105416	NA	NA	Preserved on 4% formaldehyde	Present	preservedSpecimen	January - July 2016	Total length	24.3305	mm																			Tail length	5.29411	mm	Head width	1.22911	mm	Eye distance	0.206207	mm
IcefluxAllometry_ARC-1193	PS92-19_2	81.033	19.737	20150527	RMT	Eukrohnia hamata	urn:lsid:marinespecies.org:taxname:105416	NA	NA	Preserved on 4% formaldehyde	Present	preservedSpecimen	January - July 2016	Total length	23.7325	mm																			Tail length	5.2373	mm	Head width	1.24835	mm	Eye distance	0.202158	mm
IcefluxAllometry_ARC-1194	PS92-27_1	81.386	17.767	20150531	SUIT	Eukrohnia hamata	urn:lsid:marinespecies.org:taxname:105416	NA	NA	Preserved on 4% formaldehyde	Present	preservedSpecimen	January - July 2016	Total length	20.5483	mm																			Tail length	4.75343	mm	Head width	1.26106	mm	Eye distance	NA	mm
IcefluxAllometry_ARC-1195	PS92-38_2	81.33	16.123	20150609	RMT	Eukrohnia hamata	urn:lsid:marinespecies.org:taxname:105416	NA	NA	Preserved on 4% formaldehyde	Present	preservedSpecimen	January - July 2016	Total length	25.3935	mm																			Tail length	5.4033	mm	Head width	1.27736	mm	Eye distance	0.223602	mm
IcefluxAllometry_ARC-1196	PS92-27_17	81.295	17.1017	20150601	RMT	Eukrohnia hamata	urn:lsid:marinespecies.org:taxname:105416	NA	NA	Preserved on 4% formaldehyde	Present	preservedSpecimen	January - July 2016	Total length	25.1518	mm																			Tail length	5.86069	mm	Head width	1.27778	mm	Eye distance	0.204018	mm
IcefluxAllometry_ARC-1197	PS92-38_2	81.33	16.123	20150609	RMT	Eukrohnia hamata	urn:lsid:marinespecies.org:taxname:105416	NA	NA	Preserved on 4% formaldehyde	Present	preservedSpecimen	January - July 2016	Total length	19.9438	mm																			Tail length	4.55863	mm	Head width	1.27794	mm	Eye distance	0.150094	mm
IcefluxAllometry_ARC-1198	PS92-19_2	81.033	19.737	20150527	RMT	Eukrohnia hamata	urn:lsid:marinespecies.org:taxname:105416	NA	NA	Preserved on 4% formaldehyde	Present	preservedSpecimen	January - July 2016	Total length	25.3601	mm																			Tail length	5.73435	mm	Head width	1.28353	mm	Eye distance	0.151593	mm
IcefluxAllometry_ARC-1199	PS92-38_2	81.33	16.123	20150609	RMT	Eukrohnia hamata	urn:lsid:marinespecies.org:taxname:105416	NA	NA	Preserved on 4% formaldehyde	Present	preservedSpecimen	January - July 2016	Total length	23.73	mm																			Tail length	5.35914	mm	Head width	1.28821	mm	Eye distance	0.238687	mm
IcefluxAllometry_ARC-1200	PS92-38_2	81.33	16.123	20150609	RMT	Eukrohnia hamata	urn:lsid:marinespecies.org:taxname:105416	NA	NA	Preserved on 4% formaldehyde	Present	preservedSpecimen	January - July 2016	Total length	25.5835	mm																			Tail length	6.27572	mm	Head width	1.3138	mm	Eye distance	0.237237	mm
IcefluxAllometry_ARC-1201	PS92-38_2	81.33	16.123	20150609	RMT	Eukrohnia hamata	urn:lsid:marinespecies.org:taxname:105416	NA	NA	Preserved on 4% formaldehyde	Present	preservedSpecimen	January - July 2016	Total length	27.3976	mm																			Tail length	5.96034	mm	Head width	1.3171	mm	Eye distance	0.21785	mm
IcefluxAllometry_ARC-1202	PS92-19_1	81.0117	19.885	20150527	SUIT	Eukrohnia hamata	urn:lsid:marinespecies.org:taxname:105416	NA	NA	Preserved on 4% formaldehyde	Present	preservedSpecimen	January - July 2016	Total length	27.393	mm																			Tail length	6.01479	mm	Head width	1.31841	mm	Eye distance	0.211032	mm
IcefluxAllometry_ARC-1203	PS92-27_1	81.386	17.767	20150531	SUIT	Eukrohnia hamata	urn:lsid:marinespecies.org:taxname:105416	NA	NA	Preserved on 4% formaldehyde	Present	preservedSpecimen	January - July 2016	Total length	26.5148	mm																			Tail length	6.07363	mm	Head width	1.31901	mm	Eye distance	0.236054	mm
IcefluxAllometry_ARC-1204	PS92-38_2	81.33	16.123	20150609	RMT	Eukrohnia hamata	urn:lsid:marinespecies.org:taxname:105416	NA	NA	Preserved on 4% formaldehyde	Present	preservedSpecimen	January - July 2016	Total length	24.8778	mm																			Tail length	5.68543	mm	Head width	1.31937	mm	Eye distance	0.236871	mm
IcefluxAllometry_ARC-1205	PS92-27_17	81.295	17.1017	20150601	RMT	Eukrohnia hamata	urn:lsid:marinespecies.org:taxname:105416	NA	NA	Preserved on 4% formaldehyde	Present	preservedSpecimen	January - July 2016	Total length	16.8453	mm																			Tail length	3.83188	mm	Head width	1.32232	mm	Eye distance	NA	mm
IcefluxAllometry_ARC-1206	PS92-38_2	81.33	16.123	20150609	RMT	Eukrohnia hamata	urn:lsid:marinespecies.org:taxname:105416	NA	NA	Preserved on 4% formaldehyde	Present	preservedSpecimen	January - July 2016	Total length	24.2514	mm																			Tail length	5.59824	mm	Head width	1.33517	mm	Eye distance	NA	mm
IcefluxAllometry_ARC-1207	PS92-38_2	81.33	16.123	20150609	RMT	Eukrohnia hamata	urn:lsid:marinespecies.org:taxname:105416	NA	NA	Preserved on 4% formaldehyde	Present	preservedSpecimen	January - July 2016	Total length	24.8888	mm																			Tail length	5.47701	mm	Head width	1.34637	mm	Eye distance	0.201493	mm
IcefluxAllometry_ARC-1208	PS92-27_1	81.386	17.767	20150531	SUIT	Eukrohnia hamata	urn:lsid:marinespecies.org:taxname:105416	NA	NA	Preserved on 4% formaldehyde	Present	preservedSpecimen	January - July 2016	Total length	26.5331	mm																			Tail length	6.07142	mm	Head width	1.35013	mm	Eye distance	NA	mm
IcefluxAllometry_ARC-1209	PS92-27_1	81.386	17.767	20150531	SUIT	Eukrohnia hamata	urn:lsid:marinespecies.org:taxname:105416	NA	NA	Preserved on 4% formaldehyde	Present	preservedSpecimen	January - July 2016	Total length	29.3287	mm																			Tail length	6.72172	mm	Head width	1.36619	mm	Eye distance	NA	mm
IcefluxAllometry_ARC-1210	PS92-38_2	81.33	16.123	20150609	RMT	Eukrohnia hamata	urn:lsid:marinespecies.org:taxname:105416	NA	NA	Preserved on 4% formaldehyde	Present	preservedSpecimen	January - July 2016	Total length	19.3438	mm																			Tail length	4.60683	mm	Head width	1.37179	mm	Eye distance	NA	mm
IcefluxAllometry_ARC-1211	PS92-38_2	81.33	16.123	20150609	RMT	Eukrohnia hamata	urn:lsid:marinespecies.org:taxname:105416	NA	NA	Preserved on 4% formaldehyde	Present	preservedSpecimen	January - July 2016	Total length	18.4664	mm																			Tail length	4.30902	mm	Head width	1.37685	mm	Eye distance	NA	mm
IcefluxAllometry_ARC-1212	PS92-27_17	81.295	17.1017	20150601	RMT	Eukrohnia hamata	urn:lsid:marinespecies.org:taxname:105416	NA	NA	Preserved on 4% formaldehyde	Present	preservedSpecimen	January - July 2016	Total length	20.235	mm																			Tail length	4.27501	mm	Head width	1.37887	mm	Eye distance	0.140697	mm
IcefluxAllometry_ARC-1213	PS92-27_17	81.295	17.1017	20150601	RMT	Eukrohnia hamata	urn:lsid:marinespecies.org:taxname:105416	NA	NA	Preserved on 4% formaldehyde	Present	preservedSpecimen	January - July 2016	Total length	28.8686	mm																			Tail length	6.73086	mm	Head width	1.38955	mm	Eye distance	0.213389	mm
IcefluxAllometry_ARC-1214	PS92-38_2	81.33	16.123	20150609	RMT	Eukrohnia hamata	urn:lsid:marinespecies.org:taxname:105416	NA	NA	Preserved on 4% formaldehyde	Present	preservedSpecimen	January - July 2016	Total length	26.029	mm																			Tail length	5.82851	mm	Head width	1.39156	mm	Eye distance	0.285023	mm
IcefluxAllometry_ARC-1215	PS92-27_1	81.386	17.767	20150531	SUIT	Eukrohnia hamata	urn:lsid:marinespecies.org:taxname:105416	NA	NA	Preserved on 4% formaldehyde	Present	preservedSpecimen	January - July 2016	Total length	21.7254	mm																			Tail length	5.17322	mm	Head width	1.39186	mm	Eye distance	NA	mm
IcefluxAllometry_ARC-1216	PS92-27_1	81.386	17.767	20150531	SUIT	Eukrohnia hamata	urn:lsid:marinespecies.org:taxname:105416	NA	NA	Preserved on 4% formaldehyde	Present	preservedSpecimen	January - July 2016	Total length	26.0733	mm																			Tail length	6.2682	mm	Head width	1.39686	mm	Eye distance	NA	mm
IcefluxAllometry_ARC-1217	PS92-19_2	81.033	19.737	20150527	RMT	Eukrohnia hamata	urn:lsid:marinespecies.org:taxname:105416	NA	NA	Preserved on 4% formaldehyde	Present	preservedSpecimen	January - July 2016	Total length	28.7216	mm																			Tail length	6.43206	mm	Head width	1.42588	mm	Eye distance	0.188131	mm
IcefluxAllometry_ARC-1218	PS92-27_1	81.386	17.767	20150531	SUIT	Eukrohnia hamata	urn:lsid:marinespecies.org:taxname:105416	NA	NA	Preserved on 4% formaldehyde	Present	preservedSpecimen	January - July 2016	Total length	23.89	mm																			Tail length	5.33324	mm	Head width	1.43333	mm	Eye distance	NA	mm
IcefluxAllometry_ARC-1219	PS92-38_2	81.33	16.123	20150609	RMT	Eukrohnia hamata	urn:lsid:marinespecies.org:taxname:105416	NA	NA	Preserved on 4% formaldehyde	Present	preservedSpecimen	January - July 2016	Total length	23.0675	mm																			Tail length	4.81781	mm	Head width	1.46201	mm	Eye distance	NA	mm
IcefluxAllometry_ARC-1220	PS92-27_1	81.386	17.767	20150531	SUIT	Eukrohnia hamata	urn:lsid:marinespecies.org:taxname:105416	NA	NA	Preserved on 4% formaldehyde	Present	preservedSpecimen	January - July 2016	Total length	25.792	mm																			Tail length	5.05442	mm	Head width	1.46655	mm	Eye distance	NA	mm
IcefluxAllometry_ARC-1221	PS92-27_17	81.295	17.1017	20150601	RMT	Eukrohnia hamata	urn:lsid:marinespecies.org:taxname:105416	NA	NA	Preserved on 4% formaldehyde	Present	preservedSpecimen	January - July 2016	Total length	28.9607	mm																			Tail length	6.58624	mm	Head width	1.50025	mm	Eye distance	0.255046	mm
IcefluxAllometry_ARC-1222	PS92-19_2	81.033	19.737	20150527	RMT	Eukrohnia hamata	urn:lsid:marinespecies.org:taxname:105416	NA	NA	Preserved on 4% formaldehyde	Present	preservedSpecimen	January - July 2016	Total length	28.746	mm																			Tail length	6.264	mm	Head width	1.50242	mm	Eye distance	0.31562	mm
IcefluxAllometry_ARC-1223	PS92-19_2	81.033	19.737	20150527	RMT	Eukrohnia hamata	urn:lsid:marinespecies.org:taxname:105416	NA	NA	Preserved on 4% formaldehyde	Present	preservedSpecimen	January - July 2016	Total length	28.7827	mm																			Tail length	6.5291	mm	Head width	1.50706	mm	Eye distance	0.193544	mm
IcefluxAllometry_ARC-1224	PS92-27_17	81.295	17.1017	20150601	RMT	Eukrohnia hamata	urn:lsid:marinespecies.org:taxname:105416	NA	NA	Preserved on 4% formaldehyde	Present	preservedSpecimen	January - July 2016	Total length	24.0172	mm																			Tail length	5.57678	mm	Head width	1.53047	mm	Eye distance	0.209537	mm
IcefluxAllometry_ARC-1225	PS92-27_17	81.295	17.1017	20150601	RMT	Eukrohnia hamata	urn:lsid:marinespecies.org:taxname:105416	NA	NA	Preserved on 4% formaldehyde	Present	preservedSpecimen	January - July 2016	Total length	19.6477	mm																			Tail length	4.07851	mm	Head width	1.57306	mm	Eye distance	NA	mm
IcefluxAllometry_ARC-1226	PS92-27_17	81.295	17.1017	20150601	RMT	Eukrohnia hamata	urn:lsid:marinespecies.org:taxname:105416	NA	NA	Preserved on 4% formaldehyde	Present	preservedSpecimen	January - July 2016	Total length	23.8714	mm																			Tail length	5.94093	mm	Head width	1.59121	mm	Eye distance	NA	mm
IcefluxAllometry_ARC-1227	PS92-27_17	81.295	17.1017	20150601	RMT	Eukrohnia hamata	urn:lsid:marinespecies.org:taxname:105416	NA	NA	Preserved on 4% formaldehyde	Present	preservedSpecimen	January - July 2016	Total length	22.2355	mm																			Tail length	5.59138	mm	Head width	1.64182	mm	Eye distance	NA	mm
IcefluxAllometry_ARC-1228	PS92-38_2	81.33	16.123	20150609	RMT	Eukrohnia hamata	urn:lsid:marinespecies.org:taxname:105416	NA	NA	Preserved on 4% formaldehyde	Present	preservedSpecimen	January - July 2016	Total length	29.3067	mm																			Tail length	6.63871	mm	Head width	1.66807	mm	Eye distance	0.179021	mm
IcefluxAllometry_ARC-1229	PS92-38_1	81.32	16.31	20150609	SUIT	Eukrohnia hamata	urn:lsid:marinespecies.org:taxname:105416	NA	NA	Preserved on 4% formaldehyde	Present	preservedSpecimen	January - July 2016	Total length	29.2966	mm																			Tail length	6.76819	mm	Head width	1.78795	mm	Eye distance	NA	mm
IcefluxAllometry_ARC-1230	PS92-38_2	81.33	16.123	20150609	RMT	Eukrohnia hamata	urn:lsid:marinespecies.org:taxname:105416	NA	NA	Preserved on 4% formaldehyde	Present	preservedSpecimen	January - July 2016	Total length	29.5854	mm																			Tail length	6.40609	mm	Head width	1.86432	mm	Eye distance	0.204029	mm
IcefluxAllometry_ARC-1231	PS92-38_2	81.33	16.123	20150609	RMT	Eukrohnia hamata	urn:lsid:marinespecies.org:taxname:105416	NA	NA	Preserved on 4% formaldehyde	Present	preservedSpecimen	January - July 2016	Total length	10.298	mm																			Tail length	2.58281	mm	Head width	NA	mm	Eye distance	NA	mm
IcefluxAllometry_ARC-1232	PS92-19_2	81.033	19.737	20150527	RMT	Eukrohnia hamata	urn:lsid:marinespecies.org:taxname:105416	NA	NA	Preserved on 4% formaldehyde	Present	preservedSpecimen	January - July 2016	Total length	10.9352	mm																			Tail length	2.56081	mm	Head width	NA	mm	Eye distance	NA	mm
IcefluxAllometry_ARC-1233	PS92-38_2	81.33	16.123	20150609	RMT	Eukrohnia hamata	urn:lsid:marinespecies.org:taxname:105416	NA	NA	Preserved on 4% formaldehyde	Present	preservedSpecimen	January - July 2016	Total length	11.1722	mm																			Tail length	2.47456	mm	Head width	NA	mm	Eye distance	NA	mm
IcefluxAllometry_ARC-1234	PS92-38_2	81.33	16.123	20150609	RMT	Eukrohnia hamata	urn:lsid:marinespecies.org:taxname:105416	NA	NA	Preserved on 4% formaldehyde	Present	preservedSpecimen	January - July 2016	Total length	11.6174	mm																			Tail length	2.76922	mm	Head width	NA	mm	Eye distance	NA	mm
IcefluxAllometry_ARC-1235	PS92-27_17	81.295	17.1017	20150601	RMT	Eukrohnia hamata	urn:lsid:marinespecies.org:taxname:105416	NA	NA	Preserved on 4% formaldehyde	Present	preservedSpecimen	January - July 2016	Total length	11.697	mm																			Tail length	2.69215	mm	Head width	NA	mm	Eye distance	NA	mm
IcefluxAllometry_ARC-1236	PS92-38_2	81.33	16.123	20150609	RMT	Eukrohnia hamata	urn:lsid:marinespecies.org:taxname:105416	NA	NA	Preserved on 4% formaldehyde	Present	preservedSpecimen	January - July 2016	Total length	11.9807	mm																			Tail length	2.7002	mm	Head width	NA	mm	Eye distance	NA	mm
IcefluxAllometry_ARC-1237	PS92-19_2	81.033	19.737	20150527	RMT	Eukrohnia hamata	urn:lsid:marinespecies.org:taxname:105416	NA	NA	Preserved on 4% formaldehyde	Present	preservedSpecimen	January - July 2016	Total length	12.1367	mm																			Tail length	2.7546	mm	Head width	NA	mm	Eye distance	NA	mm
IcefluxAllometry_ARC-1238	PS92-38_2	81.33	16.123	20150609	RMT	Eukrohnia hamata	urn:lsid:marinespecies.org:taxname:105416	NA	NA	Preserved on 4% formaldehyde	Present	preservedSpecimen	January - July 2016	Total length	12.2277	mm																			Tail length	3.2299	mm	Head width	NA	mm	Eye distance	NA	mm
IcefluxAllometry_ARC-1239	PS92-38_2	81.33	16.123	20150609	RMT	Eukrohnia hamata	urn:lsid:marinespecies.org:taxname:105416	NA	NA	Preserved on 4% formaldehyde	Present	preservedSpecimen	January - July 2016	Total length	12.2488	mm																			Tail length	3.11321	mm	Head width	NA	mm	Eye distance	NA	mm
IcefluxAllometry_ARC-1240	PS92-38_2	81.33	16.123	20150609	RMT	Eukrohnia hamata	urn:lsid:marinespecies.org:taxname:105416	NA	NA	Preserved on 4% formaldehyde	Present	preservedSpecimen	January - July 2016	Total length	12.3208	mm																			Tail length	2.84858	mm	Head width	NA	mm	Eye distance	NA	mm
IcefluxAllometry_ARC-1241	PS92-38_2	81.33	16.123	20150609	RMT	Eukrohnia hamata	urn:lsid:marinespecies.org:taxname:105416	NA	NA	Preserved on 4% formaldehyde	Present	preservedSpecimen	January - July 2016	Total length	12.4547	mm																			Tail length	3.1106	mm	Head width	NA	mm	Eye distance	NA	mm
IcefluxAllometry_ARC-1242	PS92-27_17	81.295	17.1017	20150601	RMT	Eukrohnia hamata	urn:lsid:marinespecies.org:taxname:105416	NA	NA	Preserved on 4% formaldehyde	Present	preservedSpecimen	January - July 2016	Total length	12.5103	mm																			Tail length	3.21171	mm	Head width	NA	mm	Eye distance	NA	mm
IcefluxAllometry_ARC-1243	PS92-38_2	81.33	16.123	20150609	RMT	Eukrohnia hamata	urn:lsid:marinespecies.org:taxname:105416	NA	NA	Preserved on 4% formaldehyde	Present	preservedSpecimen	January - July 2016	Total length	12.9803	mm																			Tail length	2.95504	mm	Head width	NA	mm	Eye distance	NA	mm
IcefluxAllometry_ARC-1244	PS92-38_2	81.33	16.123	20150609	RMT	Eukrohnia hamata	urn:lsid:marinespecies.org:taxname:105416	NA	NA	Preserved on 4% formaldehyde	Present	preservedSpecimen	January - July 2016	Total length	13.7668	mm																			Tail length	3.72279	mm	Head width	NA	mm	Eye distance	NA	mm
IcefluxAllometry_ARC-1245	PS92-38_2	81.33	16.123	20150609	RMT	Eukrohnia hamata	urn:lsid:marinespecies.org:taxname:105416	NA	NA	Preserved on 4% formaldehyde	Present	preservedSpecimen	January - July 2016	Total length	13.8076	mm																			Tail length	3.10259	mm	Head width	NA	mm	Eye distance	NA	mm
IcefluxAllometry_ARC-1246	PS92-38_2	81.33	16.123	20150609	RMT	Eukrohnia hamata	urn:lsid:marinespecies.org:taxname:105416	NA	NA	Preserved on 4% formaldehyde	Present	preservedSpecimen	January - July 2016	Total length	13.8994	mm																			Tail length	3.41909	mm	Head width	NA	mm	Eye distance	NA	mm
IcefluxAllometry_ARC-1247	PS92-27_17	81.295	17.1017	20150601	RMT	Eukrohnia hamata	urn:lsid:marinespecies.org:taxname:105416	NA	NA	Preserved on 4% formaldehyde	Present	preservedSpecimen	January - July 2016	Total length	13.9503	mm																			Tail length	2.92085	mm	Head width	NA	mm	Eye distance	NA	mm
IcefluxAllometry_ARC-1248	PS92-38_2	81.33	16.123	20150609	RMT	Eukrohnia hamata	urn:lsid:marinespecies.org:taxname:105416	NA	NA	Preserved on 4% formaldehyde	Present	preservedSpecimen	January - July 2016	Total length	14.2568	mm																			Tail length	3.10042	mm	Head width	NA	mm	Eye distance	NA	mm
IcefluxAllometry_ARC-1249	PS92-38_2	81.33	16.123	20150609	RMT	Eukrohnia hamata	urn:lsid:marinespecies.org:taxname:105416	NA	NA	Preserved on 4% formaldehyde	Present	preservedSpecimen	January - July 2016	Total length	14.4852	mm																			Tail length	3.38496	mm	Head width	NA	mm	Eye distance	NA	mm
IcefluxAllometry_ARC-1250	PS92-38_2	81.33	16.123	20150609	RMT	Eukrohnia hamata	urn:lsid:marinespecies.org:taxname:105416	NA	NA	Preserved on 4% formaldehyde	Present	preservedSpecimen	January - July 2016	Total length	14.4991	mm																			Tail length	3.02667	mm	Head width	NA	mm	Eye distance	NA	mm
IcefluxAllometry_ARC-1251	PS92-19_1	81.0117	19.885	20150527	SUIT	Eukrohnia hamata	urn:lsid:marinespecies.org:taxname:105416	NA	NA	Preserved on 4% formaldehyde	Present	preservedSpecimen	January - July 2016	Total length	14.8	mm																			Tail length	3.1	mm	Head width	NA	mm	Eye distance	NA	mm
IcefluxAllometry_ARC-1252	PS92-38_2	81.33	16.123	20150609	RMT	Eukrohnia hamata	urn:lsid:marinespecies.org:taxname:105416	NA	NA	Preserved on 4% formaldehyde	Present	preservedSpecimen	January - July 2016	Total length	14.9852	mm																			Tail length	3.57563	mm	Head width	NA	mm	Eye distance	NA	mm
IcefluxAllometry_ARC-1253	PS92-38_2	81.33	16.123	20150609	RMT	Eukrohnia hamata	urn:lsid:marinespecies.org:taxname:105416	NA	NA	Preserved on 4% formaldehyde	Present	preservedSpecimen	January - July 2016	Total length	15.0438	mm																			Tail length	3.66754	mm	Head width	NA	mm	Eye distance	NA	mm
IcefluxAllometry_ARC-1254	PS92-38_2	81.33	16.123	20150609	RMT	Eukrohnia hamata	urn:lsid:marinespecies.org:taxname:105416	NA	NA	Preserved on 4% formaldehyde	Present	preservedSpecimen	January - July 2016	Total length	15.1378	mm																			Tail length	3.48125	mm	Head width	NA	mm	Eye distance	NA	mm
IcefluxAllometry_ARC-1255	PS92-38_2	81.33	16.123	20150609	RMT	Eukrohnia hamata	urn:lsid:marinespecies.org:taxname:105416	NA	NA	Preserved on 4% formaldehyde	Present	preservedSpecimen	January - July 2016	Total length	15.1453	mm																			Tail length	3.31057	mm	Head width	NA	mm	Eye distance	NA	mm
IcefluxAllometry_ARC-1256	PS92-27_17	81.295	17.1017	20150601	RMT	Eukrohnia hamata	urn:lsid:marinespecies.org:taxname:105416	NA	NA	Preserved on 4% formaldehyde	Present	preservedSpecimen	January - July 2016	Total length	15.337	mm																			Tail length	3.46505	mm	Head width	NA	mm	Eye distance	NA	mm
IcefluxAllometry_ARC-1257	PS92-27_1	81.386	17.767	20150531	SUIT	Eukrohnia hamata	urn:lsid:marinespecies.org:taxname:105416	NA	NA	Preserved on 4% formaldehyde	Present	preservedSpecimen	January - July 2016	Total length	15.3373	mm																			Tail length	3.66153	mm	Head width	NA	mm	Eye distance	NA	mm
IcefluxAllometry_ARC-1258	PS92-38_2	81.33	16.123	20150609	RMT	Eukrohnia hamata	urn:lsid:marinespecies.org:taxname:105416	NA	NA	Preserved on 4% formaldehyde	Present	preservedSpecimen	January - July 2016	Total length	15.4235	mm																			Tail length	3.54352	mm	Head width	NA	mm	Eye distance	NA	mm
IcefluxAllometry_ARC-1259	PS92-38_1	81.32	16.31	20150609	SUIT	Eukrohnia hamata	urn:lsid:marinespecies.org:taxname:105416	NA	NA	Preserved on 4% formaldehyde	Present	preservedSpecimen	January - July 2016	Total length	15.6776	mm																			Tail length	3.61509	mm	Head width	NA	mm	Eye distance	NA	mm
IcefluxAllometry_ARC-1260	PS92-38_2	81.33	16.123	20150609	RMT	Eukrohnia hamata	urn:lsid:marinespecies.org:taxname:105416	NA	NA	Preserved on 4% formaldehyde	Present	preservedSpecimen	January - July 2016	Total length	15.6819	mm																			Tail length	3.66365	mm	Head width	NA	mm	Eye distance	NA	mm
IcefluxAllometry_ARC-1261	PS92-27_17	81.295	17.1017	20150601	RMT	Eukrohnia hamata	urn:lsid:marinespecies.org:taxname:105416	NA	NA	Preserved on 4% formaldehyde	Present	preservedSpecimen	January - July 2016	Total length	16.0181	mm																			Tail length	3.59971	mm	Head width	NA	mm	Eye distance	NA	mm
IcefluxAllometry_ARC-1262	PS92-38_1	81.32	16.31	20150609	SUIT	Eukrohnia hamata	urn:lsid:marinespecies.org:taxname:105416	NA	NA	Preserved on 4% formaldehyde	Present	preservedSpecimen	January - July 2016	Total length	16.2293	mm																			Tail length	3.48213	mm	Head width	NA	mm	Eye distance	NA	mm
IcefluxAllometry_ARC-1263	PS92-27_17	81.295	17.1017	20150601	RMT	Eukrohnia hamata	urn:lsid:marinespecies.org:taxname:105416	NA	NA	Preserved on 4% formaldehyde	Present	preservedSpecimen	January - July 2016	Total length	16.8084	mm																			Tail length	3.74695	mm	Head width	NA	mm	Eye distance	NA	mm
IcefluxAllometry_ARC-1264	PS92-19_2	81.033	19.737	20150527	RMT	Eukrohnia hamata	urn:lsid:marinespecies.org:taxname:105416	NA	NA	Preserved on 4% formaldehyde	Present	preservedSpecimen	January - July 2016	Total length	17.0409	mm																			Tail length	3.97085	mm	Head width	NA	mm	Eye distance	NA	mm
IcefluxAllometry_ARC-1265	PS92-27_17	81.295	17.1017	20150601	RMT	Eukrohnia hamata	urn:lsid:marinespecies.org:taxname:105416	NA	NA	Preserved on 4% formaldehyde	Present	preservedSpecimen	January - July 2016	Total length	17.6632	mm																			Tail length	3.56426	mm	Head width	NA	mm	Eye distance	NA	mm
IcefluxAllometry_ARC-1266	PS92-27_17	81.295	17.1017	20150601	RMT	Eukrohnia hamata	urn:lsid:marinespecies.org:taxname:105416	NA	NA	Preserved on 4% formaldehyde	Present	preservedSpecimen	January - July 2016	Total length	17.7524	mm																			Tail length	4.20733	mm	Head width	NA	mm	Eye distance	NA	mm
IcefluxAllometry_ARC-1267	PS92-38_1	81.32	16.31	20150609	SUIT	Eukrohnia hamata	urn:lsid:marinespecies.org:taxname:105416	NA	NA	Preserved on 4% formaldehyde	Present	preservedSpecimen	January - July 2016	Total length	17.8321	mm																			Tail length	3.60284	mm	Head width	NA	mm	Eye distance	NA	mm
IcefluxAllometry_ARC-1268	PS92-38_2	81.33	16.123	20150609	RMT	Eukrohnia hamata	urn:lsid:marinespecies.org:taxname:105416	NA	NA	Preserved on 4% formaldehyde	Present	preservedSpecimen	January - July 2016	Total length	17.9102	mm																			Tail length	4.80223	mm	Head width	NA	mm	Eye distance	NA	mm
IcefluxAllometry_ARC-1269	PS92-27_17	81.295	17.1017	20150601	RMT	Eukrohnia hamata	urn:lsid:marinespecies.org:taxname:105416	NA	NA	Preserved on 4% formaldehyde	Present	preservedSpecimen	January - July 2016	Total length	17.9471	mm																			Tail length	4.46536	mm	Head width	NA	mm	Eye distance	NA	mm
IcefluxAllometry_ARC-1270	PS92-27_17	81.295	17.1017	20150601	RMT	Eukrohnia hamata	urn:lsid:marinespecies.org:taxname:105416	NA	NA	Preserved on 4% formaldehyde	Present	preservedSpecimen	January - July 2016	Total length	17.9596	mm																			Tail length	4.31245	mm	Head width	NA	mm	Eye distance	NA	mm
IcefluxAllometry_ARC-1271	PS92-27_17	81.295	17.1017	20150601	RMT	Eukrohnia hamata	urn:lsid:marinespecies.org:taxname:105416	NA	NA	Preserved on 4% formaldehyde	Present	preservedSpecimen	January - July 2016	Total length	18.0839	mm																			Tail length	4.42903	mm	Head width	NA	mm	Eye distance	NA	mm
IcefluxAllometry_ARC-1272	PS92-38_2	81.33	16.123	20150609	RMT	Eukrohnia hamata	urn:lsid:marinespecies.org:taxname:105416	NA	NA	Preserved on 4% formaldehyde	Present	preservedSpecimen	January - July 2016	Total length	18.2133	mm																			Tail length	3.60492	mm	Head width	NA	mm	Eye distance	NA	mm
IcefluxAllometry_ARC-1273	PS92-27_17	81.295	17.1017	20150601	RMT	Eukrohnia hamata	urn:lsid:marinespecies.org:taxname:105416	NA	NA	Preserved on 4% formaldehyde	Present	preservedSpecimen	January - July 2016	Total length	18.2651	mm																			Tail length	4.49665	mm	Head width	NA	mm	Eye distance	NA	mm
IcefluxAllometry_ARC-1274	PS92-38_2	81.33	16.123	20150609	RMT	Eukrohnia hamata	urn:lsid:marinespecies.org:taxname:105416	NA	NA	Preserved on 4% formaldehyde	Present	preservedSpecimen	January - July 2016	Total length	18.4052	mm																			Tail length	4.66777	mm	Head width	NA	mm	Eye distance	NA	mm
IcefluxAllometry_ARC-1275	PS92-38_2	81.33	16.123	20150609	RMT	Eukrohnia hamata	urn:lsid:marinespecies.org:taxname:105416	NA	NA	Preserved on 4% formaldehyde	Present	preservedSpecimen	January - July 2016	Total length	18.8224	mm																			Tail length	4.27524	mm	Head width	NA	mm	Eye distance	NA	mm
IcefluxAllometry_ARC-1276	PS92-38_1	81.32	16.31	20150609	SUIT	Eukrohnia hamata	urn:lsid:marinespecies.org:taxname:105416	NA	NA	Preserved on 4% formaldehyde	Present	preservedSpecimen	January - July 2016	Total length	19.1898	mm																			Tail length	3.97688	mm	Head width	NA	mm	Eye distance	NA	mm
IcefluxAllometry_ARC-1277	PS92-38_1	81.32	16.31	20150609	SUIT	Eukrohnia hamata	urn:lsid:marinespecies.org:taxname:105416	NA	NA	Preserved on 4% formaldehyde	Present	preservedSpecimen	January - July 2016	Total length	19.2867	mm																			Tail length	4.07146	mm	Head width	NA	mm	Eye distance	NA	mm
IcefluxAllometry_ARC-1278	PS92-27_17	81.295	17.1017	20150601	RMT	Eukrohnia hamata	urn:lsid:marinespecies.org:taxname:105416	NA	NA	Preserved on 4% formaldehyde	Present	preservedSpecimen	January - July 2016	Total length	19.9218	mm																			Tail length	4.56173	mm	Head width	NA	mm	Eye distance	NA	mm
IcefluxAllometry_ARC-1279	PS92-38_2	81.33	16.123	20150609	RMT	Eukrohnia hamata	urn:lsid:marinespecies.org:taxname:105416	NA	NA	Preserved on 4% formaldehyde	Present	preservedSpecimen	January - July 2016	Total length	19.9829	mm																			Tail length	4.31202	mm	Head width	NA	mm	Eye distance	NA	mm
IcefluxAllometry_ARC-1280	PS92-38_1	81.32	16.31	20150609	SUIT	Eukrohnia hamata	urn:lsid:marinespecies.org:taxname:105416	NA	NA	Preserved on 4% formaldehyde	Present	preservedSpecimen	January - July 2016	Total length	20.1764	mm																			Tail length	4.52148	mm	Head width	NA	mm	Eye distance	NA	mm
IcefluxAllometry_ARC-1281	PS92-27_17	81.295	17.1017	20150601	RMT	Eukrohnia hamata	urn:lsid:marinespecies.org:taxname:105416	NA	NA	Preserved on 4% formaldehyde	Present	preservedSpecimen	January - July 2016	Total length	20.1992	mm																			Tail length	4.54737	mm	Head width	NA	mm	Eye distance	NA	mm
IcefluxAllometry_ARC-1282	PS92-38_2	81.33	16.123	20150609	RMT	Eukrohnia hamata	urn:lsid:marinespecies.org:taxname:105416	NA	NA	Preserved on 4% formaldehyde	Present	preservedSpecimen	January - July 2016	Total length	20.2106	mm																			Tail length	4.67593	mm	Head width	NA	mm	Eye distance	NA	mm
IcefluxAllometry_ARC-1283	PS92-38_2	81.33	16.123	20150609	RMT	Eukrohnia hamata	urn:lsid:marinespecies.org:taxname:105416	NA	NA	Preserved on 4% formaldehyde	Present	preservedSpecimen	January - July 2016	Total length	20.2909	mm																			Tail length	4.92665	mm	Head width	NA	mm	Eye distance	NA	mm
IcefluxAllometry_ARC-1284	PS92-19_2	81.033	19.737	20150527	RMT	Eukrohnia hamata	urn:lsid:marinespecies.org:taxname:105416	NA	NA	Preserved on 4% formaldehyde	Present	preservedSpecimen	January - July 2016	Total length	20.3288	mm																			Tail length	4.36974	mm	Head width	NA	mm	Eye distance	NA	mm
IcefluxAllometry_ARC-1285	PS92-38_2	81.33	16.123	20150609	RMT	Eukrohnia hamata	urn:lsid:marinespecies.org:taxname:105416	NA	NA	Preserved on 4% formaldehyde	Present	preservedSpecimen	January - July 2016	Total length	20.5273	mm																			Tail length	4.69181	mm	Head width	NA	mm	Eye distance	NA	mm
IcefluxAllometry_ARC-1286	PS92-38_2	81.33	16.123	20150609	RMT	Eukrohnia hamata	urn:lsid:marinespecies.org:taxname:105416	NA	NA	Preserved on 4% formaldehyde	Present	preservedSpecimen	January - July 2016	Total length	20.7475	mm																			Tail length	5.05647	mm	Head width	NA	mm	Eye distance	NA	mm
IcefluxAllometry_ARC-1287	PS92-38_2	81.33	16.123	20150609	RMT	Eukrohnia hamata	urn:lsid:marinespecies.org:taxname:105416	NA	NA	Preserved on 4% formaldehyde	Present	preservedSpecimen	January - July 2016	Total length	21.3456	mm																			Tail length	5.04588	mm	Head width	NA	mm	Eye distance	NA	mm
IcefluxAllometry_ARC-1288	PS92-27_17	81.295	17.1017	20150601	RMT	Eukrohnia hamata	urn:lsid:marinespecies.org:taxname:105416	NA	NA	Preserved on 4% formaldehyde	Present	preservedSpecimen	January - July 2016	Total length	21.5372	mm																			Tail length	4.77683	mm	Head width	NA	mm	Eye distance	NA	mm
IcefluxAllometry_ARC-1289	PS92-38_2	81.33	16.123	20150609	RMT	Eukrohnia hamata	urn:lsid:marinespecies.org:taxname:105416	NA	NA	Preserved on 4% formaldehyde	Present	preservedSpecimen	January - July 2016	Total length	21.793	mm																			Tail length	5.55464	mm	Head width	NA	mm	Eye distance	NA	mm
IcefluxAllometry_ARC-1290	PS92-38_2	81.33	16.123	20150609	RMT	Eukrohnia hamata	urn:lsid:marinespecies.org:taxname:105416	NA	NA	Preserved on 4% formaldehyde	Present	preservedSpecimen	January - July 2016	Total length	21.8258	mm																			Tail length	5.23107	mm	Head width	NA	mm	Eye distance	NA	mm
IcefluxAllometry_ARC-1291	PS92-38_2	81.33	16.123	20150609	RMT	Eukrohnia hamata	urn:lsid:marinespecies.org:taxname:105416	NA	NA	Preserved on 4% formaldehyde	Present	preservedSpecimen	January - July 2016	Total length	22.1303	mm																			Tail length	5.32447	mm	Head width	NA	mm	Eye distance	NA	mm
IcefluxAllometry_ARC-1292	PS92-27_1	81.386	17.767	20150531	SUIT	Eukrohnia hamata	urn:lsid:marinespecies.org:taxname:105416	NA	NA	Preserved on 4% formaldehyde	Present	preservedSpecimen	January - July 2016	Total length	22.2337	mm																			Tail length	5.05478	mm	Head width	NA	mm	Eye distance	NA	mm
IcefluxAllometry_ARC-1293	PS92-27_17	81.295	17.1017	20150601	RMT	Eukrohnia hamata	urn:lsid:marinespecies.org:taxname:105416	NA	NA	Preserved on 4% formaldehyde	Present	preservedSpecimen	January - July 2016	Total length	22.313	mm																			Tail length	4.81904	mm	Head width	NA	mm	Eye distance	NA	mm
IcefluxAllometry_ARC-1294	PS92-38_2	81.33	16.123	20150609	RMT	Eukrohnia hamata	urn:lsid:marinespecies.org:taxname:105416	NA	NA	Preserved on 4% formaldehyde	Present	preservedSpecimen	January - July 2016	Total length	22.6441	mm																			Tail length	5.2442	mm	Head width	NA	mm	Eye distance	NA	mm
IcefluxAllometry_ARC-1295	PS92-38_2	81.33	16.123	20150609	RMT	Eukrohnia hamata	urn:lsid:marinespecies.org:taxname:105416	NA	NA	Preserved on 4% formaldehyde	Present	preservedSpecimen	January - July 2016	Total length	22.6773	mm																			Tail length	5.32803	mm	Head width	NA	mm	Eye distance	NA	mm
IcefluxAllometry_ARC-1296	PS92-27_17	81.295	17.1017	20150601	RMT	Eukrohnia hamata	urn:lsid:marinespecies.org:taxname:105416	NA	NA	Preserved on 4% formaldehyde	Present	preservedSpecimen	January - July 2016	Total length	23.04	mm																			Tail length	4.81414	mm	Head width	NA	mm	Eye distance	NA	mm
IcefluxAllometry_ARC-1297	PS92-38_1	81.32	16.31	20150609	SUIT	Eukrohnia hamata	urn:lsid:marinespecies.org:taxname:105416	NA	NA	Preserved on 4% formaldehyde	Present	preservedSpecimen	January - July 2016	Total length	23.1046	mm																			Tail length	5.03152	mm	Head width	NA	mm	Eye distance	NA	mm
IcefluxAllometry_ARC-1298	PS92-27_17	81.295	17.1017	20150601	RMT	Eukrohnia hamata	urn:lsid:marinespecies.org:taxname:105416	NA	NA	Preserved on 4% formaldehyde	Present	preservedSpecimen	January - July 2016	Total length	23.1921	mm																			Tail length	6.07941	mm	Head width	NA	mm	Eye distance	NA	mm
IcefluxAllometry_ARC-1299	PS92-27_17	81.295	17.1017	20150601	RMT	Eukrohnia hamata	urn:lsid:marinespecies.org:taxname:105416	NA	NA	Preserved on 4% formaldehyde	Present	preservedSpecimen	January - July 2016	Total length	23.2262	mm																			Tail length	5.4471	mm	Head width	NA	mm	Eye distance	NA	mm
IcefluxAllometry_ARC-1300	PS92-38_1	81.32	16.31	20150609	SUIT	Eukrohnia hamata	urn:lsid:marinespecies.org:taxname:105416	NA	NA	Preserved on 4% formaldehyde	Present	preservedSpecimen	January - July 2016	Total length	23.2688	mm																			Tail length	5.33171	mm	Head width	NA	mm	Eye distance	NA	mm
IcefluxAllometry_ARC-1301	PS92-38_2	81.33	16.123	20150609	RMT	Eukrohnia hamata	urn:lsid:marinespecies.org:taxname:105416	NA	NA	Preserved on 4% formaldehyde	Present	preservedSpecimen	January - July 2016	Total length	23.7421	mm																			Tail length	5.61901	mm	Head width	NA	mm	Eye distance	NA	mm
IcefluxAllometry_ARC-1302	PS92-38_2	81.33	16.123	20150609	RMT	Eukrohnia hamata	urn:lsid:marinespecies.org:taxname:105416	NA	NA	Preserved on 4% formaldehyde	Present	preservedSpecimen	January - July 2016	Total length	24.0931	mm																			Tail length	5.66627	mm	Head width	NA	mm	Eye distance	NA	mm
IcefluxAllometry_ARC-1303	PS92-27_17	81.295	17.1017	20150601	RMT	Eukrohnia hamata	urn:lsid:marinespecies.org:taxname:105416	NA	NA	Preserved on 4% formaldehyde	Present	preservedSpecimen	January - July 2016	Total length	24.1548	mm																			Tail length	5.36762	mm	Head width	NA	mm	Eye distance	NA	mm
IcefluxAllometry_ARC-1304	PS92-27_17	81.295	17.1017	20150601	RMT	Eukrohnia hamata	urn:lsid:marinespecies.org:taxname:105416	NA	NA	Preserved on 4% formaldehyde	Present	preservedSpecimen	January - July 2016	Total length	24.2042	mm																			Tail length	4.78774	mm	Head width	NA	mm	Eye distance	NA	mm
IcefluxAllometry_ARC-1305	PS92-38_2	81.33	16.123	20150609	RMT	Eukrohnia hamata	urn:lsid:marinespecies.org:taxname:105416	NA	NA	Preserved on 4% formaldehyde	Present	preservedSpecimen	January - July 2016	Total length	24.2925	mm																			Tail length	5.45138	mm	Head width	NA	mm	Eye distance	NA	mm
IcefluxAllometry_ARC-1306	PS92-38_2	81.33	16.123	20150609	RMT	Eukrohnia hamata	urn:lsid:marinespecies.org:taxname:105416	NA	NA	Preserved on 4% formaldehyde	Present	preservedSpecimen	January - July 2016	Total length	24.3037	mm																			Tail length	5.05214	mm	Head width	NA	mm	Eye distance	NA	mm
IcefluxAllometry_ARC-1307	PS92-38_2	81.33	16.123	20150609	RMT	Eukrohnia hamata	urn:lsid:marinespecies.org:taxname:105416	NA	NA	Preserved on 4% formaldehyde	Present	preservedSpecimen	January - July 2016	Total length	24.7768	mm																			Tail length	5.77728	mm	Head width	NA	mm	Eye distance	NA	mm
IcefluxAllometry_ARC-1308	PS92-19_2	81.033	19.737	20150527	RMT	Eukrohnia hamata	urn:lsid:marinespecies.org:taxname:105416	NA	NA	Preserved on 4% formaldehyde	Present	preservedSpecimen	January - July 2016	Total length	24.9172	mm																			Tail length	5.55465	mm	Head width	NA	mm	Eye distance	NA	mm
IcefluxAllometry_ARC-1309	PS92-38_1	81.32	16.31	20150609	SUIT	Eukrohnia hamata	urn:lsid:marinespecies.org:taxname:105416	NA	NA	Preserved on 4% formaldehyde	Present	preservedSpecimen	January - July 2016	Total length	25.5869	mm																			Tail length	5.95827	mm	Head width	NA	mm	Eye distance	NA	mm
IcefluxAllometry_ARC-1310	PS92-27_17	81.295	17.1017	20150601	RMT	Eukrohnia hamata	urn:lsid:marinespecies.org:taxname:105416	NA	NA	Preserved on 4% formaldehyde	Present	preservedSpecimen	January - July 2016	Total length	25.606	mm																			Tail length	5.60052	mm	Head width	NA	mm	Eye distance	NA	mm
IcefluxAllometry_ARC-1311	PS92-38_1	81.32	16.31	20150609	SUIT	Eukrohnia hamata	urn:lsid:marinespecies.org:taxname:105416	NA	NA	Preserved on 4% formaldehyde	Present	preservedSpecimen	January - July 2016	Total length	25.791	mm																			Tail length	5.93331	mm	Head width	NA	mm	Eye distance	NA	mm
IcefluxAllometry_ARC-1312	PS92-38_1	81.32	16.31	20150609	SUIT	Eukrohnia hamata	urn:lsid:marinespecies.org:taxname:105416	NA	NA	Preserved on 4% formaldehyde	Present	preservedSpecimen	January - July 2016	Total length	25.9229	mm																			Tail length	5.90262	mm	Head width	NA	mm	Eye distance	NA	mm
IcefluxAllometry_ARC-1313	PS92-38_2	81.33	16.123	20150609	RMT	Eukrohnia hamata	urn:lsid:marinespecies.org:taxname:105416	NA	NA	Preserved on 4% formaldehyde	Present	preservedSpecimen	January - July 2016	Total length	26.118	mm																			Tail length	6.16855	mm	Head width	NA	mm	Eye distance	NA	mm
IcefluxAllometry_ARC-1314	PS92-38_2	81.33	16.123	20150609	RMT	Eukrohnia hamata	urn:lsid:marinespecies.org:taxname:105416	NA	NA	Preserved on 4% formaldehyde	Present	preservedSpecimen	January - July 2016	Total length	26.1989	mm																			Tail length	5.83456	mm	Head width	NA	mm	Eye distance	NA	mm
IcefluxAllometry_ARC-1315	PS92-27_17	81.295	17.1017	20150601	RMT	Eukrohnia hamata	urn:lsid:marinespecies.org:taxname:105416	NA	NA	Preserved on 4% formaldehyde	Present	preservedSpecimen	January - July 2016	Total length	26.3143	mm																			Tail length	5.21396	mm	Head width	NA	mm	Eye distance	NA	mm
IcefluxAllometry_ARC-1316	PS92-27_17	81.295	17.1017	20150601	RMT	Eukrohnia hamata	urn:lsid:marinespecies.org:taxname:105416	NA	NA	Preserved on 4% formaldehyde	Present	preservedSpecimen	January - July 2016	Total length	26.6188	mm																			Tail length	5.97271	mm	Head width	NA	mm	Eye distance	NA	mm
IcefluxAllometry_ARC-1317	PS92-38_2	81.33	16.123	20150609	RMT	Eukrohnia hamata	urn:lsid:marinespecies.org:taxname:105416	NA	NA	Preserved on 4% formaldehyde	Present	preservedSpecimen	January - July 2016	Total length	26.7374	mm																			Tail length	6.03326	mm	Head width	NA	mm	Eye distance	NA	mm
IcefluxAllometry_ARC-1318	PS92-38_1	81.32	16.31	20150609	SUIT	Eukrohnia hamata	urn:lsid:marinespecies.org:taxname:105416	NA	NA	Preserved on 4% formaldehyde	Present	preservedSpecimen	January - July 2016	Total length	27.2058	mm																			Tail length	6.34801	mm	Head width	NA	mm	Eye distance	NA	mm
IcefluxAllometry_ARC-1319	PS92-19_2	81.033	19.737	20150527	RMT	Eukrohnia hamata	urn:lsid:marinespecies.org:taxname:105416	NA	NA	Preserved on 4% formaldehyde	Present	preservedSpecimen	January - July 2016	Total length	27.2889	mm																			Tail length	5.72915	mm	Head width	NA	mm	Eye distance	NA	mm
IcefluxAllometry_ARC-1320	PS92-19_2	81.033	19.737	20150527	RMT	Eukrohnia hamata	urn:lsid:marinespecies.org:taxname:105416	NA	NA	Preserved on 4% formaldehyde	Present	preservedSpecimen	January - July 2016	Total length	27.7156	mm																			Tail length	6.18032	mm	Head width	NA	mm	Eye distance	NA	mm
IcefluxAllometry_ARC-1321	PS92-19_2	81.033	19.737	20150527	RMT	Eukrohnia hamata	urn:lsid:marinespecies.org:taxname:105416	NA	NA	Preserved on 4% formaldehyde	Present	preservedSpecimen	January - July 2016	Total length	27.8615	mm																			Tail length	6.56446	mm	Head width	NA	mm	Eye distance	NA	mm
IcefluxAllometry_ARC-1322	PS92-27_17	81.295	17.1017	20150601	RMT	Eukrohnia hamata	urn:lsid:marinespecies.org:taxname:105416	NA	NA	Preserved on 4% formaldehyde	Present	preservedSpecimen	January - July 2016	Total length	28.6225	mm																			Tail length	6.85138	mm	Head width	NA	mm	Eye distance	NA	mm
IcefluxAllometry_ARC-1323	PS92-19_2	81.033	19.737	20150527	RMT	Eukrohnia hamata	urn:lsid:marinespecies.org:taxname:105416	NA	NA	Preserved on 4% formaldehyde	Present	preservedSpecimen	January - July 2016	Total length	30.4585	mm																			Tail length	6.46837	mm	Head width	NA	mm	Eye distance	NA	mm
IcefluxAllometry_ARC-1324	PS92-19_2	81.033	19.737	20150527	RMT	Eukrohnia hamata	urn:lsid:marinespecies.org:taxname:105416	NA	NA	Preserved on 4% formaldehyde	Present	preservedSpecimen	January - July 2016	Total length	5.2306	mm																			Tail length	1.3591	mm	Head width	NA	mm	Eye distance	NA	mm
IcefluxAllometry_ARC-1325	PS92-19_2	81.033	19.737	20150527	RMT	Eukrohnia hamata	urn:lsid:marinespecies.org:taxname:105416	NA	NA	Preserved on 4% formaldehyde	Present	preservedSpecimen	January - July 2016	Total length	5.58074	mm																			Tail length	1.60933	mm	Head width	NA	mm	Eye distance	NA	mm
IcefluxAllometry_ARC-1326	PS92-19_2	81.033	19.737	20150527	RMT	Eukrohnia hamata	urn:lsid:marinespecies.org:taxname:105416	NA	NA	Preserved on 4% formaldehyde	Present	preservedSpecimen	January - July 2016	Total length	6.27373	mm																			Tail length	1.70209	mm	Head width	NA	mm	Eye distance	NA	mm
IcefluxAllometry_ARC-1327	PS92-19_2	81.033	19.737	20150527	RMT	Eukrohnia hamata	urn:lsid:marinespecies.org:taxname:105416	NA	NA	Preserved on 4% formaldehyde	Present	preservedSpecimen	January - July 2016	Total length	6.50463	mm																			Tail length	1.85416	mm	Head width	NA	mm	Eye distance	NA	mm
IcefluxAllometry_ARC-1328	PS92-19_2	81.033	19.737	20150527	RMT	Eukrohnia hamata	urn:lsid:marinespecies.org:taxname:105416	NA	NA	Preserved on 4% formaldehyde	Present	preservedSpecimen	January - July 2016	Total length	6.57326	mm																			Tail length	1.69656	mm	Head width	NA	mm	Eye distance	NA	mm
IcefluxAllometry_ARC-1329	PS92-19_2	81.033	19.737	20150527	RMT	Eukrohnia hamata	urn:lsid:marinespecies.org:taxname:105416	NA	NA	Preserved on 4% formaldehyde	Present	preservedSpecimen	January - July 2016	Total length	6.65392	mm																			Tail length	1.85472	mm	Head width	NA	mm	Eye distance	NA	mm
IcefluxAllometry_ARC-1330	PS92-19_2	81.033	19.737	20150527	RMT	Eukrohnia hamata	urn:lsid:marinespecies.org:taxname:105416	NA	NA	Preserved on 4% formaldehyde	Present	preservedSpecimen	January - July 2016	Total length	6.86671	mm																			Tail length	1.89562	mm	Head width	NA	mm	Eye distance	NA	mm
IcefluxAllometry_ARC-1331	PS92-19_2	81.033	19.737	20150527	RMT	Eukrohnia hamata	urn:lsid:marinespecies.org:taxname:105416	NA	NA	Preserved on 4% formaldehyde	Present	preservedSpecimen	January - July 2016	Total length	7.05699	mm																			Tail length	1.86262	mm	Head width	NA	mm	Eye distance	NA	mm
IcefluxAllometry_ARC-1332	PS92-19_2	81.033	19.737	20150527	RMT	Eukrohnia hamata	urn:lsid:marinespecies.org:taxname:105416	NA	NA	Preserved on 4% formaldehyde	Present	preservedSpecimen	January - July 2016	Total length	7.25326	mm																			Tail length	1.98427	mm	Head width	NA	mm	Eye distance	NA	mm
IcefluxAllometry_ARC-1333	PS92-38_1	81.32	16.31	20150609	SUIT	Eukrohnia hamata	urn:lsid:marinespecies.org:taxname:105416	NA	NA	Preserved on 4% formaldehyde	Present	preservedSpecimen	January - July 2016	Total length	7.57085	mm																			Tail length	2.05326	mm	Head width	NA	mm	Eye distance	NA	mm
IcefluxAllometry_ARC-1334	PS92-38_2	81.33	16.123	20150609	RMT	Eukrohnia hamata	urn:lsid:marinespecies.org:taxname:105416	NA	NA	Preserved on 4% formaldehyde	Present	preservedSpecimen	January - July 2016	Total length	7.6174	mm																			Tail length	1.8562	mm	Head width	NA	mm	Eye distance	NA	mm
IcefluxAllometry_ARC-1335	PS92-27_1	81.386	17.767	20150531	SUIT	Eukrohnia hamata	urn:lsid:marinespecies.org:taxname:105416	NA	NA	Preserved on 4% formaldehyde	Present	preservedSpecimen	January - July 2016	Total length	7.6884	mm																			Tail length	1.86885	mm	Head width	NA	mm	Eye distance	NA	mm
IcefluxAllometry_ARC-1336	PS92-19_2	81.033	19.737	20150527	RMT	Eukrohnia hamata	urn:lsid:marinespecies.org:taxname:105416	NA	NA	Preserved on 4% formaldehyde	Present	preservedSpecimen	January - July 2016	Total length	8.21348	mm																			Tail length	2.05078	mm	Head width	NA	mm	Eye distance	NA	mm
IcefluxAllometry_ARC-1337	PS92-38_2	81.33	16.123	20150609	RMT	Eukrohnia hamata	urn:lsid:marinespecies.org:taxname:105416	NA	NA	Preserved on 4% formaldehyde	Present	preservedSpecimen	January - July 2016	Total length	8.21855	mm																			Tail length	2.11611	mm	Head width	NA	mm	Eye distance	NA	mm
IcefluxAllometry_ARC-1338	PS92-19_2	81.033	19.737	20150527	RMT	Eukrohnia hamata	urn:lsid:marinespecies.org:taxname:105416	NA	NA	Preserved on 4% formaldehyde	Present	preservedSpecimen	January - July 2016	Total length	8.35924	mm																			Tail length	2.14188	mm	Head width	NA	mm	Eye distance	NA	mm
IcefluxAllometry_ARC-1339	PS92-38_2	81.33	16.123	20150609	RMT	Eukrohnia hamata	urn:lsid:marinespecies.org:taxname:105416	NA	NA	Preserved on 4% formaldehyde	Present	preservedSpecimen	January - July 2016	Total length	8.69003	mm																			Tail length	2.07981	mm	Head width	NA	mm	Eye distance	NA	mm
IcefluxAllometry_ARC-1340	PS92-38_2	81.33	16.123	20150609	RMT	Eukrohnia hamata	urn:lsid:marinespecies.org:taxname:105416	NA	NA	Preserved on 4% formaldehyde	Present	preservedSpecimen	January - July 2016	Total length	8.76332	mm																			Tail length	2.10478	mm	Head width	NA	mm	Eye distance	NA	mm
[truncated: 1,034 more rows]
[truncated: 18 more columns]

## Sheet: Legend
Column	Explanantion
occurenceID	Unique identifier.
[truncated: 40 more rows]
