# Supplementary material for: Allometric relationships of ecologically important Antarctic and Arctic zooplankton and fish species
Source: Polar Biol. 2022 Jan 8;45(2):203–24. doi: 10.1007/s00300-021-02984-4 (PMC8827386; doi:10.1007/s00300-021-02984-4)
Supplement: Supplementary file 3 — Supplementary file3 (XLSX 23 kb) [file 300_2021_2984_MOESM3_ESM.xlsx]

## Sheet: Considered outliers
OccurenceID	locationID	decimalLatitude	decimalLongitude	eventDate	samplingProtocol	scientificName	scientificNameID	lifeStage	sex	preparations	OccurenceStatus	basisOfRecord	measurementDeterminedDate	Total length measurementType	Total length measurementValue	Total length measurementUnit	Eye length horizontal measurementType	Eye length horizontal measurementValue	Eye length horizontal measurementUnit	Eye length vertical measurementType	Eye length vertical measurementValue	Eye length vertical measurementUnit	Telson length measurementType	Telson length measurementValue	Telson length measurementUnit	Dry mass measurementType	Dry mass measurementValue	Dry mass measurementUnit	Wet mass measurementType	Wet mass measurementValue	Wet mass measurementUnit
IcefluxAllometry_outlier-001	PS92-38_1	81.317	16.311	20150609	SUIT	Eukrohnia hamata	urn:lsid:marinespecies.org:taxname:105416	NA	NA	Preserved frozen -80 °C	Present	preservedSpecimen	January - July 2016	Total length	29.2965	mm										Dry mass	4.5667	mg	Wet mass	73.3	mg
IcefluxAllometry_outlier-002	PS80-331_1	81.905	130.863	20120905	SUIT	Themisto libellula	urn:lsid:marinespecies.org:taxname:156452	NA	NA	Preserved on 4% formaldehyde	Present	preservedSpecimen	January - February 2014	Total length	15.125	mm	Eye length horizontal	3.547	mm	Eye length vertical	4.511	mm	Telson length	NA	mm
IcefluxAllometry_outlier-003	PS80-285_1	82.896	129.782	20120826	SUIT	Themisto libellula	urn:lsid:marinespecies.org:taxname:156452	NA	NA	Preserved on 4% formaldehyde	Present	preservedSpecimen	January - February 2014	Total length	10.79	mm	Eye length horizontal	2.816	mm	Eye length vertical	3.906	mm	Telson length	NA	mm
IcefluxAllometry_outlier-004	PS80-285_1	82.896	129.782	20120826	SUIT	Themisto libellula	urn:lsid:marinespecies.org:taxname:156452	NA	NA	Preserved on 4% formaldehyde	Present	preservedSpecimen	January - February 2014	Total length	13.241	mm	Eye length horizontal	2.857	mm	Eye length vertical	4.267	mm	Telson length	NA	mm
IcefluxAllometry_outlier-005	PS80-285_1	82.896	129.782	20120826	SUIT	Themisto libellula	urn:lsid:marinespecies.org:taxname:156452	NA	NA	Preserved on 4% formaldehyde	Present	preservedSpecimen	January - February 2014	Total length	11.67	mm	Eye length horizontal	2.713	mm	Eye length vertical	4.197	mm	Telson length	NA	mm
IcefluxAllometry_outlier-006	PS80-285_1	82.896	129.782	20120826	SUIT	Themisto libellula	urn:lsid:marinespecies.org:taxname:156452	NA	NA	Preserved on 4% formaldehyde	Present	preservedSpecimen	January - February 2014	Total length	23.062	mm	Eye length horizontal	1.205	mm	Eye length vertical	1.733	mm	Telson length	0.45	mm
IcefluxAllometry_outlier-007	PS80-285_1	82.896	129.782	20120826	SUIT	Themisto libellula	urn:lsid:marinespecies.org:taxname:156452	NA	NA	Preserved on 4% formaldehyde	Present	preservedSpecimen	January - February 2014	Total length	25.999	mm	Eye length horizontal	1.077	mm	Eye length vertical	1.521	mm	Telson length	0.382	mm
IcefluxAllometry_outlier-008	PS82-147_1	-74.8212	-25.2187	20140121	RMT	Euphausia superba	urn:lsid:marinespecies.org:taxname:236217	F3D	Female	Preserved frozen -80 °C	Present	preservedSpecimen	September - December 2014	Total length	45	mm										Dry mass	352.55	mg

## Sheet: Legend
Column	Explanantion
occurenceID	Unique identifier.
locationID	Sampling location consisting of Polarstern expedition number (PSxx) followed by the station and cast number.
decimalLatitude	Latitude of sampled station location expressed in decimal degrees.
decimalLongitude	Longitude of sampled station location expressed in decimal degrees.
eventDate	Date of the sampling event (yyymmdd)
samplingProtocol	Gear used for sampling (SUIT = Surface and Under Ice Trawl, RMT = Rectangular Midwater Trawl, MN = Multinet, BT = Bottom trawl,
scientificName	Scientific name of the measured specimen
scientificNameID	Life Science Identifier (LSID) of species or genus name.
lifeStage	Life stage of the measured specimen.
sex	Sex of measured specimen.
preparations	Preservation method.
occurenceStatus	Presence or absence of a Taxon at a Location.
basisOfRecord	The specific nature of the data record.
measurementDeterminedDate	Period (month(s) Year) in which the measurements were conducted on the preserved samples.
measurementType	Details of the measurement performed.
measurementValue	Measurement value.
measurementUnit	SI measurement unit.
measurementTypes	Description
Standard length	Tip of the snout to the end of the last vertebra
Eye length horizontal	Maximum horizontal eye length
Eye length vertical	Maximum vertical eye length
Telson length	Length of the telson
Dry mass	Total dry mass of individual
Wet mass	Total wet mass of individual
Tail length	Lenth of the tail segment excluding the tail fin
head width	Width of the head at broadest part
Eye distance	Distance between the eyes
Carapace length	Tip of the rostrum to the mid-dorsal posterior edge of the carapace
Otolith length	Maximum length of the otolith (side undefined)
Otolith length left	Maximum length of the left otolith
Otolith width left	Maximum width of the left otolith
Otolith length right	Maximum length of the right otolith
Otolith width right	Maximum width of the right otolith
Prosome length	Tip of the cephalosome to the distal lateral end of the last thoracic segment
Head length	Length of the head measured from the tip
Total length	Anterior margin of eye to tip of telson (Euphausia superba)
	Tip of the rostrum to tip of the telson (other Euphausiids)
	Tip of head (following the curved dorsal line) to tip of telson (gammarid amphipods)
	Front of head (following the curved dorsal line) to tip of telson (hyperiid amphipods)
	Tip of the snout to the posterior margin of the caudal fin (Fish)
	Tip of the tail excluding the tail fin (Chaetognaths)
